# Supplementary material for: Metagenomics reveals that detoxification systems are underrepresented in marine bacterial communities
Source: BMC Genomics. 2014 Sep 1;15(1):749. doi: 10.1186/1471-2164-15-749 (PMC4161860; doi:10.1186/1471-2164-15-749)
Supplement: Supplementary file 1 — Additional file 1: Table S1: GO terms used to select the detoxification protein families. (XLSX 45 KB) [file 12864_2014_6429_MOESM1_ESM.xlsx]

## Sheet: Sheet1
Table S1
GO Term	Accession	Ontology
response to organic substance	GO:0010033	Biological Process
response to molecule of fungal origin	GO:0002238	Biological Process
response to molecule of bacterial origin	GO:0002237	Biological Process
response to xenobiotic stimulus	GO:0009410	Biological Process
response to antibiotic	GO:0046677	Biological Process
response to drug	GO:0042493	Biological Process
response to inorganic substance	GO:0010035	Biological Process
response to toxin	GO:0009636	Biological Process
response to oxidative stress	GO:0006979	Biological Process
