# Supplementary material for: Metagenomics reveals that detoxification systems are underrepresented in marine bacterial communities
Source: BMC Genomics. 2014 Sep 1;15(1):749. doi: 10.1186/1471-2164-15-749 (PMC4161860; doi:10.1186/1471-2164-15-749)
Supplement: Supplementary file 2 — Additional file 2: Table S2: The 159 detoxification Pfam profile-HMMs considered after E. coli filtering. (XLS 42 KB) [file 12864_2014_6429_MOESM2_ESM.xls]

## Sheet: Sheet1
Table S2
Pfam ID	Name	Description
PF00005	ABC_tran	ABC transporter
PF00009	GTP_EFTU	Elongation factor Tu GTP binding domain
PF00072	Response_reg	Response regulator receiver domain
PF00085	Thioredoxin	Thioredoxin
PF00106	adh_short	short chain dehydrogenase
PF00108	Thiolase_N	Thiolase, N-terminal domain
PF00122	E1-E2_ATPase	E1-E2 ATPase
PF00132	Hexapep	Bacterial transferase hexapeptide (three repeats)
PF00133	tRNA-synt_1	tRNA synthetases class I (I, L, M and V)
PF00141	peroxidase	Peroxidase
PF00144	Beta-lactamase	Beta-lactamase
PF00163	Ribosomal_S4	Ribosomal protein S4/S9 N-terminal domain
PF00164	Ribosomal_S12	Ribosomal protein S12
PF00165	HTH_AraC	Bacterial regulatory helix-turn-helix proteins, AraC family
PF00171	Aldedh	Aldehyde dehydrogenase family
PF00175	NAD_binding_1	Oxidoreductase NAD-binding domain
PF00186	DHFR_1	Dihydrofolate reductase
PF00196	GerE	Bacterial regulatory proteins, luxR family
PF00199	Catalase	Catalase
PF00204	DNA_gyraseB	DNA gyrase B
PF00237	Ribosomal_L22	Ribosomal protein L22p/L17e
PF00255	GSHPx	Glutathione peroxidase
PF00258	Flavodoxin_1	Flavodoxin
PF00321	Thionin	Plant thionin
PF00330	Aconitase	Aconitase family (aconitate hydratase)
PF00347	Ribosomal_L6	Ribosomal protein L6
PF00366	Ribosomal_S17	Ribosomal protein S17
PF00398	RrnaAD	Ribosomal RNA adenine dimethylase
PF00419	Fimbrial	Fimbrial protein
PF00465	Fe-ADH	Iron-containing alcohol dehydrogenase
PF00496	SBP_bac_5	Bacterial extracellular solute-binding proteins, family 5 Middle
PF00521	DNA_topoisoIV	DNA gyrase/topoisomerase IV, subunit A
PF00528	BPD_transp_1	Binding-protein-dependent transport system inner membrane component
PF00529	HlyD	HlyD family secretion protein
PF00535	Glycos_transf_2	Glycosyl transferase family 2
PF00550	PP-binding	Phosphopantetheine attachment site
PF00573	Ribosomal_L4	Ribosomal protein L4/L1 family
PF00577	Usher	Fimbrial Usher protein
PF00578	AhpC-TSA	AhpC/TSA family
PF00579	tRNA-synt_1b	tRNA synthetases class I (W and Y)
PF00595	PDZ	PDZ domain (Also known as DHR or GLGF)
PF00694	Aconitase_C	Aconitase C-terminal domain
PF00702	Hydrolase	haloacid dehalogenase-like hydrolase
PF00724	Oxidored_FMN	NADH:flavin oxidoreductase / NADH oxidase family
PF00749	tRNA-synt_1c	tRNA synthetases class I (E and Q), catalytic domain
PF00750	tRNA-synt_1d	tRNA synthetases class I (R)
PF00768	Peptidase_S11	D-alanyl-D-alanine carboxypeptidase
PF00809	Pterin_bind	Pterin binding enzyme
PF00833	Ribosomal_S17e	Ribosomal S17
PF00873	ACR_tran	AcrB/AcrD/AcrF family
PF00884	Sulfatase	Sulfatase
PF00893	Multi_Drug_Res	Small Multidrug Resistance protein
PF00900	Ribosomal_S4e	Ribosomal family S4e
PF00905	Transpeptidase	Penicillin binding protein transpeptidase domain
PF00912	Transgly	Transglycosylase
PF00935	Ribosomal_L44	Ribosomal protein L44
PF00986	DNA_gyraseB_C	DNA gyrase B subunit, carboxyl terminus
PF01020	Ribosomal_L40e	Ribosomal L40e family
PF01022	HTH_5	Bacterial regulatory protein, arsR family
PF01041	DegT_DnrJ_EryC1	DegT/DnrJ/EryC1/StrS aminotransferase family
PF01047	MarR	MarR family
PF01159	Ribosomal_L6e	Ribosomal protein L6e
PF01370	Epimerase	NAD dependent epimerase/dehydratase family
PF01406	tRNA-synt_1e	tRNA synthetases class I (C) catalytic domain
PF01464	SLT	Transglycosylase SLT domain
PF01494	FAD_binding_3	FAD binding domain
PF01521	Fe-S_biosyn	Iron-sulphur cluster biosynthesis
PF01522	Polysacc_deac_1	Polysaccharide deacetylase
PF01551	Peptidase_M23	Peptidase family M23
PF01554	MatE	MatE
PF01566	Nramp	Natural resistance-associated macrophage protein
PF01569	PAP2	PAP2 superfamily
PF01590	GAF	GAF domain
PF01776	Ribosomal_L22e	Ribosomal L22e protein family
PF01921	tRNA-synt_1f	tRNA synthetases class I (K)
PF01965	DJ-1_PfpI	DJ-1/PfpI family
PF02040	ArsB	Arsenical pump membrane protein
PF02113	Peptidase_S13	D-Ala-D-Ala carboxypeptidase 3 (S13) family
PF02321	OEP	Outer membrane efflux protein
PF02350	Epimerase_2	UDP-N-acetylglucosamine 2-epimerase
PF02366	PMT	Dolichyl-phosphate-mannose-protein mannosyltransferase
PF02401	LYTB	LytB protein
PF02432	Fimbrial_K88	Fimbrial, major and minor subunit
PF02518	HATPase_c	Histidine kinase-, DNA gyrase B-, and HSP90-like ATPase
PF02673	BacA	Bacitracin resistance protein BacA
PF02681	DUF212	Divergent PAP2 family
PF02777	Sod_Fe_C	Iron/manganese superoxide dismutases, C-terminal domain
PF02798	GST_N	Glutathione S-transferase, N-terminal domain
PF03091	CutA1	CutA1 divalent ion tolerance protein
PF03098	An_peroxidase	Animal haem peroxidase
PF03143	GTP_EFTU_D3	Elongation factor Tu C-terminal domain
PF03144	GTP_EFTU_D2	Elongation factor Tu domain 2
PF03150	CCP_MauG	Di-haem cytochrome c peroxidase
PF03358	FMN_red	NADPH-dependent FMN reductase
PF03473	MOSC	MOSC domain
PF03476	MOSC_N	MOSC N-terminal beta barrel domain
PF03595	C4dic_mal_tran	C4-dicarboxylate transporter/malic acid transport protein
PF03719	Ribosomal_S5_C	Ribosomal protein S5, C-terminal domain
PF03848	TehB	Tellurite resistance protein TehB
PF03868	Ribosomal_L6e_N	Ribosomal protein L6, N-terminal domain
PF03932	CutC	CutC family
PF03950	tRNA-synt_1c_C	tRNA synthetases class I (E and Q), anti-codon binding domain
PF03960	ArsC	ArsC family
PF04055	Radical_SAM	Radical SAM superfamily
PF04076	BOF	Bacterial OB fold (BOF) protein
PF04181	RPAP2_Rtr1	Rtr1/RPAP2 family
PF04226	Transgly_assoc	Transglycosylase associated protein
PF04234	CopC	Copper resistance protein CopC
PF04261	Dyp_perox	Dyp-type peroxidase family
PF04262	Glu_cys_ligase	Glutamate-cysteine ligase
PF04402	SIMPL	Protein of unknown function (DUF541)
PF04449	Fimbrial_CS1	CS1 type fimbrial major subunit
PF04453	OstA_C	Organic solvent tolerance protein
PF04454	Linocin_M18	Encapsulating protein for peroxidase
PF04519	DUF583	Protein of unknown function, DUF583
PF04632	FUSC	Fusaric acid resistance protein family
PF05016	Plasmid_stabil	Plasmid stabilisation system protein
PF05137	PilN	Fimbrial assembly protein (PilN)
PF05162	Ribosomal_L41	Ribosomal protein L41
PF05724	TPMT	Thiopurine S-methyltransferase (TPMT)
PF05992	SbmA_BacA	SbmA/BacA-like family
PF06018	CodY	CodY GAF-like domain
PF06392	Asr	Acid shock protein repeat
PF06434	Aconitase_2_N	Aconitate hydratase 2 N-terminus
PF06450	NhaB	Bacterial Na+/H+ antiporter B (NhaB)
PF06628	Catalase-rel	Catalase-related immune-responsive
PF06737	Transglycosylas	Transglycosylase-like domain
PF07338	DUF1471	Protein of unknown function (DUF1471)
PF07467	BLIP	Beta-lactamase inhibitor (BLIP)
PF07470	Glyco_hydro_88	Glycosyl Hydrolase Family 88
PF07486	Hydrolase_2	Cell Wall Hydrolase
PF07690	MFS_1	Major Facilitator Superfamily
PF07732	Cu-oxidase_3	Multicopper oxidase
PF07992	Pyr_redox_2	Pyridine nucleotide-disulphide oxidoreductase
PF08085	Entericidin	Entericidin EcnA/B family
PF08282	Hydrolase_3	haloacid dehalogenase-like hydrolase
PF08361	TetR_C_2	MAATS-type transcriptional repressor, C-terminal region
PF08497	Radical_SAM_N	Radical SAM N-terminal
PF08534	Redoxin	Redoxin
PF08977	BOFC_N	Bypass of Forespore C, N terminal
PF09222	Fim-adh_lectin	Fimbrial adhesin F17-AG, lectin domain
PF09223	YodA	YodA
PF09278	MerR-DNA-bind	MerR, DNA binding
PF09334	tRNA-synt_1g	tRNA synthetases class I (M)
PF09821	ABC_transp	ABC nitrate/sulfonate/bicarbonate family transporter, ATPase subunit
PF09822	ABC_transp_aux	ABC-type uncharacterized transport system
PF10273	WGG	Pre-rRNA-processing protein TSR2
PF10396	TrmE_N	GTP-binding protein TrmE N-terminus
PF10506	MCC-bdg_PDZ	PDZ domain of MCC-2 bdg protein for Usher syndrome
PF10600	PDZ_assoc	PDZ-associated domain of NMDA receptors
PF10733	DUF2525	Protein of unknown function (DUF2525)
PF10762	DUF2583	Protein of unknown function (DUF2583)
PF11647	PMT_C	C-terminal region of Pasteurella multocida toxin residues 569-1285
PF11791	Aconitase_B_N	Aconitate B N-terminal domain
PF11993	Ribosomal_S4Pg	Ribosomal S4P (gammaproteobacterial)
PF12146	Hydrolase_4	Putative lysophospholipase
PF12147	Hydrolase_5	Putative lysophospholipase
PF12535	Nudix_N	Hydrolase of X-linked nucleoside diphosphate N terminal
PF12548	DUF3740	Sulfatase protein
