# Supplementary material for: Metagenomics reveals that detoxification systems are underrepresented in marine bacterial communities
Source: BMC Genomics. 2014 Sep 1;15(1):749. doi: 10.1186/1471-2164-15-749 (PMC4161860; doi:10.1186/1471-2164-15-749)
Supplement: Supplementary file 3 — Additional file 3: Excel file containing the results of the protein family searches in the 835 bacterial genomes. (XLSX 890 KB) [file 12864_2014_6429_MOESM3_ESM.xlsx]

## Sheet: Initial
Genome	ACR_tran	AhpC-TSA	ArsB	ArsC	BacA	Beta-lactamase	C4dic_mal_tran	CCP_MauG	Catalase	CopC	Cu-oxidase_3	CutA1	CutC	DNA_pol_A	EF_TS	FMN_red	FUSC	GSHPx	HlyD	MFS_1	MarR	MatE	Multi_Drug_Res	OstA_C	Oxidored_FMN	RNA_pol_Rpb2_6	Redoxin	Sod_Fe_C	TehB	TetR_C_2	Thioredoxin	Transpeptidase	YodA	peroxidase
Genome	ACR transporter	Peroxiredoxin	Arsenical pump membrane protein	Arsenate reductase	Bacitracin resistance protein	Beta-lactamase	C4-dicarboxylate transporter	Di-haem cytochrome c peroxidase	Catalase	Copper resistance protein CopC	Multicopper oxidase	Divalent ion tolerance protein	Copper transporter	DNA polymerase A	Elongation factor TS	NADPH-dependent FMN reductase	Fusaric acid resistance protein	Glutathione peroxidase	Efflux pump	Major facilitator family	Multiple antibiotic resistance operon repressor	Multi antimicrobial extrusion protein	Small multidrug resistance protein	Organic solvent tolerance protein	NADH oxidase	RNA polymerase rpoB	Redoxin	Superoxide dismutase	Tellurite resistance protein	MAATS-type multidrug transcriptional repressor	Thioredoxin	Penicillin binding transpeptidase	Cadmium binding protein	Peroxidase
Acaryochloris marina MBIC11017 (329726)	7	14	0	1	1	1	0	2	1	0	0	1	0	1	1	7	0	0	14	24	4	7	0	0	5	1	15	2	9	0	7	9	0	1
Acetobacter pasteurianus IFO 3283-01 (634452)	9	6	2	4	1	1	0	1	1	0	1	0	0	1	1	3	8	1	12	36	8	2	2	1	3	1	6	1	1	0	3	3	0	0
Acholeplasma laidlawii PG-8A (441768)	0	2	1	1	1	2	0	0	0	0	0	0	0	1	1	1	0	2	0	3	4	2	0	0	2	1	1	1	1	0	3	0	0	0
Acidimicrobium ferrooxidans DSM 10331 (525909)	0	5	1	0	0	1	1	0	0	0	0	1	0	1	1	1	1	1	0	24	6	0	0	0	0	1	6	0	2	0	4	3	0	1
Acidiphilium cryptum JF-5 (349163)	8	8	1	1	1	1	1	2	1	0	1	0	0	1	1	3	0	0	10	42	11	1	1	1	3	1	7	1	2	0	5	5	0	1
Acidithiobacillus ferrooxidans ATCC 53993 (380394)	12	8	1	1	1	1	3	0	0	1	0	0	0	1	1	3	0	0	15	23	4	0	1	1	1	1	7	1	3	0	7	6	0	0
Acidobacterium capsulatum ATCC 51196 (240015)	13	12	1	1	1	6	0	1	1	0	2	1	1	1	1	2	1	2	19	22	4	1	0	1	3	1	13	1	2	0	7	5	0	1
Acidothermus cellulolyticus 11B (351607)	0	4	1	0	1	1	0	0	1	1	1	0	1	1	1	0	0	0	2	24	12	1	0	0	1	1	4	0	1	0	4	5	0	0
Acidovorax citrulli AAC00-1 (397945)	10	7	1	2	1	3	0	0	2	0	1	0	0	1	1	10	1	2	12	47	13	3	3	1	1	1	6	2	0	1	7	5	0	1
Acidovorax ebreus TPSY (535289)	11	9	1	2	1	1	1	1	2	0	2	1	0	1	1	5	1	2	14	31	6	1	2	1	1	1	8	1	0	2	7	5	0	0
Acidovorax sp. JS42 (232721)	9	11	0	3	1	1	2	0	2	0	4	1	0	1	1	6	1	2	13	33	6	1	2	1	1	1	10	1	0	1	10	5	0	0
Acinetobacter baumannii ATCC 17978 (400667)	10	6	0	2	1	3	1	0	3	1	2	0	0	1	1	9	2	2	18	62	5	4	3	1	6	1	5	1	2	0	5	6	0	1
Acinetobacter baumannii AYE (509173)	8	6	0	3	1	5	1	0	3	1	2	0	0	1	1	10	2	2	15	67	7	3	7	1	8	1	5	1	2	0	4	6	0	1
Acinetobacter baumannii SDF (509170)	6	5	0	1	1	3	1	0	2	0	0	0	0	1	1	5	2	2	11	28	5	2	2	1	3	1	4	1	2	0	3	5	0	0
Acinetobacter sp. ADP1 (62977)	10	7	0	1	3	3	1	0	1	0	1	0	0	1	1	5	2	2	13	50	9	4	1	1	7	1	6	3	4	0	3	4	0	0
Actinobacillus pleuropneumoniae serovar 3 str. JL03 (434271)	1	7	2	2	0	0	2	1	1	0	2	0	0	1	1	2	0	0	6	12	0	1	1	1	2	1	7	1	2	0	5	4	0	0
Actinobacillus pleuropneumoniae serovar 7 str. AP76 (537457)	2	7	2	2	0	1	2	1	1	0	2	0	0	1	1	2	0	0	6	15	0	1	1	1	2	1	7	1	2	0	5	4	0	0
Actinobacillus succinogenes 130Z (339671)	1	7	0	1	0	0	1	1	1	0	2	0	0	1	1	4	0	1	4	15	2	2	2	1	3	1	7	1	1	0	6	4	0	0
Actinosynnema mirum DSM 43827 (446462)	2	7	1	1	1	13	0	0	3	4	1	1	1	2	1	7	0	1	1	89	35	2	3	0	5	1	8	1	4	0	6	6	0	1
Aeromonas hydrophila subsp. hydrophila ATCC 7966 (380703)	8	12	0	3	1	2	1	1	1	0	1	1	1	1	1	3	3	2	19	35	11	7	7	1	5	1	11	2	0	1	7	6	0	0
Aeromonas salmonicida subsp. salmonicida A449 (382245)	7	9	0	3	1	2	1	1	1	0	0	1	1	1	1	3	2	2	17	28	10	6	5	1	3	1	10	2	0	1	8	6	0	1
Aeropyrum pernix K1 (272557)	0	5	0	0	0	1	0	0	0	0	0	1	0	0	0	0	0	0	0	8	2	2	0	0	0	1	5	1	0	0	6	0	0	0
Aggregatibacter actinomycetemcomitans D11S-1 (668336)	1	7	0	2	0	0	0	1	1	0	1	0	0	1	1	2	0	0	7	12	1	1	1	1	1	1	7	1	3	0	7	5	0	0
Aggregatibacter aphrophilus NJ8700 (634176)	1	8	0	2	0	0	1	1	0	0	1	0	0	1	1	3	0	0	5	14	0	1	1	1	2	1	8	1	3	0	8	4	0	0
Agrobacterium radiobacter K84 (311403)	17	10	1	2	2	9	0	2	1	2	2	0	1	1	1	14	2	1	27	76	43	5	3	1	8	1	8	1	1	2	4	6	0	1
Agrobacterium tumefaciens str. C58 (176299)	11	9	1	2	2	6	0	1	1	0	2	0	1	1	1	6	1	0	21	47	31	3	1	1	4	1	9	3	2	1	4	7	1	1
Agrobacterium vitis S4 (311402)	13	7	1	2	2	5	0	2	2	1	3	0	1	1	1	3	3	1	18	54	28	4	2	1	2	1	7	1	2	1	4	7	0	1
Akkermansia muciniphila ATCC BAA-835 (349741)	6	5	1	1	1	2	0	2	1	0	0	0	0	1	1	2	0	0	8	14	6	5	1	0	1	1	5	1	0	0	7	4	0	0
Alcanivorax borkumensis SK2 (393595)	12	12	0	2	1	1	0	1	1	1	2	0	0	1	1	5	2	1	11	13	4	4	2	1	4	1	11	1	2	1	6	6	0	0
Alicyclobacillus acidocaldarius subsp. acidocaldarius DSM 446 (521098)	1	8	2	1	2	1	1	0	1	1	5	0	0	1	1	2	1	1	5	47	11	1	1	0	2	1	8	1	2	1	7	8	0	0
Aliivibrio salmonicida LFI1238 (316275)	5	6	0	2	1	2	1	1	1	0	0	0	1	1	1	2	1	0	16	19	1	4	1	1	3	1	6	1	1	0	8	4	0	0
Alkalilimnicola ehrlichii MLHE-1 (187272)	8	13	0	1	1	0	1	2	0	1	2	1	0	1	1	4	0	1	10	15	3	1	0	1	0	1	11	1	2	1	6	4	0	1
Alkaliphilus metalliredigens QYMF (293826)	6	8	0	2	1	2	1	0	1	0	0	0	0	2	1	7	1	0	13	13	11	20	0	0	1	1	7	1	7	0	1	6	0	2
Alkaliphilus oremlandii OhILAs (350688)	1	4	0	2	1	1	1	0	0	1	0	0	0	1	1	3	0	1	6	4	6	11	0	0	3	1	4	0	6	0	3	5	0	0
Ammonifex degensii KC4 (429009)	1	1	0	0	1	1	0	0	0	2	0	1	0	1	1	0	0	0	4	8	2	2	2	0	0	1	2	0	1	0	1	5	0	0
Anabaena variabilis ATCC 29413 (240292)	4	13	2	2	1	1	0	1	0	0	2	0	0	1	1	6	0	0	15	26	6	0	2	0	5	1	15	2	3	0	9	7	0	0
Anaerococcus prevotii DSM 20548 (525919)	0	6	0	1	1	3	0	0	1	0	0	0	1	1	1	1	1	1	0	6	6	9	0	0	0	1	6	0	1	0	1	3	1	0
Anaeromyxobacter dehalogenans 2CP-C (290397)	11	12	1	0	1	3	1	1	0	0	1	1	0	1	1	2	0	0	19	26	8	2	3	0	1	1	13	1	2	0	12	6	0	0
Anaeromyxobacter sp. Fw109-5 (404589)	9	12	1	0	1	2	0	3	1	0	4	1	0	1	1	2	0	0	13	24	3	2	0	0	1	1	10	1	3	0	12	5	0	0
Anaeromyxobacter sp. K (447217)	10	11	1	1	1	3	1	1	0	0	1	1	0	1	1	3	0	0	18	30	8	1	3	0	1	1	12	1	3	0	13	6	0	0
Anaplasma centrale str. Israel (574556)	1	5	0	0	0	0	0	0	0	0	0	1	0	1	1	0	0	0	2	8	0	0	0	0	0	1	6	1	1	0	2	2	0	0
Anaplasma marginale str. Florida (320483)	1	5	0	0	0	0	0	0	0	0	0	1	0	1	1	0	0	0	2	7	0	0	0	0	0	1	6	1	0	0	2	2	0	0
Anaplasma marginale str. St. Maries (234826)	1	5	0	0	0	0	0	0	0	0	0	1	0	1	1	0	0	0	2	7	0	0	0	0	0	1	6	1	0	0	2	2	0	0
Anaplasma phagocytophilum HZ (212042)	1	7	0	0	0	0	0	0	0	0	0	1	0	1	1	0	0	0	2	4	0	0	0	0	0	1	6	1	1	0	3	0	0	0
Anoxybacillus flavithermus WK1 (491915)	3	11	2	3	1	1	0	0	0	1	0	0	0	1	1	1	1	3	2	17	9	4	1	0	2	1	11	2	4	0	9	7	0	1
Aquifex aeolicus VF5 (224324)	4	8	0	0	1	0	0	1	0	0	1	1	0	1	1	1	0	1	7	4	2	1	0	1	1	1	8	1	0	0	5	3	0	0
Archaeoglobus fulgidus DSM 4304 (224325)	0	3	1	1	0	0	1	0	0	0	0	1	0	0	0	4	0	0	2	14	11	1	0	0	3	1	3	0	0	0	6	0	0	1
Arcobacter butzleri RM4018 (367737)	9	9	1	2	1	0	1	3	0	0	0	1	0	1	1	2	0	0	9	14	3	0	1	0	2	1	9	1	4	0	9	4	0	1
Aromatoleum aromaticum EbN1 (76114)	7	12	0	0	1	0	1	1	1	0	0	1	0	1	1	4	0	1	15	22	7	1	1	1	5	1	11	1	3	0	8	4	0	0
Arthrobacter aurescens TC1 (290340)	1	8	1	1	1	6	0	0	2	3	5	0	1	2	1	5	0	1	0	92	29	2	2	0	2	1	10	1	1	0	9	6	0	0
Arthrobacter chlorophenolicus A6 (452863)	2	9	1	1	1	5	0	0	2	2	1	0	0	2	1	4	0	1	1	82	21	1	2	0	2	1	12	1	1	0	7	7	0	1
Arthrobacter sp. FB24 (290399)	2	10	1	1	1	4	1	0	2	3	4	0	1	2	1	3	0	1	0	92	21	1	2	0	3	1	11	1	1	0	9	5	0	0
Aster yellows witches'-broom phytoplasma AYWB (322098)	0	0	0	0	0	0	0	0	0	0	0	0	0	0	1	0	0	0	0	0	0	3	0	0	0	1	0	1	0	0	1	0	0	0
Atopobium parvulum DSM 20469 (521095)	0	3	0	1	1	1	1	0	0	0	0	0	0	1	1	4	0	1	1	3	6	1	0	0	0	1	4	0	1	0	2	4	0	0
Azoarcus sp. BH72 (62928)	12	13	0	3	1	2	0	2	1	0	1	1	0	1	1	7	0	2	14	26	5	1	2	1	2	1	10	1	1	0	9	4	0	1
Azorhizobium caulinodans ORS 571 (438753)	12	11	1	4	1	4	1	2	0	0	3	1	0	2	1	6	6	0	21	64	18	5	2	1	4	1	10	2	1	0	6	4	0	1
Azotobacter vinelandii DJ (322710)	10	10	0	5	1	4	0	1	1	0	2	0	0	1	1	6	2	2	16	74	15	2	1	1	6	1	9	1	1	1	5	4	0	1
Bacillus amyloliquefaciens FZB42 (326423)	2	10	2	3	1	6	0	0	3	1	1	0	0	1	1	6	2	2	1	67	26	7	7	0	3	1	10	2	4	0	9	10	0	0
Bacillus anthracis str. Ames (198094)	2	9	3	3	3	17	0	0	4	1	1	0	1	1	1	9	2	3	4	70	30	9	6	0	3	1	8	3	8	1	10	13	0	0
Bacillus cereus AH820 (405535)	2	10	3	3	4	20	0	0	4	1	2	1	1	1	1	8	2	4	4	72	29	9	6	0	3	1	9	3	7	1	12	15	0	0
Bacillus cereus ATCC 10987 (222523)	3	10	3	3	3	19	0	0	2	1	1	1	1	2	1	9	2	4	4	69	33	9	6	0	4	1	9	3	9	1	11	16	0	0
Bacillus cereus ATCC 14579 (226900)	2	9	3	3	3	23	0	0	3	1	1	1	1	2	1	7	2	2	4	68	29	8	5	0	3	1	8	3	8	1	9	16	0	0
Bacillus clausii KSM-K16 (66692)	2	10	1	2	2	7	0	0	2	1	1	0	1	1	1	6	1	1	3	41	16	6	4	0	3	1	11	3	4	0	10	11	1	0
Bacillus halodurans C-125 (272558)	1	10	2	3	2	2	0	0	2	2	1	0	0	1	1	8	2	2	1	33	14	11	4	0	2	1	9	2	6	0	9	9	0	1
Bacillus licheniformis ATCC 14580 (279010)	4	23	2	6	4	16	0	0	6	2	2	0	0	2	2	17	2	2	6	124	56	16	14	0	6	2	21	4	8	0	19	22	0	0
Bacillus pumilus SAFR-032 (315750)	3	12	1	3	1	3	0	0	2	1	1	0	0	1	1	8	1	1	2	48	23	7	6	0	4	1	12	2	3	0	9	11	0	0
Bacillus thuringiensis str. Al Hakam (412694)	2	9	3	3	4	22	0	0	3	1	1	1	1	1	1	8	2	3	5	71	29	9	3	0	3	1	8	3	8	1	10	16	1	0
Bacillus weihenstephanensis KBAB4 (315730)	1	10	3	3	4	25	0	0	3	1	1	0	1	3	1	8	1	3	4	67	31	11	5	0	4	1	9	3	7	1	10	17	0	0
Bacteroides fragilis YCH46 (295405)	16	21	1	1	1	5	0	2	1	0	0	0	1	1	1	1	0	4	22	33	3	14	0	0	1	1	16	1	1	0	14	5	0	0
Bacteroides thetaiotaomicron VPI-5482 (226186)	18	21	0	1	1	2	0	2	1	0	0	0	1	1	1	5	0	2	22	33	5	15	1	0	1	1	17	1	0	0	15	5	0	0
Bacteroides vulgatus ATCC 8482 (435590)	14	25	0	0	1	2	0	0	0	0	0	0	1	1	1	1	0	6	17	22	4	14	0	0	1	1	22	1	0	0	17	4	0	0
Bartonella bacilliformis KC583 (360095)	2	5	0	0	0	0	0	0	0	0	0	0	0	1	1	0	0	0	4	6	0	1	0	1	0	1	5	1	0	0	4	2	0	0
Bartonella grahamii as4aup (634504)	2	6	0	0	0	0	0	0	0	0	0	0	0	1	1	1	0	0	4	23	0	1	0	1	0	1	5	1	0	0	4	3	0	0
Bartonella henselae str. Houston-1 (283166)	2	6	0	0	0	0	0	0	0	0	0	0	0	1	1	1	0	0	4	13	0	1	0	1	0	1	5	1	0	0	4	3	0	0
Bartonella quintana str. Toulouse (283165)	2	5	0	0	0	0	0	0	0	0	0	0	0	1	1	0	0	1	4	7	0	1	0	1	0	1	4	1	0	0	3	3	0	0
Bartonella tribocorum CIP 105476 (382640)	2	6	0	0	0	0	0	0	0	0	0	0	0	1	1	0	0	0	5	22	0	2	0	1	0	1	5	1	0	0	3	3	0	0
Baumannia cicadellinicola str. Hc (Homalodisca coagulata) (374463)	0	2	0	0	1	0	0	0	0	0	0	0	0	0	1	0	0	0	1	3	2	0	0	0	0	1	2	1	0	0	1	1	0	0
Bdellovibrio bacteriovorus HD100 (264462)	7	15	0	2	1	2	0	2	2	0	1	1	0	1	1	5	0	4	1	19	4	2	2	0	1	1	13	2	2	0	7	7	0	0
Beijerinckia indica subsp. indica ATCC 9039 (395963)	11	12	1	4	1	3	1	4	2	1	2	1	0	1	1	5	4	1	20	43	13	3	1	1	5	1	12	2	1	0	5	5	0	1
Beutenbergia cavernae DSM 12333 (471853)	0	5	0	0	1	10	0	0	1	1	1	0	1	2	1	3	0	0	0	53	23	2	1	0	0	1	5	1	7	0	4	5	0	0
Bifidobacterium adolescentis ATCC 15703 (367928)	0	0	0	0	1	0	0	0	0	0	0	0	0	1	1	0	0	0	1	24	5	3	0	0	1	1	0	0	0	0	1	4	0	0
Bifidobacterium longum NCC2705 (206672)	0	3	0	0	1	0	0	0	0	0	0	0	0	1	1	1	0	0	1	26	7	5	0	0	1	1	2	0	0	0	1	4	0	0
Bifidobacterium longum subsp. infantis ATCC 15697 (391904)	0	3	0	0	1	0	0	0	0	0	0	0	0	1	1	1	0	0	1	44	3	4	0	0	1	1	2	0	0	0	1	4	0	0
Blattabacterium sp. (Blattella germanica) str. Bge (331104)	0	2	0	0	1	0	0	0	0	0	0	0	0	0	1	0	0	0	1	0	0	1	0	0	0	1	2	1	0	0	1	3	0	0
Blattabacterium sp. (Periplaneta americana) str. BPLAN (600809)	0	2	0	0	1	0	0	0	0	0	0	0	0	0	1	0	0	0	0	0	0	1	0	0	0	1	2	1	0	0	2	3	0	0
Bordetella avium 197N (360910)	6	11	1	3	1	1	1	0	1	0	0	1	0	1	1	6	4	1	13	34	19	1	2	1	2	1	9	1	2	0	9	5	0	1
Bordetella bronchiseptica RB50 (257310)	7	16	1	3	1	2	2	0	1	0	1	1	0	1	1	7	2	1	12	47	19	2	2	1	9	1	13	2	1	0	8	5	0	0
Bordetella parapertussis 12822 (257311)	5	16	1	3	1	2	2	0	1	0	1	1	0	1	1	7	1	1	10	37	16	1	2	1	6	1	14	2	1	0	8	5	0	0
Bordetella pertussis Tohama I (257313)	5	12	0	2	1	0	0	0	1	0	1	1	0	1	1	5	0	1	5	35	12	1	1	1	2	1	11	2	1	0	7	5	0	0
Bordetella petrii DSM 12804 (340100)	11	15	1	4	1	5	1	1	3	1	3	1	0	1	1	8	4	1	12	68	26	2	6	1	5	1	13	2	0	0	8	5	0	0
Borrelia afzelii PKo (390236)	2	0	0	0	1	0	0	0	0	0	0	0	0	1	1	0	0	0	0	1	0	3	0	0	0	1	0	1	0	0	1	3	0	0
Borrelia burgdorferi B31 (224326)	2	1	0	0	1	0	0	0	0	0	0	0	0	1	1	0	0	0	0	1	0	3	0	0	0	1	0	1	0	0	1	3	0	0
Borrelia burgdorferi ZS7 (445985)	2	1	0	0	1	0	0	0	0	0	0	0	0	1	1	0	0	0	0	0	0	3	0	0	0	1	0	1	0	0	1	3	0	0
Borrelia duttonii Ly (412419)	3	1	0	0	1	0	0	0	0	0	0	0	1	1	1	0	0	0	0	2	0	2	0	0	0	1	1	1	0	0	1	3	0	0
Borrelia garinii PBi (290434)	2	0	0	0	1	0	0	0	0	0	0	0	0	1	1	0	0	0	1	0	0	3	0	0	0	1	0	1	0	0	1	3	0	0
Borrelia hermsii DAH (314723)	2	1	0	0	1	0	0	0	0	0	0	0	1	1	1	0	0	1	1	1	0	2	0	0	0	1	1	1	0	0	1	3	0	0
Borrelia recurrentis A1 (412418)	3	1	0	0	1	0	0	0	0	0	0	0	1	1	1	0	0	0	0	1	0	2	0	0	0	1	1	1	0	0	1	3	0	0
Borrelia turicatae 91E135 (314724)	3	1	0	0	1	0	0	0	0	0	0	0	1	1	1	0	0	0	0	1	0	3	0	0	0	1	1	1	0	0	1	3	0	0
Brachybacterium faecium DSM 4810 (446465)	2	7	0	0	1	7	1	0	2	1	1	0	1	2	1	2	1	2	1	41	10	1	2	0	3	1	5	2	4	0	2	5	0	0
Brachyspira hyodysenteriae WA1 (565034)	8	4	0	0	1	1	1	0	1	0	0	0	1	1	1	7	0	3	0	4	3	19	0	0	1	1	3	1	0	0	4	5	0	0
Bradyrhizobium japonicum USDA 110 (224911)	24	15	1	3	1	16	1	3	2	2	4	0	0	1	1	5	3	2	44	107	42	8	3	2	5	1	14	3	1	0	6	6	0	1
Bradyrhizobium sp. BTAi1 (288000)	28	15	1	3	1	16	0	2	1	3	7	0	0	1	1	10	2	3	39	71	33	7	1	1	7	1	14	1	1	0	9	6	0	1
Bradyrhizobium sp. ORS278 (114615)	20	16	1	3	1	15	0	3	2	2	3	0	0	1	1	8	3	2	34	61	27	7	1	2	6	1	14	1	2	0	6	6	0	1
Brevibacillus brevis NBRC 100599 (358681)	7	15	3	2	2	22	0	0	1	3	2	0	1	1	1	5	0	2	17	94	37	5	5	0	3	1	15	3	10	0	9	11	0	1
Brucella canis ATCC 23365 (483179)	7	7	0	2	1	3	0	0	1	0	2	0	0	1	1	1	2	0	13	26	16	2	2	1	3	1	7	1	0	1	4	4	0	0
Brucella melitensis ATCC 23457 (546272)	8	7	0	2	1	3	0	0	1	0	2	0	0	1	1	1	2	0	14	24	17	2	2	1	3	1	7	1	1	1	4	4	0	0
Brucella melitensis bv. 1 str. 16M (224914)	9	7	0	2	1	4	0	0	1	0	2	0	0	1	1	1	2	0	14	31	15	2	1	1	3	1	7	1	1	1	4	4	0	0
Brucella suis 1330 (204722)	7	7	0	2	1	2	0	0	1	0	2	0	0	1	1	1	2	0	13	25	16	2	2	1	2	1	7	1	1	1	4	4	0	0
Buchnera aphidicola str. 5A (Acyrthosiphon pisum) (563178)	0	1	0	0	1	0	0	0	0	0	0	0	0	0	1	0	0	0	0	2	0	0	0	0	1	1	1	1	0	0	1	2	0	0
Buchnera aphidicola str. APS (Acyrthosiphon pisum) (107806)	0	1	0	0	1	0	0	0	0	0	0	0	0	0	1	0	0	0	0	3	0	0	0	0	1	1	1	1	0	0	1	2	0	0
Buchnera aphidicola str. Bp (Baizongia pistaciae) (224915)	0	2	0	0	1	0	0	0	0	0	0	0	0	0	1	0	0	0	0	3	0	1	0	0	0	1	1	1	1	0	1	2	0	0
Buchnera aphidicola str. Cc (Cinara cedri) (372461)	0	1	0	0	0	0	0	0	0	0	0	0	0	1	1	0	0	0	0	0	0	0	0	0	0	1	1	0	0	0	1	0	0	0
Buchnera aphidicola str. Sg (Schizaphis graminum) (198804)	0	2	0	0	1	0	0	0	0	0	0	0	0	0	1	0	0	0	0	3	0	0	0	0	0	1	2	1	0	0	1	1	0	0
Buchnera aphidicola str. Tuc7 (Acyrthosiphon pisum) (561501)	0	1	0	0	1	0	0	0	0	0	0	0	0	0	1	0	0	0	0	2	0	0	0	0	1	1	1	1	0	0	1	2	0	0
Burkholderia ambifaria AMMD (339670)	11	19	0	2	2	7	0	3	2	2	2	1	1	1	1	13	7	2	25	158	28	6	4	1	14	1	19	1	4	2	11	9	0	2
Burkholderia ambifaria MC40-6 (398577)	13	17	0	2	2	6	1	3	3	2	2	1	1	1	1	12	7	2	28	148	26	5	4	1	10	1	16	1	5	2	9	9	0	2
Burkholderia cenocepacia AU 1054 (331271)	18	17	1	2	2	6	0	3	4	3	2	1	1	1	1	16	7	2	28	167	28	4	4	1	11	1	17	1	3	2	9	11	0	2
Burkholderia cenocepacia J2315 (216591)	17	18	0	2	2	9	0	3	3	3	2	1	1	1	1	16	9	2	29	171	28	4	3	1	10	1	18	1	3	1	9	10	0	2
Burkholderia glumae BGR1 (626418)	10	17	1	2	2	4	0	3	4	1	1	1	1	1	1	7	4	2	21	100	24	5	3	1	5	1	14	1	1	1	11	8	0	1
Burkholderia mallei SAVP1 (320388)	6	13	0	2	1	4	0	2	1	1	3	1	1	1	1	6	2	1	15	83	15	3	3	1	5	1	11	1	2	2	8	8	0	1
Burkholderia multivorans ATCC 17616 (395019)	27	32	0	12	4	10	0	8	4	6	6	2	2	2	2	28	14	2	50	301	55	8	6	2	14	2	30	2	4	4	20	18	0	2
Burkholderia phymatum STM815 (391038)	17	21	1	2	2	3	0	1	3	2	1	1	1	1	1	7	7	3	30	155	27	5	3	2	9	1	19	1	4	2	8	8	0	0
Burkholderia phytofirmans PsJN (398527)	16	20	2	3	2	7	1	2	5	2	1	1	1	1	1	10	8	1	23	174	29	5	3	2	11	1	18	1	2	1	9	7	0	1
Burkholderia pseudomallei K96243 (272560)	10	15	0	2	2	4	0	3	3	2	4	1	1	1	1	6	3	1	19	106	21	4	3	1	7	1	12	1	2	2	9	11	0	1
Burkholderia sp. 383 (269483)	15	18	0	3	2	12	0	3	3	4	2	1	1	1	1	19	9	3	27	197	35	5	4	1	15	1	17	1	5	3	10	11	0	1
Burkholderia thailandensis E264 (271848)	12	16	0	2	2	3	1	3	1	2	4	1	1	1	1	5	4	1	22	94	17	4	3	1	8	1	14	1	2	2	9	10	0	1
Burkholderia vietnamiensis G4 (269482)	11	16	1	3	2	5	1	3	2	2	3	1	1	1	1	12	7	2	23	118	24	4	3	1	7	1	16	5	3	2	12	8	0	2
Burkholderia xenovorans LB400 (266265)	17	18	1	4	2	3	1	2	4	4	3	1	1	1	1	12	8	2	27	181	32	4	3	1	10	1	16	2	2	2	7	7	0	1
Caldicellulosiruptor saccharolyticus DSM 8903 (351627)	1	2	0	0	1	0	0	0	0	0	0	0	0	1	1	3	0	0	6	10	6	2	0	0	1	1	2	0	4	0	2	4	0	0
Caldicelulosiruptor becscii DSM 6725 (521460)	0	3	0	0	1	0	1	0	0	0	0	0	0	1	1	2	0	0	7	10	4	2	0	0	1	1	3	0	1	0	2	3	0	0
Caldivirga maquilingensis IC-167 (397948)	0	4	1	0	1	2	0	0	0	0	0	0	0	0	0	0	0	0	0	40	4	0	0	0	0	1	3	1	3	0	2	0	0	0
Campylobacter fetus subsp. fetus 82-40 (360106)	1	6	1	0	1	0	1	2	1	0	1	1	0	1	1	0	1	0	4	8	1	2	2	1	2	1	7	1	1	0	4	3	1	0
Campylobacter jejuni RM1221 (195099)	3	8	1	1	1	0	0	2	1	0	1	0	0	1	1	0	0	0	2	16	0	1	4	1	1	1	8	1	1	0	5	4	0	0
Campylobacter jejuni subsp. jejuni 81-176 (354242)	2	7	1	1	1	0	0	2	1	0	1	0	0	1	1	0	0	0	3	19	0	2	4	1	1	1	7	1	2	0	5	3	0	0
Campylobacter jejuni subsp. jejuni 81116 (407148)	2	8	1	1	1	0	0	2	1	0	1	0	0	1	1	0	0	0	3	19	0	2	4	1	1	1	8	1	2	0	6	4	0	0
Campylobacter jejuni subsp. jejuni NCTC 11168 (192222)	2	8	1	1	1	0	0	2	1	0	1	0	0	1	1	0	0	0	3	17	0	2	4	1	1	1	8	1	2	0	5	4	0	0
Campylobacter lari RM2100 (306263)	2	8	0	1	1	0	0	2	1	0	1	0	0	1	1	0	0	0	3	11	1	2	4	1	0	1	8	1	3	0	6	5	0	0
Candidatus Accumulibacter phosphatis clade IIA str. UW-1 (522306)	16	16	0	3	1	1	1	1	1	0	0	1	0	1	1	2	0	2	22	21	4	1	3	1	3	1	14	1	3	1	10	4	0	1
Candidatus Amoebophilus asiaticus 5a2 (452471)	0	2	0	0	0	1	0	0	0	0	0	0	0	1	1	2	0	0	0	3	1	0	0	0	0	1	3	1	1	0	1	3	0	0
Candidatus Azobacteroides pseudotrichonymphae genomovar. CFP2 (511995)	0	1	0	0	0	0	0	0	0	0	0	0	0	1	1	0	0	0	0	4	0	1	0	0	0	1	1	0	0	0	1	3	0	0
Candidatus Blochmannia floridanus (203907)	0	2	0	0	0	0	0	0	0	0	0	1	0	1	1	0	0	0	0	2	2	0	1	1	0	1	3	1	1	0	1	3	0	0
Candidatus Blochmannia pennsylvanicus str. BPEN (291272)	0	2	0	0	1	0	0	0	0	0	0	1	0	1	1	0	0	0	1	2	3	0	1	1	0	1	2	1	0	0	1	3	0	0
Candidatus Carsonella ruddii PV (387662)	0	1	0	0	0	0	0	0	0	0	0	0	0	0	0	0	0	0	0	0	0	0	0	0	0	1	1	1	0	0	1	0	0	0
Candidatus Desulforudis audaxviator MP104C (477974)	1	2	0	0	1	0	0	0	0	1	0	1	0	1	1	1	0	0	2	4	1	3	0	0	3	1	2	1	1	0	1	4	0	0
Candidatus Hamiltonella defensa 5AT (Acyrthosiphon pisum) (572265)	1	2	0	1	0	1	0	0	0	0	0	0	0	2	1	0	0	0	4	6	1	0	1	1	0	1	2	1	1	0	1	3	0	0
Candidatus Hodgkinia cicadicola Dsem (573234)	0	0	0	0	0	0	0	0	0	0	0	0	0	0	0	0	0	0	0	0	0	0	0	0	0	1	0	0	0	0	0	0	0	0
Candidatus Korarchaeum cryptofilum OPF8 (374847)	0	3	1	0	1	0	0	0	0	0	0	1	0	0	0	0	0	0	0	8	6	3	0	0	0	1	3	0	2	0	3	0	0	0
Candidatus Koribacter versatilis Ellin345 (204669)	9	14	0	1	1	14	0	0	0	1	4	1	0	1	1	3	0	4	17	28	6	0	1	1	2	1	12	1	1	0	6	6	0	1
Candidatus Liberibacter asiaticus str. psy62 (537021)	1	3	0	0	1	0	0	0	0	0	0	0	0	3	1	0	0	0	1	2	0	0	0	1	0	1	2	1	1	0	1	2	0	0
Candidatus Methanoregula boonei 6A8 (456442)	0	2	0	1	0	0	0	0	0	0	0	1	0	0	0	18	0	0	1	14	10	1	0	0	1	1	3	2	4	0	3	0	0	1
Candidatus Pelagibacter ubique HTCC1062 (335992)	1	7	0	0	1	0	0	0	0	0	0	0	0	1	1	2	0	1	4	6	2	3	3	0	0	1	7	0	3	0	4	3	0	0
Candidatus Phytoplasma australiense (59748)	0	0	0	1	0	0	0	0	0	0	0	0	0	0	1	0	0	0	1	0	0	4	0	0	0	1	0	1	0	0	1	0	0	0
Candidatus Phytoplasma mali (37692)	0	0	0	1	0	0	0	0	0	0	0	0	0	0	1	0	0	0	0	0	0	1	0	0	0	1	0	2	0	0	1	0	0	0
Candidatus Protochlamydia amoebophila UWE25 (264201)	3	4	1	1	1	0	0	0	0	0	0	0	0	1	1	2	0	0	6	7	0	1	1	0	0	1	4	1	1	0	3	2	0	0
Candidatus Ruthia magnifica str. Cm (Calyptogena magnifica) (413404)	2	6	0	2	1	0	0	0	0	0	1	0	0	1	1	0	0	0	2	3	0	1	0	1	0	1	5	0	0	0	5	2	0	0
Candidatus Solibacter usitatus Ellin6076 (234267)	20	28	1	2	1	23	0	6	1	0	2	1	0	1	1	3	1	7	28	56	12	2	2	1	2	1	29	1	8	0	14	9	0	1
Candidatus Sulcia muelleri GWSS (444179)	0	0	0	0	0	0	0	0	0	0	0	0	0	0	0	0	0	0	0	0	0	0	0	0	0	1	0	0	0	0	0	0	0	0
Candidatus Sulcia muelleri SMDSEM (595499)	0	0	0	0	0	0	0	0	0	0	0	0	0	0	1	0	0	0	0	0	0	0	0	0	0	1	0	0	0	0	0	0	0	0
Candidatus Vesicomyosocius okutanii HA (412965)	2	7	0	2	1	0	0	0	0	0	1	0	0	1	1	0	0	0	2	2	0	0	0	1	0	1	6	0	1	0	6	1	0	0
Capnocytophaga ochracea DSM 7271 (521097)	4	7	0	1	1	3	0	0	0	0	0	0	1	1	1	2	1	2	6	11	2	1	1	0	0	1	7	1	4	0	7	5	0	0
Carboxydothermus hydrogenoformans Z-2901 (246194)	0	0	3	0	1	0	0	0	0	0	0	0	0	1	1	6	0	0	4	11	5	3	1	0	1	1	2	0	2	0	6	4	0	0
Catenulispora acidiphila DSM 44928 (479433)	1	13	1	2	1	18	0	0	2	6	2	0	1	2	1	17	1	1	3	166	75	2	2	0	2	1	12	0	5	0	9	11	0	1
Caulobacter crescentus CB15 (190650)	7	11	0	2	1	12	0	0	0	0	1	0	1	1	1	5	0	1	10	34	11	2	1	1	3	1	10	2	2	0	4	7	0	1
Caulobacter sp. K31 (366602)	16	13	0	2	1	20	0	1	1	1	3	0	0	1	1	8	1	2	28	66	22	3	1	1	9	1	13	1	1	0	6	9	0	1
Cellvibrio japonicus Ueda107 (498211)	9	14	0	3	1	4	0	1	0	0	2	0	0	1	1	4	0	3	15	26	1	6	1	1	1	1	11	2	1	0	5	5	0	2
Chelativorans sp. BNC1 (266779)	5	8	0	2	1	5	0	0	0	0	5	1	0	1	1	8	0	0	8	24	24	2	1	1	4	1	6	1	1	0	6	5	0	1
Chitinophaga pinensis DSM 2588 (485918)	23	57	0	1	1	15	1	6	2	0	1	0	1	1	1	11	1	13	26	53	23	4	1	0	9	1	53	3	6	0	39	5	0	1
Chlamydia muridarum Nigg (243161)	0	1	0	0	0	0	0	0	0	0	0	0	0	1	1	0	0	0	0	2	0	0	0	0	0	1	1	1	0	0	1	2	0	0
Chlamydia trachomatis 434/Bu (471472)	0	1	0	0	0	0	0	0	0	0	0	0	0	1	1	0	0	0	0	2	0	0	0	0	0	1	1	1	0	0	2	2	0	0
Chlamydia trachomatis A/HAR-13 (315277)	1	1	0	0	0	0	0	0	0	0	0	0	0	1	1	0	0	0	0	2	0	0	0	0	0	1	1	1	0	0	2	2	0	0
Chlamydia trachomatis B/Jali20/OT (580049)	0	1	0	0	0	0	0	0	0	0	0	0	0	1	1	0	0	0	0	2	0	0	0	0	0	1	1	1	0	0	2	2	0	0
Chlamydia trachomatis B/TZ1A828/OT (672161)	0	1	0	0	0	0	0	0	0	0	0	0	0	1	1	0	0	0	0	2	0	0	0	0	0	1	1	1	0	0	2	2	0	0
Chlamydia trachomatis D/UW-3/CX (272561)	0	1	0	0	0	0	0	0	0	0	0	0	0	1	1	0	0	0	0	2	0	0	0	0	0	1	1	1	0	0	2	2	0	0
Chlamydophila abortus S26/3 (218497)	1	1	0	0	0	0	0	0	0	0	0	1	0	1	1	0	0	0	0	2	0	0	0	0	0	1	1	1	0	0	2	2	0	0
Chlamydophila caviae GPIC (227941)	0	1	0	0	0	0	0	0	0	0	0	1	0	1	1	0	0	0	0	2	0	0	0	0	0	1	1	1	0	0	1	2	0	0
Chlamydophila felis Fe/C-56 (264202)	0	1	0	0	0	0	0	0	0	0	0	1	0	1	1	0	0	0	0	2	0	0	0	0	0	1	1	1	0	0	2	2	0	0
Chlamydophila pneumoniae AR39 (115711)	0	1	0	0	0	0	0	0	0	0	0	1	0	1	1	0	0	0	0	2	0	0	0	0	0	1	1	1	0	0	1	2	0	0
Chlamydophila pneumoniae CWL029 (115713)	0	1	0	0	0	0	0	0	0	0	0	1	0	1	1	0	0	0	0	2	0	0	0	0	0	1	1	1	0	0	1	2	0	0
Chlamydophila pneumoniae J138 (138677)	0	1	0	0	0	0	0	0	0	0	0	1	0	1	1	0	0	0	0	2	0	0	0	0	0	1	1	1	0	0	1	2	0	0
Chlorobaculum parvum NCIB 8327 (517417)	4	9	0	0	1	1	0	1	0	1	0	1	0	1	1	3	1	0	8	8	3	0	2	0	1	1	9	1	2	0	7	4	0	0
Chlorobium chlorochromatii CaD3 (340177)	3	7	0	1	1	1	0	1	0	3	0	1	0	1	1	1	0	0	10	9	3	0	2	0	0	1	8	1	3	0	4	3	0	1
Chlorobium limicola DSM 245 (290315)	4	8	0	1	1	1	1	1	0	0	0	1	0	1	1	2	0	0	9	7	1	0	2	0	2	1	9	1	3	0	6	4	0	1
Chlorobium luteolum DSM 273 (319225)	3	8	0	0	1	1	1	1	0	0	0	0	0	1	1	0	0	0	10	6	2	0	1	0	0	1	9	1	2	0	7	3	0	0
Chlorobium phaeobacteroides BS1 (331678)	5	5	0	1	1	1	1	0	0	0	0	1	0	1	1	1	0	0	5	6	3	2	0	0	3	1	5	1	6	0	4	4	0	1
Chlorobium phaeobacteroides DSM 266 (290317)	4	8	0	1	1	1	1	1	0	1	0	1	0	1	1	4	0	0	9	8	2	0	2	0	3	1	8	1	2	0	5	4	0	1
Chlorobium phaeovibrioides DSM 265 (290318)	3	8	0	0	1	1	1	0	0	0	0	0	0	1	1	1	0	0	6	6	2	0	1	0	0	1	9	1	1	0	6	3	0	0
Chlorobium tepidum TLS (194439)	2	9	0	0	1	1	0	1	0	0	0	1	0	1	1	2	0	0	7	7	1	0	2	0	0	1	9	1	3	0	7	3	0	0
Chloroflexus aggregans DSM 9485 (326427)	1	13	1	0	1	2	0	0	0	0	1	0	0	1	1	1	0	4	8	32	10	1	2	0	2	1	9	1	5	0	7	5	0	0
Chloroflexus aurantiacus J-10-fl (324602)	1	12	1	0	1	3	0	0	0	0	3	0	0	1	1	1	0	4	7	35	11	2	2	0	2	1	8	1	4	0	6	5	0	0
Chloroherpeton thalassium ATCC 35110 (517418)	6	17	0	0	1	1	0	1	0	0	0	1	0	1	1	2	0	1	6	7	6	1	2	0	1	1	16	2	7	0	8	4	0	0
Chromobacterium violaceum ATCC 12472 (243365)	8	7	1	2	2	2	0	2	1	0	2	1	1	1	1	4	2	4	18	58	18	2	4	1	6	1	7	2	2	2	8	5	0	0
Chromohalobacter salexigens DSM 3043 (290398)	6	9	1	2	1	2	0	0	2	0	0	0	0	1	1	5	4	1	13	35	7	5	2	1	5	1	9	2	0	1	5	3	1	1
Citrobacter koseri ATCC BAA-895 (290338)	7	7	0	2	1	6	1	1	1	1	2	1	1	1	1	6	5	1	14	90	7	5	3	1	2	1	8	2	5	2	8	7	1	1
Clavibacter michiganensis subsp. michiganensis NCPPB 382 (443906)	1	5	1	0	1	6	0	0	1	2	0	0	0	2	1	4	0	1	0	43	23	2	3	0	2	1	6	1	0	0	5	4	0	0
Clavibacter michiganensis subsp. sepedonicus (31964)	0	3	1	0	1	4	0	0	1	2	0	0	0	2	1	2	0	1	0	43	18	1	3	0	2	1	4	1	0	0	3	4	0	0
Clostridium acetobutylicum ATCC 824 (272562)	1	6	0	2	2	2	0	0	0	0	0	1	0	1	1	12	0	3	2	32	18	11	2	0	6	1	4	1	5	0	3	11	0	0
Clostridium beijerinckii NCIMB 8052 (290402)	6	8	0	3	1	2	0	0	0	0	1	0	1	1	1	20	0	3	15	42	33	17	2	0	6	1	7	2	5	0	7	7	0	0
Clostridium botulinum A str. ATCC 3502 (413999)	0	3	1	1	2	0	1	0	0	0	1	0	0	1	1	7	1	1	2	14	14	15	1	0	2	1	4	2	2	0	5	6	0	0
Clostridium botulinum A str. Hall (441771)	0	3	1	1	2	0	1	0	0	0	1	0	0	1	1	7	1	1	2	14	14	15	1	0	2	1	4	2	2	0	5	6	0	0
Clostridium botulinum A3 str. Loch Maree (498214)	0	3	1	1	2	3	1	0	1	0	0	0	0	1	1	6	1	1	3	15	18	15	1	0	2	1	4	2	2	0	5	7	0	0
Clostridium botulinum B str. Eklund 17B (508765)	1	4	0	3	1	5	0	0	0	0	0	0	1	1	1	5	0	0	3	13	14	18	1	0	2	1	4	2	2	0	6	7	0	1
Clostridium botulinum B1 str. Okra (498213)	0	3	1	1	2	2	1	0	1	0	0	0	0	1	1	10	1	1	2	15	18	16	1	0	3	1	4	2	4	1	5	6	0	0
Clostridium botulinum E3 str. Alaska E43 (508767)	1	6	0	3	1	2	0	0	0	0	0	0	1	1	1	3	0	1	4	13	15	17	0	0	3	1	6	2	1	0	6	6	0	1
Clostridium botulinum F str. Langeland (441772)	0	3	1	1	2	1	1	0	0	0	1	1	0	2	1	8	1	1	3	16	17	15	1	0	2	1	4	2	4	1	5	6	0	0
Clostridium cellulolyticum H10 (394503)	0	2	0	1	1	6	0	0	0	1	0	0	0	3	1	3	0	1	2	14	7	7	2	0	2	1	2	1	6	0	2	5	0	0
Clostridium difficile 630 (272563)	1	6	1	1	2	2	1	0	0	0	0	0	1	1	1	10	1	1	1	19	19	18	1	0	2	1	5	1	3	0	6	6	0	0
Clostridium kluyveri DSM 555 (431943)	2	3	0	1	2	2	0	0	0	0	0	0	0	2	1	7	0	0	9	33	24	11	2	0	12	1	3	2	0	0	2	8	0	0
Clostridium novyi NT (386415)	2	1	1	2	1	0	0	0	0	0	0	0	1	1	1	2	2	1	3	5	5	13	0	0	1	1	2	2	3	0	2	7	0	0
Clostridium perfringens SM101 (289380)	0	5	0	2	1	1	1	0	0	0	0	0	1	1	1	3	5	2	1	9	7	11	0	0	0	1	5	1	1	0	4	7	0	0
Clostridium perfringens str. 13 (195102)	0	7	0	2	1	0	1	0	0	0	0	0	1	1	1	3	5	2	1	12	6	13	0	0	0	1	6	1	1	0	5	7	0	0
Clostridium phytofermentans ISDg (357809)	1	12	0	2	1	5	1	0	1	0	0	0	1	1	1	8	0	3	0	10	12	22	0	0	3	1	9	1	6	0	7	6	0	0
Clostridium tetani E88 (212717)	0	4	0	1	1	0	0	0	0	0	0	0	0	1	1	1	0	1	2	1	7	10	1	0	0	1	5	1	0	0	3	5	0	0
Clostridium thermocellum ATCC 27405 (203119)	0	4	0	1	1	1	0	0	0	1	0	0	0	2	1	6	0	1	1	4	6	8	0	0	2	1	4	1	3	0	3	5	0	0
Colwellia psychrerythraea 34H (167879)	21	21	0	2	1	3	1	3	2	0	0	1	0	1	1	5	0	2	21	33	7	4	0	1	7	1	18	1	3	0	15	6	0	1
Comamonas testosteroni CNB-2 (688245)	17	11	2	4	2	5	0	1	1	1	2	1	0	1	1	9	1	1	22	62	21	3	3	1	7	1	10	2	1	1	10	6	0	1
Coprothermobacter proteolyticus DSM 5265 (309798)	0	3	0	0	1	0	0	0	0	1	0	0	0	0	1	1	0	0	0	9	6	4	0	0	1	1	3	0	1	0	1	3	0	0
Corynebacterium aurimucosum ATCC 700975 (548476)	0	7	0	0	1	2	2	0	1	1	2	0	0	1	1	2	1	0	0	21	9	1	0	0	1	1	7	1	0	0	4	5	0	0
Corynebacterium diphtheriae NCTC 13129 (257309)	0	7	0	1	1	1	1	0	1	1	2	0	0	1	1	2	0	1	2	19	5	1	0	0	1	1	7	1	1	0	4	5	0	0
Corynebacterium efficiens YS-314 (196164)	1	6	1	1	1	2	1	0	2	2	2	0	0	1	1	3	1	1	1	46	12	1	0	0	2	1	6	1	1	0	4	5	0	0
Corynebacterium glutamicum ATCC 13032 (196627)	2	16	0	4	2	4	2	0	2	2	4	0	0	2	2	6	2	2	2	100	25	2	0	0	4	4	16	2	6	0	8	10	0	0
Corynebacterium glutamicum R (340322)	1	7	0	2	1	2	1	0	1	2	2	0	0	1	1	3	0	1	0	61	15	1	0	0	2	1	7	1	2	0	4	5	0	0
Corynebacterium jeikeium K411 (306537)	0	6	0	0	2	1	0	0	1	1	1	0	0	1	1	1	1	0	1	20	4	2	0	0	1	1	6	1	0	0	4	6	0	0
Corynebacterium kroppenstedtii DSM 44385 (645127)	0	6	0	0	1	1	1	0	1	1	2	0	0	1	1	1	0	1	1	25	5	1	1	0	0	1	5	1	0	0	4	5	0	0
Corynebacterium urealyticum DSM 7109 (504474)	0	5	0	0	2	1	1	0	1	1	1	0	0	1	1	3	0	0	0	26	7	1	0	0	2	1	5	1	1	0	5	6	0	0
Coxiella burnetii CbuG_Q212 (434923)	3	4	0	0	0	1	0	0	0	0	0	0	0	1	1	1	1	0	6	33	1	1	0	1	0	1	5	1	1	0	5	3	0	0
Coxiella burnetii CbuK_Q154 (434924)	3	4	0	0	0	1	0	0	1	0	0	0	0	1	1	1	1	0	7	31	1	0	0	1	0	1	5	1	1	0	5	3	0	0
Coxiella burnetii Dugway 5J108-111 (434922)	4	4	0	0	0	2	0	0	1	0	1	0	0	1	1	2	1	0	7	35	1	0	1	1	0	1	5	1	1	0	5	3	0	0
Coxiella burnetii RSA 331 (360115)	3	4	0	0	0	1	0	0	1	0	0	0	0	1	1	1	1	0	5	27	0	1	0	1	0	1	5	1	1	0	5	3	0	0
Coxiella burnetii RSA 493 (227377)	3	4	0	0	0	1	0	0	0	0	0	0	0	1	1	1	1	0	7	33	0	1	0	1	0	1	5	1	1	0	5	3	0	0
Cronobacter sakazakii ATCC BAA-894 (290339)	6	5	1	3	1	3	0	0	1	2	3	1	1	1	1	8	5	1	14	66	10	3	4	1	3	1	5	1	4	2	4	5	1	1
Cronobacter turicensis z3032 (693216)	6	6	0	2	1	3	0	0	2	1	2	1	1	1	1	7	5	2	12	70	10	3	4	1	3	1	5	1	4	2	4	5	1	1
Cryptobacterium curtum DSM 15641 (469378)	0	4	1	1	1	0	0	0	0	0	0	0	0	1	1	2	0	1	0	7	2	2	0	0	0	1	4	0	0	0	3	4	0	0
Cupriavidus metallidurans CH34 (266264)	21	18	1	3	1	4	0	3	1	2	4	1	0	1	1	10	7	2	34	86	20	3	2	1	7	1	17	2	3	1	14	9	0	1
Cupriavidus taiwanensis (164546)	15	15	1	3	2	7	0	0	2	1	1	1	0	1	1	10	2	2	23	85	26	3	4	1	7	1	13	1	2	1	9	7	0	0
Cyanothece sp. ATCC 51142 (43989)	8	9	1	1	1	2	0	0	1	0	2	1	0	2	1	3	0	0	13	12	2	2	0	0	2	1	10	1	2	0	5	5	0	0
Cyanothece sp. PCC 7424 (65393)	5	10	2	1	1	2	0	0	0	0	3	1	0	1	1	2	1	1	8	17	1	0	0	0	3	1	11	2	4	0	8	5	0	0
Cyanothece sp. PCC 7425 (395961)	5	11	1	2	1	8	0	0	0	0	1	1	0	1	1	2	1	0	9	22	6	1	1	0	2	1	14	2	4	0	7	5	0	0
Cyanothece sp. PCC 8801 (41431)	6	11	1	2	1	1	0	0	0	0	4	0	0	1	1	3	0	1	8	10	3	2	0	0	3	1	11	2	3	0	7	5	0	0
Cytophaga hutchinsonii ATCC 33406 (269798)	12	17	0	2	1	3	0	4	2	0	0	0	0	1	1	6	0	3	9	18	4	1	1	0	1	1	18	1	4	0	10	8	0	0
Dechloromonas aromatica RCB (159087)	15	20	0	2	1	2	1	0	1	0	0	1	0	1	1	6	0	2	20	24	2	2	2	1	3	1	15	1	2	1	13	6	0	1
Dehalococcoides ethenogenes 195 (243164)	0	2	1	0	0	0	0	0	0	0	0	1	0	3	1	3	0	0	0	4	6	1	0	0	0	1	4	1	2	0	3	0	0	0
Dehalococcoides sp. BAV1 (216389)	0	2	1	0	0	0	0	0	0	0	0	1	0	1	1	4	0	0	0	5	3	1	0	0	0	1	3	1	0	0	2	0	0	0
Dehalococcoides sp. CBDB1 (255470)	1	2	1	0	0	0	0	0	0	0	0	1	0	1	1	4	0	0	0	6	9	0	0	0	0	1	3	1	0	0	2	0	0	0
Dehalococcoides sp. VS (311424)	1	2	1	0	0	0	0	0	0	0	0	1	0	1	1	4	0	0	0	6	6	0	0	0	0	1	3	1	0	0	1	0	0	0
Deinococcus deserti VCD115 (546414)	1	7	1	1	1	4	0	0	1	1	1	1	0	1	1	4	0	0	0	37	14	2	1	0	2	1	7	1	1	0	4	5	0	0
Deinococcus geothermalis DSM 11300 (319795)	2	5	4	2	1	4	1	0	1	1	2	1	0	1	1	1	0	0	3	28	7	3	3	0	1	1	5	1	1	0	3	4	0	0
Deinococcus radiodurans R1 (243230)	1	6	0	1	1	3	0	1	3	1	0	1	0	1	1	3	0	0	1	24	7	2	2	0	2	1	8	1	3	0	4	3	0	0
Delftia acidovorans SPH-1 (398578)	23	12	1	4	2	7	0	1	2	1	3	1	0	1	1	11	1	1	28	67	28	4	2	1	6	1	11	2	0	1	9	7	0	0
Desulfatibacillum alkenivorans AK-01 (439235)	8	6	0	1	1	2	0	0	0	1	0	1	0	1	1	9	0	0	10	21	20	1	1	1	9	1	8	0	1	1	7	6	0	1
Desulfitobacterium hafniense DCB-2 (272564)	2	4	0	2	1	2	1	0	2	0	0	0	0	2	1	5	1	0	8	48	20	7	4	0	6	1	4	2	10	0	12	6	0	1
Desulfitobacterium hafniense Y51 (138119)	2	4	0	2	1	2	1	1	2	0	0	0	0	2	1	5	0	0	9	61	22	7	4	0	9	1	4	2	9	0	14	6	0	1
Desulfobacterium autotrophicum HRM2 (177437)	10	12	0	1	2	2	1	0	0	0	0	0	0	1	1	9	2	0	16	29	7	3	0	1	7	1	9	0	3	0	4	7	0	2
Desulfococcus oleovorans Hxd3 (96561)	3	6	1	1	1	2	0	0	0	0	1	0	0	1	1	5	0	0	5	10	5	3	0	1	4	1	4	0	3	0	5	5	0	1
Desulfohalobium retbaense DSM 5692 (485915)	7	8	1	0	1	0	0	1	1	0	1	1	0	1	1	5	1	0	7	7	5	2	0	1	0	1	9	0	2	0	4	3	0	0
Desulfomicrobium baculatum DSM 4028 (525897)	8	9	0	0	1	0	0	0	1	0	1	1	0	1	1	5	1	0	14	10	3	2	0	1	1	1	9	3	1	0	6	4	0	1
Desulfotalea psychrophila LSv54 (177439)	4	6	1	0	1	1	0	0	1	0	0	0	0	1	1	6	0	1	8	13	6	3	0	1	1	1	3	1	3	0	3	4	0	0
Desulfotomaculum acetoxidans DSM 771 (485916)	5	4	2	1	2	1	1	0	0	0	0	0	0	2	1	8	1	0	11	15	13	4	1	0	5	1	4	0	6	0	3	7	0	1
Desulfotomaculum reducens MI-1 (349161)	2	3	4	1	1	0	0	0	0	0	0	0	0	2	1	2	0	1	8	13	9	4	2	0	1	1	2	2	1	0	5	7	0	0
Desulfovibrio desulfuricans subsp. desulfuricans str. ATCC 27774 (525146)	4	3	0	0	1	2	0	0	1	0	0	1	0	1	1	4	0	0	6	13	1	3	6	0	1	1	4	0	0	0	4	4	0	0
Desulfovibrio desulfuricans subsp. desulfuricans str. G20 (207559)	7	10	0	0	1	0	0	0	0	0	0	1	0	1	1	4	1	0	9	6	3	3	3	1	0	1	9	1	0	1	7	4	0	0
Desulfovibrio magneticus RS-1 (573370)	8	7	1	3	1	2	0	0	1	0	1	1	0	2	1	7	1	0	15	18	8	3	2	0	3	1	8	1	0	0	5	5	0	0
Desulfovibrio salexigens DSM 2638 (526222)	10	8	0	0	1	2	0	0	0	0	0	1	0	1	1	6	1	0	18	13	10	4	1	1	1	1	8	0	6	1	7	5	0	1
Desulfovibrio vulgaris DP4 (391774)	5	6	0	1	1	0	0	0	1	0	1	1	0	1	1	4	1	0	9	6	4	3	3	1	0	1	7	1	1	0	4	3	0	0
Desulfovibrio vulgaris str. 'Miyazaki F' (883)	3	7	0	1	1	0	0	0	1	0	2	1	0	1	1	4	1	0	10	10	6	2	3	1	1	1	7	1	0	0	3	4	0	0
Desulfovibrio vulgaris str. Hildenborough (882)	5	5	0	1	1	0	0	0	1	0	1	1	0	1	1	4	1	0	8	7	4	3	3	1	0	1	6	0	1	0	4	3	0	0
Desulfurococcus kamchatkensis 1221n (490899)	0	1	0	0	0	0	0	0	0	0	0	0	0	0	0	1	0	0	0	6	3	2	0	0	0	1	1	0	0	0	0	0	0	0
Dichelobacter nodosus VCS1703A (246195)	1	3	0	0	1	0	0	0	0	0	0	0	0	1	1	1	0	0	3	6	2	1	0	1	0	1	3	1	2	0	2	3	0	0
Dickeya dadantii Ech586 (590409)	9	6	1	3	1	4	1	0	1	1	2	1	1	1	1	9	1	2	19	69	12	5	2	1	8	1	6	1	2	1	4	5	0	1
Dickeya dadantii Ech703 (579405)	6	4	0	3	1	4	0	0	0	1	2	1	1	1	1	4	2	1	14	72	10	3	2	1	4	1	5	1	2	1	5	4	0	1
Dickeya zeae Ech1591 (561229)	7	6	1	3	1	3	1	0	1	1	3	1	1	1	1	7	1	2	19	58	12	4	3	1	6	1	6	1	1	1	5	4	0	1
Dictyoglomus thermophilum H-6-12 (309799)	1	4	0	1	1	0	0	0	0	0	0	1	0	1	1	2	0	1	3	13	5	0	1	0	0	1	4	0	3	0	2	5	0	0
Dictyoglomus turgidum DSM 6724 (515635)	1	3	0	1	1	0	0	0	0	0	0	1	0	1	1	1	0	1	2	10	5	1	1	0	0	1	3	0	2	0	2	3	0	0
Dinoroseobacter shibae DFL 12 (398580)	8	12	0	2	1	3	1	3	0	0	5	1	0	2	1	4	0	1	11	18	9	4	2	1	1	1	10	1	1	0	6	4	0	1
Dyadobacter fermentans DSM 18053 (471854)	19	20	0	1	1	14	0	7	2	0	0	0	1	1	1	4	1	1	21	36	10	3	1	0	2	1	15	2	3	0	14	6	0	1
Edwardsiella ictaluri 93-146 (634503)	7	6	0	2	1	2	1	1	0	0	1	1	1	1	1	3	3	0	8	39	4	2	6	1	3	1	6	1	0	1	6	6	0	1
Edwardsiella tarda EIB202 (498217)	5	6	0	2	1	3	1	1	1	0	1	1	1	1	1	2	4	0	9	48	4	2	6	1	3	1	6	1	0	1	5	6	0	1
Eggerthella lenta DSM 2243 (479437)	1	5	1	2	1	2	1	0	1	0	0	0	0	1	1	9	0	1	1	32	7	10	1	0	6	1	5	0	0	0	2	5	0	0
Ehrlichia canis str. Jake (269484)	1	7	0	0	0	0	0	0	0	0	0	1	0	1	1	0	0	0	2	6	0	0	0	0	1	1	5	1	1	0	3	0	0	0
Ehrlichia chaffeensis str. Arkansas (205920)	1	7	0	0	0	0	0	0	0	0	0	1	0	1	1	0	0	0	3	6	0	0	0	0	0	1	5	1	1	0	3	0	0	0
Ehrlichia ruminantium str. Gardel (302409)	1	7	0	0	0	0	0	0	0	0	0	1	0	1	1	0	0	0	2	7	0	0	0	0	0	1	5	1	1	0	1	0	0	0
Ehrlichia ruminantium str. Welgevonden (254945)	2	14	0	0	0	0	0	0	0	0	0	2	0	2	2	0	0	0	4	14	0	0	0	0	0	2	10	2	2	0	2	0	0	0
Elusimicrobium minutum Pei191 (445932)	1	3	0	0	1	0	0	0	0	0	0	0	0	1	1	0	0	0	2	16	2	2	0	0	0	1	2	0	1	0	3	4	0	0
Enterobacter sp. 638 (399742)	11	6	1	3	1	4	1	0	1	1	2	1	1	1	1	9	5	2	17	83	9	4	4	1	5	1	6	2	2	2	4	6	1	1
Enterococcus faecalis V583 (226185)	0	4	0	3	1	4	1	0	1	0	0	0	1	2	1	4	0	1	1	14	6	1	3	0	1	1	4	1	0	0	8	6	1	0
Erwinia pyrifoliae Ep1/96 (634499)	6	6	0	3	1	2	0	0	1	0	2	0	1	1	1	4	3	1	8	39	6	3	2	1	4	1	7	1	2	1	5	5	0	1
Erwinia tasmaniensis Et1/99 (465817)	6	6	0	3	1	2	0	0	1	0	2	0	1	1	1	4	4	1	10	46	8	1	5	1	6	1	7	1	2	1	5	5	0	1
Erythrobacter litoralis HTCC2594 (314225)	3	10	0	2	1	9	0	0	0	0	3	1	0	1	1	3	0	1	4	17	5	4	0	1	2	1	10	1	1	0	3	5	0	1
Escherichia coli 536 (362663)	8	4	0	3	1	4	1	1	1	1	2	1	1	1	1	6	5	1	18	81	13	4	7	1	3	1	5	2	3	2	4	5	1	1
Escherichia coli CFT073 (199310)	9	4	0	3	1	4	1	1	1	1	2	1	1	0	1	6	5	1	18	83	11	4	5	1	3	1	5	2	3	2	4	5	1	1
Escherichia coli ED1a (585397)	9	4	0	3	1	3	1	1	1	1	2	1	1	1	1	6	5	1	16	80	10	3	5	1	2	1	5	2	3	2	4	5	1	1
Escherichia coli O157:H7 EDL933 (155864)	10	4	1	3	1	4	1	1	1	1	2	1	1	1	1	5	6	1	18	82	12	4	5	1	3	1	5	2	3	2	4	5	1	2
Escherichia coli O157:H7 str. Sakai (386585)	7	4	1	3	1	4	1	1	1	1	2	1	1	1	1	4	6	1	18	82	12	2	5	1	3	1	5	2	3	2	4	5	1	1
Escherichia fergusonii ATCC 35469 (585054)	7	4	1	3	1	6	0	0	1	1	2	1	1	1	1	5	5	0	16	64	8	3	4	1	3	1	5	2	3	2	6	5	0	1
Eubacterium eligens ATCC 27750 (515620)	1	2	1	1	1	1	0	0	0	0	0	0	0	2	1	7	0	0	1	1	7	23	0	0	1	1	2	0	3	0	2	6	0	0
Eubacterium rectale ATCC 33656 (515619)	2	4	0	1	1	1	0	0	0	0	0	0	1	1	1	5	0	0	1	4	6	20	0	0	1	1	3	0	3	0	3	7	0	0
Exiguobacterium sibiricum 255-15 (262543)	2	9	2	3	1	1	0	0	1	0	0	0	1	1	1	4	0	2	1	29	17	5	2	0	3	1	8	1	2	0	7	6	0	0
Exiguobacterium sp. AT1b (360911)	2	10	1	4	2	2	0	0	2	0	1	0	1	2	1	5	1	1	0	26	17	5	4	0	2	1	9	1	1	0	9	5	0	0
Fervidobacterium nodosum Rt17-B1 (381764)	0	3	2	1	1	0	0	0	0	0	0	0	0	1	1	0	0	0	0	14	4	5	0	0	0	1	3	0	2	0	3	3	0	0
Fibrobacter succinogenes subsp. succinogenes S85 (59374)	2	6	0	0	1	1	0	0	0	0	0	0	0	1	1	6	0	1	3	4	4	5	1	0	0	1	6	1	2	0	8	4	0	0
Finegoldia magna ATCC 29328 (334413)	0	5	0	1	1	1	0	0	0	0	0	0	0	1	1	0	0	1	1	3	5	9	1	0	1	1	5	0	3	0	4	4	1	0
Flavobacteriaceae bacterium 3519-10 (531844)	2	10	0	2	1	5	0	0	4	0	1	0	1	1	1	1	1	1	5	17	2	1	1	0	1	1	10	1	1	0	9	4	0	0
Flavobacterium johnsoniae UW101 (376686)	17	25	0	2	1	14	0	4	2	0	3	0	1	1	1	6	1	3	19	35	11	4	2	0	2	1	21	2	7	0	16	4	0	1
Flavobacterium psychrophilum JIP02/86 (402612)	4	13	0	2	1	6	0	2	0	0	0	0	0	1	1	0	0	1	7	15	3	1	0	0	0	1	10	2	1	0	9	4	0	1
Francisella novicida U112 (401614)	1	4	0	2	0	2	0	0	0	0	0	0	1	1	1	3	3	1	6	60	1	0	1	2	0	1	5	1	1	0	3	1	0	1
Francisella philomiragia subsp. philomiragia ATCC 25017 (484022)	1	6	0	3	0	2	0	0	1	0	1	0	1	1	1	2	4	1	6	61	2	1	1	1	0	1	6	1	2	0	2	1	0	1
Francisella tularensis subsp. holarctica (119857)	1	3	0	2	0	2	0	0	0	0	0	0	1	1	1	2	4	1	5	48	2	0	0	2	0	1	4	1	2	0	3	1	0	1
Francisella tularensis subsp. holarctica FTNF002-00 (458234)	1	3	0	2	0	2	0	0	0	0	0	0	1	1	1	2	2	1	4	40	2	0	0	1	0	1	4	1	1	0	3	1	0	1
Francisella tularensis subsp. holarctica OSU18 (393011)	1	3	0	2	0	2	0	0	0	0	0	0	1	1	1	2	4	1	4	35	2	0	0	1	0	1	4	1	1	0	3	1	0	1
Francisella tularensis subsp. mediasiatica FSC147 (441952)	1	3	0	2	0	2	0	0	0	0	0	0	1	1	1	1	2	1	5	41	2	0	0	1	0	1	4	1	1	0	3	1	0	1
Francisella tularensis subsp. tularensis SCHU S4 (177416)	1	2	0	2	0	2	0	0	0	0	0	0	1	1	1	1	5	1	6	41	2	0	0	2	0	1	3	1	2	0	3	1	0	1
Frankia alni ACN14a (326424)	2	10	0	0	3	6	0	0	2	2	1	1	0	2	1	8	1	2	2	61	27	0	0	0	4	1	10	1	4	0	4	7	0	0
Frankia sp. CcI3 (106370)	0	6	0	0	3	1	0	0	1	2	1	1	0	1	1	8	0	1	2	33	12	0	2	0	0	1	4	1	2	0	4	7	0	1
Frankia sp. EAN1pec (298653)	1	13	0	0	3	4	0	0	1	2	1	1	0	2	1	9	2	1	2	70	28	1	0	0	3	1	11	1	5	0	4	7	0	1
Fusobacterium nucleatum subsp. nucleatum ATCC 25586 (190304)	4	5	2	1	1	1	0	0	0	0	0	0	1	1	1	1	0	3	3	3	4	10	0	0	1	1	5	0	0	0	5	4	0	0
Gemmatimonas aurantiaca T-27 (379066)	14	9	0	2	1	21	0	3	0	2	2	1	1	1	1	1	0	2	17	15	15	4	2	0	3	1	9	2	2	0	6	5	0	1
Geobacillus kaustophilus HTA426 (235909)	1	12	2	2	1	1	0	1	0	0	2	0	0	1	1	1	1	2	3	29	10	4	1	0	2	1	10	2	2	0	8	8	0	1
Geobacillus sp. WCH70 (471223)	2	9	0	3	2	2	0	0	0	0	1	0	0	1	1	4	1	1	3	19	7	4	1	0	1	1	9	2	4	0	7	8	0	0
Geobacillus sp. Y412MC10 (481743)	1	11	1	2	4	13	0	0	4	1	0	0	1	1	1	11	1	2	1	74	33	8	7	0	6	1	10	2	9	1	10	10	0	0
Geobacillus thermodenitrificans NG80-2 (420246)	1	10	1	2	1	2	1	0	0	0	3	0	0	1	1	5	1	2	3	28	12	4	2	0	2	1	10	2	2	0	7	7	0	1
Geobacter bemidjiensis Bem (404380)	6	9	0	0	2	2	0	1	0	0	1	0	0	1	1	9	1	2	13	18	7	4	0	1	1	1	9	1	6	0	4	5	0	0
Geobacter lovleyi SZ (398767)	7	8	0	1	1	3	0	0	0	0	1	0	0	1	1	9	0	2	16	25	4	3	1	1	1	1	8	0	2	0	6	6	0	1
Geobacter metallireducens GS-15 (269799)	7	7	0	0	1	2	0	2	0	0	3	0	0	1	1	5	1	2	13	13	7	3	1	1	5	1	8	1	3	0	8	5	0	0
Geobacter sp. FRC-32 (316067)	9	6	0	1	1	3	0	1	0	0	2	0	0	1	1	4	1	2	16	12	9	4	0	1	1	1	7	1	3	1	7	6	0	0
Geobacter sp. M21 (443144)	4	10	0	0	2	2	0	3	0	0	1	0	0	1	1	6	1	3	10	12	10	4	0	1	1	1	10	1	4	0	8	5	0	1
Geobacter sulfurreducens PCA (243231)	9	8	0	0	1	2	0	3	0	0	1	0	0	1	1	4	0	1	16	12	7	2	2	1	2	1	8	1	2	0	7	4	0	1
Geobacter uraniireducens Rf4 (351605)	11	7	0	0	2	1	0	1	0	0	0	0	0	1	1	6	0	0	17	15	9	3	0	1	3	1	8	1	3	0	7	6	0	0
Gloeobacter violaceus PCC 7421 (251221)	14	15	0	0	1	4	0	1	0	0	1	1	0	1	1	4	0	1	15	13	12	1	2	0	1	1	15	2	2	0	4	4	0	1
Gluconacetobacter diazotrophicus PAl 5 (272568)	23	22	4	4	2	7	0	4	6	0	2	0	0	2	2	8	16	2	41	97	18	6	2	2	6	2	18	2	2	0	8	6	0	0
Gluconobacter oxydans 621H (290633)	9	8	0	1	1	2	1	2	1	0	1	0	0	1	1	1	10	1	11	30	7	3	0	1	2	1	7	1	1	0	4	3	0	0
Gordonia bronchialis DSM 43247 (526226)	0	9	2	3	2	6	1	0	1	1	1	0	0	1	1	6	0	3	0	57	20	1	1	0	2	1	9	1	1	0	7	5	0	1
Gramella forsetii KT0803 (411154)	12	16	0	2	1	6	0	0	1	0	4	0	0	1	1	3	1	2	16	19	6	3	1	0	2	1	16	1	5	0	12	4	0	1
Granulibacter bethesdensis CGDNIH1 (391165)	6	10	1	1	1	2	1	0	3	1	1	1	0	1	1	1	2	1	7	23	6	1	1	1	2	1	9	1	0	0	4	4	0	1
Haemophilus ducreyi 35000HP (233412)	1	6	1	2	0	0	0	0	0	0	1	0	0	1	1	0	0	0	3	8	0	1	1	1	1	1	6	1	1	0	4	3	0	0
Haemophilus influenzae 86-028NP (281310)	1	9	0	2	0	1	1	0	1	0	1	0	0	1	1	2	0	0	3	10	0	1	0	1	1	1	9	1	3	0	7	4	0	0
Haemophilus influenzae PittEE (374930)	1	8	0	2	0	0	1	0	1	0	1	0	0	1	1	2	0	0	3	7	0	1	0	0	1	1	8	1	2	0	7	4	0	0
Haemophilus influenzae PittGG (374931)	1	9	0	2	0	0	1	0	1	0	1	0	0	1	1	2	0	0	3	8	0	1	0	0	1	1	9	1	1	0	7	3	0	0
Haemophilus influenzae Rd KW20 (71421)	1	8	0	2	0	0	1	0	1	0	1	0	0	1	1	2	0	0	3	11	0	1	1	1	1	1	8	1	3	0	7	4	0	0
Haemophilus parasuis SH0165 (557723)	1	6	0	1	0	0	0	1	1	0	1	0	1	1	1	2	0	0	2	6	3	1	0	1	1	1	6	1	1	0	5	4	0	0
Haemophilus somnus 129PT (205914)	1	5	0	2	0	1	0	0	0	0	1	0	1	1	1	1	0	0	3	10	1	1	0	1	1	1	5	1	0	0	4	4	0	0
Haemophilus somnus 2336 (228400)	1	5	0	2	0	0	0	0	0	0	3	0	1	1	1	1	0	0	3	12	2	1	1	1	1	1	5	1	0	0	4	4	0	0
Hahella chejuensis KCTC 2396 (349521)	13	15	0	2	1	4	0	2	0	0	1	0	0	1	1	10	0	4	22	26	14	3	1	1	4	1	13	1	2	0	10	6	0	1
Haliangium ochraceum DSM 14365 (502025)	12	22	0	1	1	8	0	12	1	0	0	2	0	1	1	3	0	2	12	19	6	4	0	0	6	1	22	1	6	0	10	9	0	0
Haloarcula marismortui ATCC 43049 (272569)	1	12	0	0	1	1	0	1	0	0	3	0	0	0	0	2	0	0	1	11	10	4	1	0	3	1	11	1	3	0	9	0	0	2
Halobacterium sp. NRC-1 (64091)	1	4	0	0	0	0	0	0	0	0	1	0	0	0	0	1	0	0	0	13	8	4	1	0	1	1	4	2	1	0	5	0	0	1
Halomicrobium mukohataei DSM 12286 (485914)	0	10	0	0	1	1	0	0	0	0	2	0	0	0	0	2	0	0	0	13	9	5	1	0	2	1	9	2	1	0	3	0	0	1
Haloquadratum walsbyi DSM 16790 (362976)	1	8	0	0	0	0	0	0	0	0	0	1	0	0	0	0	0	0	0	13	12	2	1	0	0	1	8	1	0	0	7	0	0	0
Halorhabdus utahensis DSM 12940 (519442)	0	8	0	0	0	0	1	0	0	0	1	0	0	0	0	1	0	0	0	10	10	6	1	0	1	1	9	2	0	0	6	0	0	1
Halorhodospira halophila SL1 (349124)	5	9	1	0	1	1	1	0	0	0	0	1	0	1	1	2	0	0	5	10	0	0	0	1	0	1	7	1	1	0	4	3	0	1
Halorubrum lacusprofundi ATCC 49239 (416348)	0	7	0	0	0	0	0	0	0	0	4	0	0	0	0	3	0	0	0	17	16	4	1	0	2	1	7	2	1	0	7	0	0	1
Halothermothrix orenii H 168 (373903)	3	3	0	0	1	0	0	0	0	0	0	0	0	1	1	2	0	0	3	13	10	6	0	0	0	1	3	0	2	0	3	4	0	0
Halothiobacillus neapolitanus c2 (555778)	8	13	1	1	1	0	1	0	0	0	2	0	0	1	1	1	0	1	10	13	3	0	0	1	1	1	12	1	2	0	12	4	0	1
Helicobacter acinonychis str. Sheeba (382638)	4	3	0	0	0	0	0	1	2	0	0	0	0	1	1	0	0	0	2	7	0	2	0	1	0	1	5	1	0	0	2	3	0	0
Helicobacter hepaticus ATCC 51449 (235279)	3	4	1	1	0	0	4	1	2	0	0	1	0	1	1	1	1	0	3	9	2	3	4	1	1	1	4	1	2	0	2	4	0	0
Helicobacter pylori 26695 (85962)	3	3	0	0	0	0	0	1	2	0	0	0	0	1	1	0	0	0	2	7	0	2	0	1	0	1	5	1	0	0	2	3	0	0
Helicobacter pylori B38 (592205)	3	3	0	0	0	0	0	1	2	0	0	0	0	1	1	0	0	0	2	6	0	2	0	1	0	1	5	1	0	0	2	3	0	0
Helicobacter pylori G27 (563041)	3	3	0	0	0	0	0	1	2	0	0	0	0	1	1	0	0	0	2	8	0	2	0	1	0	1	5	1	0	0	2	3	0	0
Helicobacter pylori HPAG1 (357544)	3	3	0	0	0	0	0	1	2	0	0	0	0	1	1	0	0	0	2	7	0	2	0	1	0	1	4	1	0	0	2	3	0	0
Helicobacter pylori J99 (85963)	3	3	0	0	0	0	0	1	2	0	0	0	0	1	1	0	0	0	2	7	0	2	0	1	0	1	5	1	0	0	2	3	0	0
Helicobacter pylori P12 (570508)	3	3	0	0	0	0	0	1	2	0	0	0	0	1	1	0	0	0	2	8	0	2	0	1	0	1	5	1	0	0	2	3	0	0
Helicobacter pylori Shi470 (512562)	3	4	0	0	0	0	0	1	2	0	0	0	0	1	1	0	0	0	2	6	0	2	0	1	0	1	5	1	0	0	2	3	0	0
Heliobacterium modesticaldum Ice1 (498761)	3	3	2	0	1	1	0	0	0	0	0	0	0	3	1	2	0	0	10	5	6	2	1	0	0	1	3	0	0	0	3	4	0	0
Herminiimonas arsenicoxydans (204773)	10	9	2	4	1	3	0	1	1	2	5	1	0	1	1	7	0	4	15	32	5	0	2	1	3	1	8	1	1	1	7	4	0	0
Herpetosiphon aurantiacus ATCC 23779 (316274)	1	14	1	0	1	3	0	0	2	2	2	1	0	1	1	3	0	0	1	32	10	4	1	0	2	1	12	2	7	0	5	5	0	0
Hirschia baltica ATCC 49814 (582402)	7	10	0	4	1	6	0	0	1	1	1	1	0	1	1	3	0	0	7	23	10	2	0	1	2	1	11	1	1	0	6	5	0	1
Hydrogenobaculum sp. Y04AAS1 (380749)	4	5	1	0	1	0	1	0	0	0	0	1	0	1	1	0	0	0	6	8	1	2	1	0	1	1	5	1	0	0	5	3	0	0
Hyperthermus butylicus DSM 5456 (415426)	0	1	0	0	0	1	0	0	0	0	0	1	0	0	0	1	0	0	0	5	5	1	0	0	0	1	1	0	0	0	5	0	0	0
Hyphomonas neptunium ATCC 15444 (228405)	11	9	0	3	1	14	0	0	1	1	2	1	0	1	1	4	0	1	12	31	12	3	2	1	2	1	9	2	2	0	5	6	0	1
Idiomarina loihiensis L2TR (283942)	12	12	0	2	1	3	0	0	1	1	2	1	0	1	1	5	1	0	11	12	4	3	0	1	4	1	11	2	0	1	9	5	0	2
Ignicoccus hospitalis KIN4/I (453591)	1	1	2	0	0	0	0	0	0	0	0	1	0	0	0	1	0	0	0	6	1	0	0	0	0	1	1	0	1	0	3	0	0	0
Jannaschia sp. CCS1 (290400)	4	7	0	4	1	5	1	1	0	0	0	0	0	1	1	7	0	1	5	26	17	5	3	1	2	1	8	1	1	0	5	5	0	1
Janthinobacterium sp. Marseille (375286)	16	17	1	3	1	2	1	0	2	2	2	1	0	1	1	9	1	4	18	44	12	0	2	1	2	1	15	1	1	1	10	4	0	1
Jonesia denitrificans DSM 20603 (471856)	0	4	0	1	1	1	0	0	1	1	1	0	0	2	1	3	0	1	0	23	12	2	2	0	2	1	5	1	0	0	5	4	0	0
Kangiella koreensis DSM 16069 (523791)	7	14	0	2	1	9	0	0	0	0	3	1	0	1	1	3	0	2	7	10	4	3	2	1	1	1	14	1	2	0	6	5	0	2
Kineococcus radiotolerans SRS30216 (266940)	0	7	1	1	1	10	0	0	2	3	0	0	1	2	1	5	0	1	1	65	26	1	1	0	3	1	7	1	3	0	6	5	0	0
Klebsiella pneumoniae 342 (507522)	13	8	3	4	1	5	1	0	2	1	2	1	1	1	1	8	8	2	31	137	17	2	7	1	6	1	9	2	4	2	6	7	1	1
Klebsiella pneumoniae subsp. pneumoniae MGH 78578 (272620)	12	8	2	4	1	6	1	0	1	2	3	1	1	1	1	8	5	2	25	128	17	3	6	1	5	1	8	2	3	2	5	7	1	1
Kocuria rhizophila DC2201 (378753)	0	6	0	0	1	0	1	0	3	1	0	0	0	2	1	1	0	0	0	39	15	2	3	0	3	1	6	1	1	0	4	3	0	0
Kosmotoga olearia TBF 19.5.1 (521045)	1	2	4	1	1	1	0	0	0	0	0	0	0	1	1	2	0	0	1	19	3	5	0	0	0	1	2	0	1	0	2	2	0	0
Kytococcus sedentarius DSM 20547 (478801)	1	5	0	0	1	5	0	0	2	1	1	0	0	2	1	4	0	2	0	37	11	0	3	0	1	1	4	0	3	0	5	4	0	0
Lactobacillus acidophilus NCFM (272621)	0	2	0	2	0	7	0	0	0	0	0	0	0	1	1	2	0	0	0	19	3	1	0	0	2	1	2	0	0	0	4	4	0	0
Lactobacillus brevis ATCC 367 (387344)	0	3	0	4	0	5	0	0	1	0	1	0	1	1	1	4	0	1	1	42	22	3	2	0	4	1	5	0	1	0	3	4	0	0
Lactobacillus casei ATCC 334 (321967)	0	3	0	2	1	7	1	0	0	0	1	0	2	1	1	5	0	1	1	31	9	1	1	0	2	1	5	1	1	0	4	5	0	0
Lactobacillus casei BL23 (543734)	0	3	0	2	1	7	1	0	0	0	1	0	2	1	1	6	0	1	1	36	10	1	1	0	2	1	5	1	1	0	4	5	0	0
Lactobacillus delbrueckii subsp. bulgaricus ATCC 11842 (390333)	0	1	0	2	1	3	0	0	0	0	0	0	0	1	1	2	0	0	0	13	3	2	0	0	1	1	1	0	0	0	2	4	0	0
Lactobacillus delbrueckii subsp. bulgaricus ATCC BAA-365 (321956)	0	1	0	2	1	3	0	0	0	0	0	0	0	1	1	2	0	0	0	13	5	3	0	0	1	1	1	0	0	0	2	4	0	0
Lactobacillus fermentum IFO 3956 (334390)	0	2	0	3	1	4	0	0	0	0	1	0	0	1	1	4	0	0	0	29	4	3	0	0	1	1	5	0	0	0	4	4	0	0
Lactobacillus gasseri ATCC 33323 (324831)	0	1	0	2	0	5	0	0	0	0	0	0	1	2	1	3	0	0	0	19	5	0	0	0	1	1	1	0	0	0	2	5	0	0
Lactobacillus helveticus DPC 4571 (405566)	0	1	0	2	0	8	0	0	0	0	0	0	0	1	1	1	0	0	0	14	1	1	1	0	1	1	1	0	0	0	3	3	0	0
Lactobacillus johnsonii FI9785 (633699)	0	2	0	2	1	5	0	0	0	0	0	0	1	1	1	2	0	0	0	18	3	2	0	0	1	1	2	0	1	0	2	5	0	0
Lactobacillus johnsonii NCC 533 (257314)	0	2	0	2	1	4	0	0	0	0	0	0	0	1	1	4	0	0	0	25	4	0	0	0	3	1	2	0	1	0	2	5	0	0
Lactobacillus plantarum JDM1 (644042)	0	2	0	5	1	7	0	0	1	0	1	0	1	1	1	11	0	1	1	52	18	3	3	0	2	1	3	0	1	0	4	4	0	0
Lactobacillus plantarum WCFS1 (220668)	0	2	1	5	1	6	0	0	1	0	1	0	1	1	1	12	0	1	1	52	20	3	3	0	3	1	3	0	1	0	5	4	0	0
Lactobacillus reuteri DSM 20016 (557436)	0	2	0	2	0	3	0	0	0	0	0	0	0	1	1	7	0	0	2	29	6	3	0	0	1	1	3	0	2	0	3	4	0	0
Lactobacillus reuteri JCM 1112 (557433)	0	2	0	2	0	3	0	0	0	0	0	0	0	1	1	7	0	0	2	31	6	3	0	0	1	1	3	0	2	0	3	4	0	0
Lactobacillus rhamnosus GG (568703)	0	3	0	2	1	9	1	0	0	0	1	0	1	1	1	4	0	1	0	43	9	1	1	0	2	1	4	0	0	0	3	5	0	0
Lactobacillus rhamnosus Lc 705 (568704)	0	3	0	2	1	8	1	0	0	0	1	0	2	2	1	4	0	1	0	45	9	1	1	0	2	1	5	0	0	0	4	5	0	0
Lactobacillus sakei subsp. sakei 23K (314315)	0	2	0	1	1	4	0	0	1	0	0	0	1	1	1	3	0	0	2	21	14	2	1	0	1	1	3	1	0	0	4	5	0	0
Lactobacillus salivarius UCC118 (362948)	0	1	0	3	0	2	0	0	0	0	0	0	1	1	1	4	0	0	0	18	8	2	0	0	1	1	3	0	0	0	5	4	0	0
Lactococcus lactis subsp. cremoris MG1363 (416870)	0	4	0	8	1	2	1	0	0	0	0	0	1	1	1	3	0	1	1	23	16	3	1	0	1	1	4	1	2	0	2	5	0	0
Lactococcus lactis subsp. cremoris SK11 (272622)	0	4	0	8	1	2	2	0	0	0	1	0	1	1	1	2	0	1	1	25	14	3	1	0	1	1	4	1	1	0	2	5	0	0
Lactococcus lactis subsp. lactis Il1403 (272623)	0	4	0	7	1	2	1	0	0	0	0	0	1	1	1	3	0	1	1	24	16	3	1	0	2	1	4	1	2	0	2	5	1	0
Laribacter hongkongensis HLHK9 (557598)	10	9	0	2	1	1	1	2	1	0	2	1	0	1	1	4	1	1	16	18	2	2	2	1	4	1	6	1	1	1	4	3	0	2
Lawsonia intracellularis PHE/MN1-00 (363253)	1	2	0	0	1	0	2	1	1	0	0	1	0	1	1	1	0	0	1	6	0	2	2	1	1	1	3	0	1	0	3	3	0	0
Legionella pneumophila str. Corby (400673)	9	7	0	1	0	4	0	0	0	0	2	0	0	1	1	2	1	0	17	43	2	0	1	1	2	1	7	1	7	0	6	6	0	2
Legionella pneumophila str. Lens (297245)	5	7	0	1	0	5	0	0	0	0	1	0	0	1	1	2	1	0	14	42	3	0	1	1	1	1	7	1	5	0	7	6	0	2
Legionella pneumophila str. Paris (297246)	9	7	0	1	0	5	0	0	0	0	2	0	0	1	1	2	1	0	15	44	2	0	1	1	2	1	7	1	7	0	6	8	0	2
Legionella pneumophila subsp. pneumophila str. Philadelphia 1 (272624)	8	7	0	1	0	6	0	0	0	0	2	0	0	1	1	3	1	0	14	42	2	0	1	1	2	1	7	1	6	0	7	6	0	2
Leifsonia xyli subsp. xyli str. CTCB07 (281090)	0	4	1	0	0	0	0	1	1	2	0	0	1	2	1	3	1	1	0	15	10	1	0	0	1	1	4	1	0	0	2	5	0	0
Leptospira biflexa serovar Patoc strain 'Patoc 1 (Ames)' (355278)	13	12	0	2	1	4	0	4	0	0	2	2	0	1	1	4	0	2	6	18	9	2	2	0	4	1	10	1	6	0	7	8	0	1
Leptospira biflexa serovar Patoc strain 'Patoc 1 (Paris)' (456481)	14	12	0	2	1	4	0	4	0	0	2	2	0	1	1	4	0	2	6	18	9	2	2	0	4	1	10	1	6	0	7	8	0	1
Leptospira borgpetersenii serovar Hardjo-bovis L550 (355276)	6	10	0	1	1	2	0	3	2	1	1	1	0	1	1	1	0	3	2	7	7	2	2	0	1	1	10	0	2	0	5	8	0	0
Leptospira interrogans serovar Copenhageni str. Fiocruz L1-130 (267671)	12	11	0	1	1	1	0	4	2	1	1	1	0	1	1	1	0	3	2	9	6	2	1	0	1	1	11	0	1	0	5	8	0	1
Leptospira interrogans serovar Lai str. 56601 (189518)	9	8	0	0	1	1	0	1	0	1	1	1	0	1	1	2	0	3	2	7	4	1	1	0	1	1	8	0	2	0	4	7	0	1
Leptothrix cholodnii SP-6 (395495)	7	13	0	1	1	0	1	1	1	0	1	0	0	1	1	3	0	1	15	23	6	1	2	1	2	1	11	1	2	1	9	5	0	1
Leptotrichia buccalis C-1013-b (523794)	1	6	0	1	1	2	0	0	0	0	0	0	1	1	1	2	0	0	3	4	5	7	0	0	1	1	7	1	3	0	6	3	0	0
Leuconostoc citreum KM20 (349519)	0	2	0	1	1	3	0	0	0	0	1	0	1	1	1	6	0	1	0	34	8	0	0	0	1	1	3	0	3	0	9	4	0	0
Leuconostoc mesenteroides subsp. mesenteroides ATCC 8293 (203120)	0	3	0	2	1	1	0	0	0	0	1	0	1	1	1	2	0	1	1	34	8	1	1	0	3	1	5	0	2	0	6	4	0	0
Listeria innocua Clip11262 (272626)	0	4	1	2	0	4	0	0	1	1	0	0	2	1	1	6	1	1	0	27	14	8	2	0	4	1	5	1	1	0	6	5	0	0
Listeria monocytogenes EGD-e (169963)	0	4	1	2	0	4	0	0	1	1	0	0	2	1	1	4	1	1	1	27	14	7	2	0	4	1	5	1	2	0	6	5	0	0
Listeria monocytogenes HCC23 (552536)	0	4	1	2	0	4	0	0	1	1	0	0	2	2	1	5	1	1	1	27	12	8	2	0	4	1	5	1	2	0	6	5	0	0
Listeria welshimeri serovar 6b str. SLCC5334 (386043)	0	4	1	2	0	4	0	0	1	1	0	0	2	1	1	2	1	1	1	23	14	8	2	0	4	1	5	1	1	0	6	5	0	0
Lysinibacillus sphaericus C3-41 (444177)	2	8	1	3	2	5	0	0	4	0	3	0	0	1	1	11	1	2	1	44	23	6	6	0	2	1	8	1	5	1	7	7	0	0
Macrococcus caseolyticus JCSC5402 (458233)	1	7	1	2	1	4	0	0	3	0	0	0	1	1	1	2	1	2	1	25	9	1	2	0	3	1	6	1	1	0	6	6	0	0
Magnetococcus sp. MC-1 (156889)	10	6	0	2	1	0	1	3	0	0	0	1	0	1	1	0	0	0	21	11	4	1	0	1	1	1	9	0	1	0	7	4	0	0
Magnetospirillum magneticum AMB-1 (342108)	6	12	0	2	2	1	0	2	0	1	0	1	0	1	1	1	0	1	16	26	9	1	1	1	4	1	9	1	0	0	4	5	0	0
Mannheimia succiniciproducens MBEL55E (221988)	2	5	0	2	0	0	1	1	0	0	2	0	0	1	1	6	0	0	6	18	3	1	1	1	6	1	6	1	2	0	6	4	0	0
Maricaulis maris MCS10 (394221)	11	8	0	2	1	19	0	0	0	0	2	1	0	1	1	3	0	0	13	21	9	2	1	1	2	1	9	1	1	0	5	6	0	1
Marinobacter aquaeolei VT8 (351348)	16	16	0	2	1	5	1	1	0	0	1	0	0	1	1	5	0	3	21	25	6	4	3	1	3	1	15	1	3	1	8	4	0	1
Marinomonas sp. MWYL1 (400668)	6	10	0	2	2	2	0	3	0	0	1	0	0	1	1	7	1	3	15	47	18	7	2	1	3	1	10	1	3	0	7	5	0	1
Mesoplasma florum L1 (265311)	0	0	0	0	0	2	0	0	0	0	0	0	0	1	1	1	0	0	2	0	0	0	0	0	0	1	0	0	1	0	1	0	0	0
Mesorhizobium loti MAFF303099 (266835)	10	13	1	2	2	7	0	3	1	1	2	0	1	1	1	12	1	0	22	58	41	4	2	1	5	1	12	1	0	0	6	6	1	1
Metallosphaera sedula DSM 5348 (399549)	0	8	0	0	1	0	1	0	0	0	0	1	0	0	0	1	0	0	1	49	14	0	0	0	1	1	6	1	1	0	5	0	0	0
Methanobrevibacter smithii ATCC 35061 (420247)	0	0	0	0	1	0	0	0	0	0	0	0	0	0	0	7	0	0	0	3	6	7	0	0	0	1	0	0	2	0	2	0	0	0
Methanocaldococcus fervens AG86 (573064)	0	1	0	0	0	0	1	0	0	0	0	1	0	0	0	2	0	0	1	3	5	2	0	0	0	1	1	0	1	0	1	0	0	0
Methanocaldococcus jannaschii DSM 2661 (243232)	0	1	0	0	0	0	2	0	0	0	0	0	0	0	0	2	0	0	1	2	7	2	0	0	0	1	1	0	0	0	1	0	0	0
Methanocaldococcus vulcanius M7 (579137)	0	1	0	0	0	0	1	0	0	0	0	0	0	0	0	2	0	0	1	1	7	2	0	0	0	1	1	0	1	0	1	0	0	0
Methanococcoides burtonii DSM 6242 (259564)	1	2	0	0	1	0	0	0	1	0	0	1	0	0	0	3	0	0	0	4	9	3	1	0	1	1	3	0	0	0	6	0	0	0
Methanococcus aeolicus Nankai-3 (419665)	0	2	0	0	1	0	0	0	0	0	0	0	1	0	0	3	0	0	0	2	4	3	0	0	0	1	2	0	3	0	3	0	0	0
Methanococcus maripaludis C5 (402880)	0	1	0	0	1	0	0	0	0	0	0	1	0	0	0	7	0	0	0	3	8	5	0	0	0	1	1	0	0	0	1	0	0	0
Methanococcus maripaludis C6 (444158)	1	1	0	0	1	0	0	0	0	0	0	1	0	0	0	4	0	0	0	3	7	4	0	0	0	1	2	0	0	0	2	0	0	0
Methanococcus maripaludis C7 (426368)	0	2	0	0	1	0	0	0	0	0	0	1	0	0	0	5	0	0	1	4	7	6	0	0	0	1	2	0	0	0	1	0	0	0
Methanococcus maripaludis S2 (267377)	0	1	0	0	1	0	0	0	0	0	0	1	0	0	0	5	0	0	0	6	5	5	0	0	0	1	1	0	0	0	2	0	0	0
Methanococcus vannielii SB (406327)	0	1	0	0	1	0	0	0	0	0	0	1	0	0	0	5	0	0	0	2	6	7	0	0	0	1	1	0	1	0	1	0	0	0
Methanocorpusculum labreanum Z (410358)	0	1	0	0	0	2	0	0	1	0	0	0	0	0	0	11	0	0	0	11	7	2	0	0	0	1	2	0	3	0	2	0	0	0
Methanoculleus marisnigri JR1 (368407)	1	4	2	1	0	0	0	0	1	0	0	1	0	0	0	13	0	0	0	12	11	2	1	0	0	2	4	1	4	0	3	0	0	0
Methanopyrus kandleri AV19 (190192)	0	0	0	0	1	0	0	0	0	0	0	1	0	0	0	1	0	0	0	3	6	1	0	0	0	1	0	0	1	0	0	0	0	0
Methanosaeta thermophila PT (349307)	0	2	0	0	2	0	0	0	0	0	0	1	0	0	0	5	0	0	0	6	3	1	0	0	0	1	3	1	1	0	2	0	0	0
Methanosarcina acetivorans C2A (188937)	1	4	0	0	0	2	0	2	0	0	0	1	0	0	0	23	0	0	0	17	17	11	1	0	3	1	4	1	31	0	6	0	0	1
Methanosarcina barkeri str. Fusaro (269797)	2	2	0	1	0	1	0	0	1	0	0	1	0	0	0	14	0	0	0	10	14	9	1	0	4	1	4	1	16	0	8	0	0	0
Methanosarcina mazei Go1 (192952)	2	4	0	0	0	1	0	0	2	0	0	1	0	0	0	14	0	0	0	9	13	8	1	0	2	1	5	1	8	0	5	0	0	0
Methanosphaera stadtmanae DSM 3091 (339860)	0	0	0	0	1	0	0	0	0	0	0	0	0	0	0	8	0	0	0	1	4	5	0	0	0	1	0	0	2	0	2	0	0	0
Methanosphaerula palustris E1-9c (521011)	1	2	0	0	0	2	0	0	0	0	1	1	0	0	0	20	0	0	0	22	11	2	1	0	1	1	2	0	3	0	3	0	0	1
Methanospirillum hungatei JF-1 (323259)	1	3	0	1	0	2	0	0	0	0	0	1	0	0	0	10	0	0	1	13	13	2	0	0	0	1	4	1	7	0	4	0	0	1
Methanothermobacter thermautotrophicus str. Delta H (187420)	0	1	0	0	2	0	0	0	0	0	0	1	0	0	0	4	0	0	0	3	5	3	0	0	0	1	2	1	0	0	2	0	0	0
Methylacidiphilum infernorum V4 (481448)	8	6	0	1	1	1	0	1	0	0	3	1	0	0	1	3	0	0	12	10	1	0	0	0	2	1	6	2	1	0	3	3	0	1
Methylibium petroleiphilum PM1 (420662)	12	15	0	2	1	3	0	0	1	0	2	0	0	1	1	6	0	3	12	23	5	1	3	1	2	1	13	1	1	0	7	3	0	1
Methylobacillus flagellatus KT (265072)	16	14	1	1	1	0	0	1	2	1	2	1	0	1	1	5	1	0	17	17	3	0	3	1	3	1	13	1	2	2	8	4	0	0
Methylobacterium extorquens AM1 (272630)	25	13	3	4	1	4	4	3	6	1	5	1	0	2	1	11	1	2	28	41	14	2	2	1	3	1	9	1	1	0	13	8	0	1
Methylobacterium extorquens PA1 (419610)	16	9	3	2	1	4	1	1	6	0	1	1	0	1	1	9	1	2	21	40	11	3	1	1	4	1	8	1	1	0	5	7	0	0
Methylobacterium nodulans ORS 2060 (460265)	20	10	1	2	2	7	0	1	2	1	3	1	0	1	1	13	3	2	28	98	21	4	1	1	5	1	12	4	2	0	6	8	0	1
Methylobacterium populi BJ001 (441620)	22	8	2	2	1	3	1	4	5	0	2	1	0	1	1	8	2	2	28	47	14	2	1	1	3	1	6	1	1	0	8	7	0	0
Methylobacterium radiotolerans JCM 2831 (426355)	21	11	2	1	1	6	1	1	4	0	1	1	0	1	1	7	3	2	30	86	13	5	2	1	4	1	8	1	0	0	6	7	0	1
Methylobacterium sp. 4-46 (426117)	16	11	1	1	2	4	1	0	5	0	2	1	0	1	1	6	2	2	25	88	18	4	1	1	5	1	12	2	1	0	8	8	0	0
Methylocella silvestris BL2 (395965)	14	12	1	2	1	5	1	2	4	1	4	1	0	1	1	4	3	1	21	26	4	3	0	1	2	1	13	1	0	0	6	5	0	1
Methylococcus capsulatus str. Bath (243233)	17	12	0	3	1	1	0	6	0	2	3	1	0	1	1	1	0	2	16	10	3	0	2	1	2	1	10	2	1	0	9	6	0	0
Methylotenera mobilis JLW8 (583345)	10	13	0	1	1	0	0	1	1	0	1	1	0	1	1	2	1	4	14	13	2	0	1	1	5	1	10	1	2	1	8	3	0	1
Methylovorus sp. SIP3-4 (582744)	12	12	0	2	1	1	0	0	3	1	1	1	0	1	1	7	1	2	14	18	4	0	2	1	4	1	12	1	1	1	6	4	0	0
Micrococcus luteus NCTC 2665 (465515)	1	5	0	1	1	1	0	0	2	1	1	0	0	2	1	2	0	0	0	19	7	1	0	0	2	1	6	1	0	0	3	3	0	0
Microcystis aeruginosa NIES-843 (449447)	5	10	1	0	0	1	0	0	0	0	0	1	0	1	1	3	1	0	8	8	4	1	0	0	1	1	9	2	1	0	7	5	0	0
Moorella thermoacetica ATCC 39073 (264732)	1	2	0	0	1	1	0	0	0	2	0	0	0	1	1	3	0	1	7	15	9	2	1	0	1	1	3	1	1	0	3	4	0	0
Mycobacterium abscessus ATCC 19977 (561007)	0	11	0	2	2	12	0	0	4	1	2	0	0	1	1	4	0	1	0	50	23	1	1	0	7	1	12	2	7	0	8	5	0	1
Mycobacterium avium 104 (243243)	1	10	2	1	1	8	0	0	4	1	1	0	0	1	1	3	1	1	0	30	12	0	2	0	1	1	11	1	9	0	7	5	0	1
Mycobacterium avium subsp. paratuberculosis K-10 (262316)	1	10	2	1	1	9	0	0	5	0	2	0	0	1	1	3	1	0	0	32	10	0	2	0	1	1	10	1	10	0	7	5	0	1
Mycobacterium gilvum PYR-GCK (350054)	0	13	1	1	1	10	1	0	2	4	2	0	0	1	1	5	1	1	1	42	17	1	4	0	3	1	12	0	6	0	13	7	0	1
Mycobacterium leprae TN (272631)	0	5	1	1	1	2	0	0	0	0	0	0	0	1	1	1	0	0	1	5	3	0	1	0	0	1	5	1	0	0	6	5	0	0
Mycobacterium marinum M (216594)	1	14	3	1	1	14	1	0	2	0	2	0	0	1	1	5	1	0	0	50	16	1	2	0	3	1	14	1	12	0	9	5	0	1
Mycobacterium smegmatis str. MC2 155 (246196)	0	11	2	1	1	15	2	0	3	1	0	0	0	1	1	10	0	1	1	112	30	1	3	0	7	1	11	2	7	0	7	7	0	3
Mycobacterium sp. JLS (164757)	0	8	2	1	1	13	0	0	1	2	3	0	0	1	1	5	2	1	1	52	32	1	3	0	4	1	9	1	6	0	9	7	0	1
Mycobacterium sp. KMS (189918)	0	8	2	1	1	13	0	0	1	2	1	0	0	1	1	5	2	1	1	54	34	1	3	0	4	1	9	1	7	0	9	7	0	1
Mycobacterium sp. MCS (164756)	0	6	2	1	1	13	0	0	1	1	0	0	0	1	1	5	2	1	1	51	32	1	3	0	4	1	7	1	7	0	7	7	0	1
Mycobacterium tuberculosis CDC1551 (83331)	1	13	3	0	1	12	2	0	0	0	1	0	0	1	1	3	0	0	0	28	6	1	1	0	2	1	13	1	2	0	8	5	0	1
Mycobacterium tuberculosis F11 (336982)	1	13	3	0	1	12	2	0	0	0	1	0	0	1	1	3	0	0	0	29	7	1	1	0	2	1	12	1	2	0	8	5	0	1
Mycobacterium tuberculosis H37Rv (83332)	1	13	3	0	1	12	1	0	0	0	1	0	0	1	1	3	0	0	0	29	7	1	1	0	2	1	12	1	2	0	8	5	0	1
Mycobacterium tuberculosis KZN 1435 (478434)	1	13	3	0	1	12	2	0	0	0	1	0	0	1	1	3	0	0	0	29	7	1	1	0	2	1	12	1	2	0	8	5	0	1
Mycobacterium ulcerans Agy99 (362242)	1	14	2	1	1	6	1	0	2	0	1	0	0	1	1	5	0	0	0	30	12	1	2	0	2	1	13	1	4	0	9	5	0	1
Mycobacterium vanbaalenii PYR-1 (350058)	0	11	1	1	1	13	1	0	3	2	2	0	0	1	1	5	2	1	0	47	20	1	3	0	5	1	10	0	9	0	11	7	0	2
Mycoplasma agalactiae PG2 (347257)	0	2	0	0	0	0	0	0	0	0	0	0	0	0	1	1	0	0	0	1	0	1	0	0	1	1	1	0	0	0	1	0	0	0
Mycoplasma arthritidis 158L3-1 (243272)	0	1	0	0	0	0	0	0	0	0	0	0	0	0	1	1	0	0	0	0	0	1	0	0	1	1	1	0	2	0	2	0	0	0
Mycoplasma capricolum subsp. capricolum ATCC 27343 (340047)	0	1	0	0	0	1	0	0	0	0	0	0	1	1	1	1	0	0	1	2	0	0	0	0	2	1	1	0	0	0	1	0	0	0
Mycoplasma conjunctivae HRC/581 (572263)	1	1	0	0	0	0	0	0	0	0	0	0	0	0	1	2	0	0	0	2	0	1	0	0	1	1	1	0	0	0	2	0	0	0
Mycoplasma genitalium G37 (243273)	0	1	0	1	0	0	0	0	0	0	0	0	0	0	1	1	0	0	0	1	0	1	0	0	0	1	1	0	0	0	1	0	0	0
Mycoplasma hominis (2098)	0	0	0	0	0	0	0	0	0	0	0	0	0	0	1	1	0	0	0	0	0	3	0	0	0	1	0	0	1	0	1	0	0	0
Mycoplasma hyopneumoniae 232 (295358)	0	1	0	0	0	0	0	0	0	0	0	0	0	0	1	2	0	0	0	3	0	1	0	0	1	1	1	0	0	0	2	0	0	0
Mycoplasma hyopneumoniae 7448 (262722)	0	1	0	0	0	0	0	0	0	0	0	0	0	0	1	2	0	0	0	3	0	1	0	0	1	1	1	0	0	0	2	0	0	0
Mycoplasma hyopneumoniae J (262719)	0	1	0	0	0	0	0	0	0	0	0	0	0	0	1	2	0	0	0	3	0	1	0	0	1	1	1	0	0	0	2	0	0	0
Mycoplasma mobile 163K (267748)	0	1	0	0	0	0	0	0	0	0	0	0	0	0	1	1	0	0	0	3	0	0	0	0	1	1	3	0	1	0	3	0	0	0
Mycoplasma mycoides subsp. mycoides SC str. PG1 (272632)	0	1	0	0	0	2	0	0	0	0	0	0	1	1	1	1	0	0	1	3	0	0	0	0	1	1	1	0	0	0	1	0	0	0
Mycoplasma penetrans HF-2 (272633)	0	4	0	1	0	0	1	0	0	0	0	0	0	0	1	1	0	1	1	4	1	2	0	0	1	1	4	0	0	0	2	0	0	0
Mycoplasma pneumoniae M129 (272634)	0	1	0	1	0	0	0	0	0	0	0	0	0	0	1	2	0	0	0	1	0	1	0	0	0	1	0	0	0	0	1	0	0	0
Mycoplasma pulmonis UAB CTIP (272635)	0	1	0	0	0	0	0	0	0	0	0	0	0	0	1	0	0	0	0	3	0	2	0	0	1	1	1	0	0	0	2	0	0	0
Mycoplasma synoviae 53 (262723)	0	1	0	0	0	0	0	0	0	0	0	0	0	0	1	1	0	0	0	1	0	0	0	0	0	1	2	0	0	0	2	0	0	0
Myxococcus xanthus DK 1622 (246197)	14	16	1	2	1	9	0	6	2	1	3	1	0	2	1	2	2	2	17	33	11	5	4	1	1	1	15	1	3	0	16	7	0	0
Nakamurella multipartita DSM 44233 (479431)	1	5	1	0	1	16	3	0	1	3	1	0	0	2	1	8	1	0	2	67	27	1	1	0	2	1	5	0	2	0	8	4	0	1
Nanoarchaeum equitans Kin4-M (228908)	0	1	0	0	0	0	1	0	0	0	0	0	0	0	0	0	0	0	0	0	1	0	0	0	0	1	1	0	0	0	0	0	0	0
Natranaerobius thermophilus JW/NM-WN-LF (457570)	3	3	1	1	1	4	0	0	0	0	0	1	0	1	1	4	1	0	3	13	2	10	0	0	7	1	3	1	3	0	3	6	0	0
Natronomonas pharaonis DSM 2160 (348780)	0	7	0	0	0	0	0	1	0	1	1	1	0	0	0	0	0	0	0	13	13	2	0	0	1	1	7	1	1	0	8	0	0	1
Nautilia profundicola AmH (598659)	3	5	0	1	1	0	3	2	0	0	0	0	0	1	1	0	0	0	4	6	1	0	0	0	0	1	4	0	3	0	3	3	0	0
Neisseria gonorrhoeae FA 1090 (242231)	1	8	0	2	1	0	0	1	1	0	1	0	0	1	1	1	2	0	4	9	5	1	0	1	1	1	7	0	1	1	7	2	0	0
Neisseria gonorrhoeae NCCP11945 (521006)	1	8	0	2	1	0	0	1	1	0	2	0	0	1	1	1	2	0	5	11	5	1	0	1	1	1	7	1	1	1	7	2	0	0
Neisseria meningitidis 053442 (374833)	1	9	0	2	1	0	0	0	1	0	0	0	0	1	1	1	2	1	4	10	3	1	0	1	0	1	8	1	1	1	8	2	0	0
Neisseria meningitidis FAM18 (272831)	1	9	0	2	1	0	1	0	1	0	1	0	0	1	1	1	2	1	6	11	6	1	0	1	0	1	8	1	0	1	8	2	0	0
Neisseria meningitidis MC58 (122586)	1	9	0	2	1	0	1	0	1	0	1	0	0	1	1	1	2	1	4	10	4	1	1	1	0	1	8	1	1	1	8	2	0	0
Neisseria meningitidis Z2491 (122587)	1	9	0	2	1	0	0	0	1	0	1	0	0	1	1	1	2	1	4	11	5	1	1	1	0	1	8	1	1	1	8	2	0	0
Neisseria meningitidis alpha14 (662598)	1	9	0	2	1	0	1	0	1	0	1	0	0	1	1	1	2	1	4	11	5	1	0	1	0	1	8	1	1	1	8	2	0	0
Neorickettsia risticii str. Illinois (434131)	1	5	0	0	0	0	0	0	0	0	0	0	0	1	1	0	0	0	2	4	0	0	0	0	1	1	4	1	0	0	2	0	0	0
Neorickettsia sennetsu str. Miyayama (222891)	1	5	0	0	0	0	0	0	0	0	0	0	0	1	1	0	0	0	2	4	0	0	0	0	0	1	4	1	0	0	2	0	0	0
Nitratiruptor sp. SB155-2 (387092)	7	7	1	2	0	0	0	4	0	0	1	1	0	1	1	0	0	0	7	6	0	0	0	1	1	1	7	0	4	0	9	3	0	0
Nitrobacter hamburgensis X14 (323097)	18	11	0	3	1	3	1	0	3	2	6	0	0	1	1	4	1	1	26	25	5	3	1	1	1	1	10	1	2	0	6	5	0	1
Nitrobacter winogradskyi Nb-255 (323098)	9	11	0	3	1	3	1	1	0	0	4	0	0	1	1	4	0	1	11	12	3	3	3	1	0	1	10	1	1	0	5	5	0	1
Nitrosococcus oceani ATCC 19707 (323261)	12	12	0	1	1	0	3	4	1	1	5	1	0	1	1	4	0	1	14	7	2	1	2	1	1	1	10	1	0	0	5	2	0	0
Nitrosomonas europaea ATCC 19718 (228410)	9	9	0	1	1	1	0	2	1	1	7	1	0	1	1	1	0	1	13	6	0	0	1	1	1	1	7	1	0	1	5	3	0	0
Nitrosomonas eutropha C91 (335283)	7	12	0	1	1	3	1	2	1	1	8	1	0	1	1	4	0	2	11	9	0	0	0	1	2	1	9	1	0	0	7	3	0	0
Nitrosopumilus maritimus SCM1 (436308)	0	7	0	2	0	0	0	0	0	1	7	1	0	0	0	3	0	0	1	2	6	0	0	0	1	1	8	2	1	0	2	0	0	0
Nitrosospira multiformis ATCC 25196 (323848)	11	15	0	1	1	2	1	1	1	2	4	1	0	1	1	2	0	1	17	10	0	0	2	1	1	1	10	1	1	1	7	4	0	0
Nocardia farcinica IFM 10152 (247156)	0	9	1	2	1	12	0	0	2	2	3	1	0	1	1	10	0	1	0	82	25	2	3	0	5	2	8	1	4	0	8	7	0	1
Nocardioides sp. JS614 (196162)	0	12	0	1	1	1	1	0	1	0	3	0	1	1	1	4	0	1	1	46	24	1	1	0	6	1	13	0	3	0	9	6	0	1
Nostoc punctiforme PCC 73102 (63737)	10	17	2	2	2	4	1	1	3	0	0	0	0	1	1	8	2	1	27	27	7	4	4	0	4	1	18	3	6	0	9	11	0	0
Nostoc sp. PCC 7120 (103690)	8	15	1	2	1	2	0	0	1	0	1	1	0	1	1	4	0	0	19	20	7	0	2	0	3	1	17	2	3	0	12	9	0	0
Novosphingobium aromaticivorans DSM 12444 (279238)	3	12	1	2	1	8	0	0	1	2	2	1	1	1	1	1	1	2	10	46	11	3	0	1	6	1	10	1	1	0	4	4	0	1
Oceanobacillus iheyensis HTE831 (221109)	1	9	2	4	1	4	0	0	5	1	1	0	1	1	1	8	1	2	2	25	9	3	3	0	3	1	8	1	4	0	10	8	1	0
Ochrobactrum anthropi ATCC 49188 (439375)	9	9	0	3	1	7	0	0	3	0	4	0	1	1	1	6	1	0	20	53	26	3	2	1	4	1	7	2	1	1	9	5	0	0
Oenococcus oeni PSU-1 (203123)	0	1	0	0	2	5	0	0	0	0	1	0	0	1	1	3	0	1	0	36	8	2	0	0	3	1	2	0	0	0	3	4	0	0
Oligotropha carboxidovorans OM5 (504832)	17	11	0	5	1	1	1	0	1	0	8	1	0	1	1	7	1	0	19	29	11	3	2	1	1	1	11	2	1	1	6	4	0	0
Onion yellows phytoplasma OY-M (262768)	0	0	0	1	0	0	0	0	0	0	0	0	0	0	1	0	0	0	0	0	0	3	0	0	0	1	0	1	0	0	1	0	0	0
Opitutus terrae PB90-1 (452637)	13	13	1	1	1	7	0	1	1	1	3	1	0	0	1	6	0	1	19	31	4	3	1	1	1	1	11	2	2	0	9	3	0	0
Orientia tsutsugamushi str. Boryong (357244)	0	4	0	0	0	1	0	0	0	0	0	1	0	1	1	0	0	0	1	10	0	1	0	0	0	1	3	1	0	0	1	2	0	0
Orientia tsutsugamushi str. Ikeda (334380)	0	7	0	0	0	1	0	0	0	0	0	1	0	1	1	0	0	0	1	10	1	1	0	0	0	1	6	1	2	0	2	2	0	0
Paenibacillus sp. JDR-2 (324057)	4	11	3	1	2	11	1	0	4	5	1	0	1	1	1	13	1	5	1	84	34	11	4	0	4	1	11	1	4	0	7	9	0	1
Parabacteroides distasonis ATCC 8503 (435591)	19	16	0	0	1	3	0	3	1	0	0	0	1	1	1	1	0	0	24	27	4	15	1	0	1	1	14	1	2	0	10	4	0	0
Paracoccus denitrificans PD1222 (318586)	9	8	0	5	1	4	1	2	1	1	0	0	0	1	1	9	1	0	18	46	23	2	2	1	5	1	7	1	3	0	4	5	0	1
Parvibaculum lavamentivorans DS-1 (402881)	10	8	0	2	1	6	0	0	0	0	2	1	0	1	1	5	0	2	15	34	17	3	2	1	4	1	7	1	1	0	4	6	0	1
Pasteurella multocida subsp. multocida str. Pm70 (272843)	1	9	0	3	0	0	1	1	1	0	2	0	1	1	1	2	0	0	5	11	1	1	1	1	1	1	9	1	2	0	5	5	0	0
Pectobacterium atrosepticum SCRI1043 (218491)	7	6	1	3	1	3	0	0	0	0	1	1	1	1	1	6	1	1	14	66	10	2	4	1	7	1	8	1	2	1	7	4	0	1
Pectobacterium carotovorum subsp. carotovorum PC1 (561230)	7	6	0	2	1	5	0	0	0	0	1	1	1	1	1	6	2	1	21	71	9	2	3	1	5	1	8	1	2	1	7	5	0	1
Pectobacterium wasabiae WPP163 (561231)	6	6	0	2	1	4	0	0	0	0	2	1	1	1	1	4	1	1	15	61	10	2	3	1	5	1	8	1	2	1	6	4	0	1
Pediococcus pentosaceus ATCC 25745 (278197)	0	1	0	2	0	6	0	0	0	0	1	0	1	1	1	5	0	0	0	26	6	1	2	0	1	1	3	0	1	0	3	4	0	0
Pedobacter heparinus DSM 2366 (485917)	12	28	0	1	1	11	0	2	1	0	0	0	0	1	1	4	1	9	15	51	6	3	1	0	1	1	28	2	2	0	19	6	0	1
Pelobacter carbinolicus DSM 2380 (338963)	7	5	1	1	1	0	0	0	0	0	0	0	0	2	1	6	1	1	12	11	5	1	0	1	4	1	5	0	3	1	4	6	0	1
Pelobacter propionicus DSM 2379 (338966)	7	7	0	1	1	1	0	0	1	0	0	0	0	1	1	4	0	3	19	9	6	3	1	1	2	1	5	0	1	0	7	6	0	1
Pelodictyon phaeoclathratiforme BU-1 (324925)	4	8	0	1	1	1	0	2	0	0	0	1	0	1	1	3	0	0	11	8	1	0	2	0	1	1	9	1	5	0	6	4	0	1
Pelotomaculum thermopropionicum SI (370438)	2	1	2	0	1	1	0	0	0	0	1	0	0	2	1	0	0	0	8	16	4	1	0	0	3	1	1	1	1	0	1	6	0	0
Persephonella marina EX-H1 (123214)	3	10	1	0	1	0	0	3	0	0	1	1	0	1	1	1	0	1	7	6	3	3	0	0	0	1	12	0	2	0	5	3	0	1
Petrotoga mobilis SJ95 (403833)	0	3	2	1	1	1	0	0	0	0	0	0	0	1	1	2	0	0	2	14	7	4	0	0	1	1	3	1	0	0	1	3	0	0
Phenylobacterium zucineum HLK1 (450851)	12	15	0	3	1	17	0	0	0	2	5	1	0	1	1	8	0	2	15	53	11	3	1	1	1	1	12	1	0	0	8	5	0	1
Photobacterium profundum SS9 (298386)	13	8	0	2	1	3	3	5	1	0	1	0	1	1	1	7	2	1	22	37	10	13	1	1	6	1	7	2	4	0	10	6	0	0
Photorhabdus asymbiotica (291112)	3	3	0	2	1	10	0	0	1	1	2	0	1	1	1	3	1	0	13	43	6	4	5	1	4	1	3	2	3	1	3	5	0	0
Photorhabdus luminescens subsp. laumondii TTO1 (243265)	4	3	0	3	1	8	0	0	1	1	2	0	1	1	1	3	1	0	13	52	4	4	5	1	3	1	3	1	3	1	3	5	0	0
Picrophilus torridus DSM 9790 (263820)	0	6	1	0	0	1	2	0	0	0	0	0	0	0	0	1	0	0	0	51	3	1	0	0	2	1	6	1	1	0	2	0	0	0
Polaromonas naphthalenivorans CJ2 (365044)	15	13	1	3	1	0	0	2	3	0	4	0	0	2	1	8	0	2	17	24	12	2	0	1	3	1	12	1	1	1	9	6	0	0
Polaromonas sp. JS666 (296591)	10	17	0	2	1	0	0	1	1	0	2	1	0	1	1	9	0	2	15	42	23	2	0	1	5	1	13	2	1	1	9	6	0	1
Polynucleobacter necessarius subsp. asymbioticus QLW-P1DMWA-1 (312153)	5	9	0	0	1	0	0	1	1	0	0	1	0	1	1	2	0	2	4	19	1	1	0	1	3	1	9	1	1	0	6	3	0	1
Polynucleobacter necessarius subsp. necessarius STIR1 (452638)	1	8	0	0	1	0	0	1	0	0	0	1	0	1	1	1	0	1	1	5	1	1	0	1	3	1	6	0	1	0	6	3	0	0
Porphyromonas gingivalis ATCC 33277 (431947)	4	11	0	0	1	1	0	0	0	0	0	0	1	1	1	1	0	0	5	4	3	5	0	0	0	1	8	1	0	0	6	3	0	0
Porphyromonas gingivalis W83 (242619)	2	11	0	0	1	1	0	0	0	0	0	0	1	1	1	1	0	0	5	4	2	6	0	0	0	1	8	1	0	0	6	3	0	0
Prochlorococcus marinus str. AS9601 (146891)	0	6	0	1	1	0	0	0	0	0	0	1	0	1	1	1	0	1	2	3	0	0	0	0	1	1	7	0	2	0	4	3	0	0
Prochlorococcus marinus str. MIT 9211 (93059)	0	5	0	1	1	0	0	0	0	0	0	1	0	1	1	1	0	1	1	4	0	0	0	0	0	1	5	0	0	0	3	3	0	0
Prochlorococcus marinus str. MIT 9215 (93060)	0	6	0	1	1	0	0	0	0	0	0	1	0	1	1	1	0	1	1	3	0	0	0	0	0	1	7	0	1	0	3	3	0	0
Prochlorococcus marinus str. MIT 9301 (167546)	0	6	0	1	1	0	0	0	0	0	0	1	0	1	1	1	0	1	1	4	0	0	0	0	1	1	7	0	1	0	3	3	0	0
Prochlorococcus marinus str. MIT 9303 (59922)	2	7	0	1	1	1	0	0	0	0	1	1	0	1	1	2	1	1	5	10	0	0	0	0	0	1	7	0	0	0	2	3	0	0
Prochlorococcus marinus str. MIT 9312 (74546)	0	6	0	1	1	0	0	0	0	0	0	1	0	1	1	1	0	1	2	4	0	0	0	0	1	1	7	0	2	0	3	3	0	0
Prochlorococcus marinus str. MIT 9313 (74547)	2	7	0	1	1	1	0	0	0	0	0	1	0	1	1	2	0	1	7	9	0	0	0	0	0	1	7	0	0	0	2	3	0	0
Prochlorococcus marinus str. MIT 9515 (167542)	0	6	0	1	1	0	0	0	0	0	0	1	0	1	1	1	0	1	1	3	0	0	0	0	0	1	6	0	2	0	3	3	0	0
Prochlorococcus marinus str. NATL1A (167555)	0	7	0	1	1	0	0	0	0	0	0	1	0	1	1	1	0	1	3	3	0	0	0	0	1	1	7	0	0	0	3	2	0	0
Prochlorococcus marinus str. NATL2A (59920)	0	7	0	1	1	0	0	0	0	0	0	1	0	1	1	1	0	1	2	3	0	0	0	0	1	1	7	0	0	0	3	2	0	0
Prochlorococcus marinus subsp. marinus str. CCMP1375 (167539)	0	5	0	1	1	1	0	0	0	0	0	1	0	1	1	1	0	1	1	4	0	0	0	0	0	1	5	0	0	0	3	3	0	0
Prochlorococcus marinus subsp. pastoris str. CCMP1986 (59919)	0	6	0	1	1	0	0	0	0	0	0	1	0	1	1	1	0	1	1	4	0	0	0	0	0	1	7	0	1	0	3	3	0	0
Propionibacterium acnes KPA171202 (267747)	1	5	0	0	1	2	0	0	1	0	1	0	1	1	1	0	1	0	1	31	8	1	0	0	1	1	5	1	1	0	5	4	0	0
Prosthecochloris aestuarii DSM 271 (290512)	5	7	0	0	1	1	1	2	0	0	0	0	0	1	1	2	0	1	8	6	3	1	1	0	1	1	6	1	3	0	5	4	0	1
Proteus mirabilis HI4320 (529507)	5	5	1	3	0	1	0	0	1	1	2	1	1	1	1	2	1	0	14	49	6	2	7	1	2	1	6	2	2	1	5	5	1	0
Pseudoalteromonas atlantica T6c (342610)	14	17	0	2	1	10	0	0	3	1	0	0	1	1	1	6	0	3	18	37	11	4	3	1	4	1	16	1	2	0	11	4	0	1
Pseudoalteromonas haloplanktis TAC125 (326442)	11	13	0	2	2	3	0	1	2	1	2	1	0	1	1	4	1	3	12	17	9	5	4	1	5	1	11	1	0	0	4	4	0	0
Pseudomonas aeruginosa LESB58 (557722)	15	11	1	3	1	7	0	1	4	0	2	0	0	1	1	12	7	3	35	90	18	3	8	1	11	1	11	2	1	1	8	6	0	0
Pseudomonas aeruginosa PA7 (381754)	14	13	1	2	1	8	0	1	5	0	2	0	0	1	1	13	7	3	33	80	18	3	8	1	10	1	11	2	2	2	8	6	0	0
Pseudomonas aeruginosa PAO1 (208964)	13	11	1	2	1	8	0	1	4	0	2	0	0	1	1	12	7	3	33	89	20	3	8	1	11	1	11	2	1	2	8	6	0	0
Pseudomonas aeruginosa UCBPP-PA14 (208963)	14	12	1	2	1	7	0	1	4	0	2	0	0	1	1	12	7	3	34	91	17	3	8	1	11	1	11	2	1	2	8	6	0	0
Pseudomonas entomophila L48 (384676)	13	15	1	2	1	3	1	0	3	0	3	0	0	1	1	8	4	3	33	66	8	5	4	1	7	1	12	2	1	1	8	6	0	1
Pseudomonas fluorescens Pf-5 (220664)	12	14	2	2	1	7	1	3	5	1	3	0	0	1	1	13	6	3	32	95	17	4	5	1	9	1	11	2	2	1	7	5	0	1
Pseudomonas fluorescens Pf0-1 (205922)	16	16	2	2	2	5	1	2	7	2	2	0	0	1	1	11	5	3	32	88	12	4	5	1	9	1	12	2	3	1	7	6	0	1
Pseudomonas fluorescens SBW25 (216595)	16	15	1	2	2	6	2	1	5	1	1	0	0	1	1	8	5	3	28	99	16	5	5	1	12	1	11	2	1	1	7	8	0	0
Pseudomonas mendocina ymp (399739)	12	10	1	2	1	3	1	0	2	0	3	0	0	1	1	11	2	3	19	35	11	3	3	1	6	1	9	1	0	2	6	6	0	1
Pseudomonas putida GB-1 (76869)	15	16	2	2	1	5	0	0	3	0	4	0	0	1	1	9	4	3	28	89	12	2	2	1	8	1	12	2	3	1	8	6	0	1
Pseudomonas putida KT2440 (160488)	14	15	2	2	1	6	0	1	3	0	3	0	0	2	1	10	4	3	30	84	9	2	2	0	11	1	10	2	2	1	8	6	0	1
Pseudomonas putida W619 (390235)	11	15	1	2	1	6	0	0	4	0	4	0	0	1	1	8	4	3	27	84	14	3	4	1	7	1	12	2	3	1	8	6	0	1
Pseudomonas stutzeri A1501 (379731)	10	11	0	3	2	2	0	1	4	0	4	0	0	1	1	5	2	3	15	32	6	3	2	1	6	1	8	1	0	2	10	5	0	1
Pseudomonas syringae pv. phaseolicola 1448A (264730)	11	9	1	2	1	4	1	0	4	0	1	0	0	2	1	4	4	3	20	67	9	3	4	1	6	1	7	2	1	1	5	7	0	1
Pseudomonas syringae pv. syringae B728a (205918)	12	9	2	2	1	7	2	0	4	1	3	0	0	1	1	8	4	3	26	70	9	3	4	1	9	1	7	2	2	1	7	7	0	1
Pseudomonas syringae pv. tomato str. DC3000 (223283)	9	11	1	2	1	6	2	0	3	0	2	0	0	1	1	7	4	3	21	72	9	5	1	1	10	1	8	2	1	1	6	7	0	1
Psychrobacter arcticus 273-4 (259536)	2	7	1	2	1	1	0	0	1	0	1	0	0	1	1	4	1	0	5	14	1	2	1	1	5	1	6	1	1	0	3	4	0	0
Psychrobacter cryohalolentis K5 (335284)	2	11	1	2	1	4	0	0	2	0	1	0	0	1	1	4	1	1	5	17	1	3	1	1	4	1	10	1	2	0	4	4	0	0
Psychrobacter sp. PRwf-1 (349106)	3	8	1	2	1	1	0	1	4	0	1	0	0	1	1	5	1	0	7	19	2	3	1	1	4	1	8	1	0	0	5	4	0	0
Psychromonas ingrahamii 37 (357804)	6	7	0	2	1	1	0	0	0	1	0	0	0	1	1	3	1	1	8	18	4	5	2	1	1	1	6	1	0	0	8	5	0	1
Pyrobaculum aerophilum str. IM2 (178306)	0	4	0	0	1	1	0	0	0	0	1	1	0	0	0	0	0	0	1	15	5	0	0	0	0	1	3	1	0	0	1	0	0	0
Pyrobaculum arsenaticum DSM 13514 (340102)	0	3	0	0	1	0	0	0	0	0	0	1	0	0	0	0	0	0	1	14	8	0	0	0	0	1	4	1	0	0	2	0	0	0
Pyrobaculum calidifontis JCM 11548 (410359)	0	4	0	0	1	0	0	0	0	0	0	1	0	0	0	0	0	0	0	17	6	0	0	0	1	1	3	1	0	0	2	0	0	0
Pyrobaculum islandicum DSM 4184 (384616)	0	2	0	0	1	0	0	0	0	0	0	1	0	0	0	0	0	0	0	9	6	0	0	0	0	1	2	1	0	0	2	0	0	0
Pyrococcus abyssi GE5 (272844)	0	1	1	0	0	1	1	0	0	0	0	1	0	0	0	0	0	0	1	14	6	4	0	0	0	1	1	0	4	0	1	0	0	0
Pyrococcus furiosus DSM 3638 (186497)	1	3	1	0	0	0	0	0	0	0	0	1	0	0	0	2	0	0	1	12	11	4	0	0	0	1	3	0	4	0	3	0	0	0
Pyrococcus horikoshii OT3 (70601)	0	1	2	0	0	1	1	0	0	0	0	1	0	0	0	0	0	0	2	12	9	3	0	0	0	1	1	0	4	0	1	0	0	0
Ralstonia eutropha H16 (381666)	19	19	1	2	1	7	0	0	2	1	1	1	0	1	1	11	4	3	27	105	32	3	4	1	10	1	17	1	2	1	10	9	0	1
Ralstonia eutropha JMP134 (264198)	18	16	1	3	1	7	2	1	0	1	1	1	0	1	1	13	6	2	28	123	29	3	3	1	8	1	16	1	1	1	10	7	0	2
Ralstonia pickettii 12D (428406)	17	17	0	3	1	7	0	3	0	5	4	1	0	1	1	10	1	2	17	81	19	3	1	1	5	1	14	1	1	1	13	6	0	1
Ralstonia pickettii 12J (402626)	18	18	0	2	1	6	0	3	0	5	6	1	0	1	1	9	1	2	19	73	16	3	1	1	5	1	15	1	1	1	12	6	0	1
Ralstonia solanacearum GMI1000 (267608)	15	16	0	2	1	4	0	4	1	1	5	1	0	1	1	7	1	2	22	70	21	4	1	1	8	1	12	1	3	1	9	5	0	2
Renibacterium salmoninarum ATCC 33209 (288705)	1	6	1	0	1	9	0	0	1	0	0	0	1	3	1	3	0	0	0	51	17	1	2	0	5	1	5	1	1	0	3	4	0	0
Rhizobium etli CFN 42 (347834)	12	13	1	2	1	4	0	1	0	2	4	0	1	1	1	11	1	1	23	52	28	4	2	1	2	1	13	1	2	0	4	6	1	1
Rhizobium etli CIAT 652 (491916)	13	15	0	2	1	6	0	2	0	1	3	0	1	1	1	11	1	1	26	57	25	5	2	1	3	1	14	1	2	0	5	6	0	1
Rhizobium leguminosarum bv. trifolii WSM1325 (395491)	12	13	0	2	1	7	0	0	1	0	1	0	1	1	1	17	1	1	25	67	39	3	3	1	6	1	12	1	2	0	5	6	0	1
Rhizobium leguminosarum bv. trifolii WSM2304 (395492)	12	12	0	2	1	9	0	2	1	1	2	0	1	1	1	10	1	1	24	63	38	5	3	1	5	1	12	1	3	0	4	6	0	1
Rhizobium leguminosarum bv. viciae 3841 (216596)	12	12	0	2	1	8	0	1	1	0	3	0	1	1	1	13	1	1	26	73	40	5	2	1	5	1	12	1	5	0	4	6	0	1
Rhizobium sp. NGR234 (394)	13	20	0	2	1	4	0	0	3	1	8	0	1	1	1	8	0	0	19	46	26	3	5	1	4	1	17	1	1	1	5	6	0	2
Rhodobacter sphaeroides 2.4.1 (272943)	5	6	0	2	1	3	1	1	3	0	0	0	0	1	1	4	0	1	11	24	8	2	3	1	2	1	6	1	1	0	4	5	1	0
Rhodobacter sphaeroides ATCC 17025 (349102)	6	5	0	1	1	1	2	2	1	0	1	0	0	1	1	4	1	1	9	20	6	1	2	1	2	1	5	1	2	0	4	5	0	1
Rhodococcus erythropolis PR4 (234621)	0	11	2	2	1	16	1	0	2	2	7	0	1	2	1	6	1	1	0	128	41	1	3	0	11	1	9	2	7	0	8	7	0	1
Rhodococcus jostii RHA1 (101510)	0	8	1	2	2	16	1	0	7	1	6	0	1	2	1	5	2	1	0	182	41	1	1	0	20	1	10	1	7	0	10	9	0	1
Rhodococcus opacus B4 (632772)	0	6	1	2	1	13	2	0	4	1	5	0	1	2	1	6	2	1	0	169	49	1	1	0	17	1	6	1	7	0	9	9	0	1
Rhodoferax ferrireducens T118 (338969)	7	10	0	1	1	3	1	1	0	0	0	0	0	1	1	7	0	1	15	30	17	1	0	1	8	1	9	1	1	1	13	5	0	0
Rhodopirellula baltica SH 1 (243090)	12	23	1	1	1	4	0	3	1	0	0	1	0	1	1	1	0	1	18	14	6	3	1	0	4	1	23	1	1	0	14	0	0	1
Rhodopseudomonas palustris BisA53 (316055)	13	9	0	3	1	7	1	1	0	0	1	1	0	1	1	4	1	2	20	27	9	5	2	1	3	1	7	2	2	0	4	6	0	1
Rhodopseudomonas palustris BisB18 (316056)	18	9	0	3	1	6	0	1	1	1	1	0	0	1	1	5	2	1	25	45	10	4	3	1	1	1	7	2	5	0	5	6	0	1
Rhodopseudomonas palustris BisB5 (316057)	21	10	0	3	1	6	0	0	2	1	2	1	0	1	1	2	1	1	21	32	13	6	2	1	2	1	8	1	1	0	6	6	0	1
Rhodopseudomonas palustris CGA009 (258594)	21	10	2	4	1	7	0	0	1	1	3	1	0	1	1	5	4	1	31	38	16	5	3	1	3	1	10	1	2	0	5	5	0	1
Rhodopseudomonas palustris HaA2 (316058)	16	9	0	3	1	6	0	1	1	1	1	0	0	1	1	5	1	1	22	37	17	6	2	1	2	1	7	2	2	0	7	6	0	1
Rhodospirillum centenum SW (414684)	11	9	0	1	1	2	2	1	2	0	0	1	0	1	1	1	1	2	20	17	15	2	2	1	1	1	8	2	1	1	5	5	0	0
Rhodospirillum rubrum ATCC 11170 (269796)	6	9	0	2	2	2	0	1	2	0	0	1	0	1	1	4	1	2	17	33	11	5	2	1	2	1	9	1	1	0	5	6	0	0
Rhodothermus marinus DSM 4252 (518766)	6	10	0	0	1	3	0	0	1	1	3	0	0	1	1	1	0	0	9	11	9	0	0	0	0	1	11	1	2	0	7	3	0	0
Rickettsia africae ESF-5 (347255)	1	3	0	0	0	1	0	0	0	0	0	1	0	1	1	0	0	0	3	14	0	1	0	1	1	1	4	1	2	0	2	4	0	0
Rickettsia akari str. Hartford (293614)	2	3	0	0	0	2	0	0	0	0	0	1	0	1	1	0	0	0	2	17	0	1	0	1	1	1	4	1	1	0	2	4	0	0
Rickettsia bellii OSU 85-389 (391896)	2	4	0	0	0	1	0	0	0	0	0	1	0	1	1	1	0	0	3	21	0	0	1	1	1	1	5	1	3	0	1	5	0	0
Rickettsia bellii RML369-C (336407)	2	5	0	0	0	1	0	0	0	0	0	1	0	1	1	1	0	0	4	23	0	0	1	1	1	1	4	1	3	0	2	5	0	0
Rickettsia canadensis str. McKiel (293613)	1	3	0	0	0	1	0	0	0	0	0	1	0	1	1	0	0	0	3	14	0	1	0	1	1	1	3	1	1	0	1	3	0	0
Rickettsia conorii str. Malish 7 (272944)	7	3	0	0	0	1	0	0	0	0	0	1	0	1	1	0	0	0	3	15	0	1	0	1	1	1	4	1	2	0	2	6	0	0
Rickettsia felis URRWXCal2 (315456)	4	3	0	0	0	2	0	0	0	0	0	1	0	1	1	1	0	0	4	26	2	1	0	1	1	1	4	1	3	0	2	5	0	0
Rickettsia massiliae MTU5 (416276)	1	3	0	0	0	1	0	0	0	0	0	1	0	1	1	0	0	0	3	14	1	1	0	1	0	1	4	1	3	0	2	4	0	0
Rickettsia peacockii str. Rustic (562019)	1	3	0	0	0	1	0	0	0	0	0	1	0	1	1	0	0	0	2	13	0	1	1	1	1	1	4	1	2	0	2	3	0	0
Rickettsia prowazekii str. Madrid E (272947)	1	2	0	0	0	1	0	0	0	0	0	1	0	1	1	0	0	0	3	15	0	1	0	1	1	1	2	1	1	0	1	3	0	0
Rickettsia rickettsii str. 'Sheila Smith' (392021)	6	3	0	0	0	2	0	0	0	0	0	1	0	1	1	1	0	0	3	14	0	1	0	1	1	1	4	1	2	0	2	5	0	0
Rickettsia typhi str. Wilmington (257363)	1	3	0	0	0	2	0	0	0	0	0	1	0	1	1	0	0	0	3	15	0	1	0	1	1	1	3	1	1	0	1	4	0	0
Robiginitalea biformata HTCC2501 (313596)	9	11	0	3	1	19	0	2	0	0	1	0	1	1	1	3	0	0	10	17	3	5	1	0	0	1	9	1	0	0	6	4	0	1
Roseiflexus castenholzii DSM 13941 (383372)	1	11	1	0	1	7	1	1	0	4	0	1	0	1	1	1	0	3	9	35	4	1	1	0	1	1	10	1	3	0	6	7	0	0
Roseiflexus sp. RS-1 (357808)	1	11	1	2	1	8	1	1	0	4	0	1	0	1	1	2	0	3	8	30	4	2	1	0	1	1	8	1	5	0	6	7	0	0
Roseobacter denitrificans OCh 114 (375451)	5	7	0	2	1	2	0	1	1	0	1	0	0	1	1	2	0	1	14	22	10	6	2	1	4	1	7	1	0	0	5	4	0	1
Rubrobacter xylanophilus DSM 9941 (266117)	0	10	3	1	1	3	0	0	0	0	2	0	0	2	1	2	0	0	1	41	13	2	2	0	2	1	8	1	0	0	4	6	0	0
Ruegeria pomeroyi DSS-3 (246200)	5	12	0	3	1	7	0	4	0	0	5	0	0	1	1	4	0	1	10	25	26	3	2	1	5	1	11	1	1	0	6	6	0	1
Ruegeria sp. TM1040 (292414)	4	9	0	2	1	2	0	4	0	1	1	0	0	1	1	6	0	0	7	20	20	4	1	1	5	1	9	1	0	0	4	6	1	1
Saccharomonospora viridis DSM 43017 (471857)	0	7	0	1	1	5	0	0	3	1	2	2	0	2	1	5	1	1	1	43	17	1	2	0	0	1	8	1	3	0	6	5	0	0
Saccharophagus degradans 2-40 (203122)	11	15	0	2	1	3	0	1	1	0	2	0	0	1	1	6	0	3	16	31	4	3	0	1	1	1	15	1	2	0	10	5	0	1
Saccharopolyspora erythraea NRRL 2338 (405948)	1	8	0	1	1	10	1	0	2	3	1	1	1	1	1	10	1	0	1	147	41	1	3	0	7	1	7	2	7	0	4	7	0	1
Salinibacter ruber DSM 13855 (309807)	8	10	0	0	1	4	0	1	0	0	0	0	0	1	1	1	0	0	8	9	3	3	0	0	1	1	11	1	4	0	8	3	0	1
Salinispora arenicola CNS-205 (391037)	1	9	1	0	1	5	0	0	1	3	2	2	1	2	1	5	0	0	2	65	13	3	1	0	2	1	10	0	3	0	5	7	0	1
Salinispora tropica CNB-440 (369723)	1	8	0	0	1	7	0	0	0	2	2	1	1	2	1	6	0	0	0	73	11	2	1	0	0	1	9	0	2	0	6	7	0	1
Salmonella enterica subsp. arizonae serovar 62:z4,z23:-- str. RSK2980 (882884)	5	7	2	3	1	2	1	1	0	1	2	1	1	1	1	4	4	1	13	73	9	3	4	1	2	1	8	2	2	2	8	7	1	1
Salmonella enterica subsp. enterica serovar Choleraesuis str. SC-B67 (321314)	5	7	0	2	1	4	1	1	1	1	2	1	0	1	1	4	4	1	11	84	9	3	8	1	2	1	8	2	3	1	8	6	1	1
Salmonella enterica subsp. enterica serovar Gallinarum str. 287/91 (550538)	4	7	0	2	1	3	1	1	1	1	2	1	1	1	1	4	4	1	11	80	9	3	3	1	2	1	8	2	4	2	7	7	1	1
Salmonella enterica subsp. enterica serovar Typhi str. CT18 (220341)	4	8	0	2	1	3	1	1	1	1	2	1	1	1	1	4	4	1	10	78	10	3	5	1	1	1	9	2	4	1	8	6	1	1
Salmonella enterica subsp. enterica serovar Typhi str. Ty2 (209261)	4	8	0	2	1	2	1	1	1	1	2	1	1	1	1	4	4	1	10	77	10	3	5	1	1	1	9	2	4	1	8	6	1	1
Salmonella enterica subsp. enterica serovar Typhimurium str. LT2 (99287)	6	7	0	2	1	3	1	1	1	1	2	1	1	1	1	4	5	1	12	89	10	3	5	1	2	1	9	2	3	2	6	7	1	1
Sebaldella termitidis ATCC 33386 (526218)	2	7	1	1	1	1	0	0	0	0	0	0	1	1	1	10	0	0	6	8	26	10	0	0	1	1	7	1	3	0	6	6	0	0
Serratia proteamaculans 568 (399741)	10	7	1	3	1	5	1	1	2	1	2	1	1	1	1	13	4	2	19	116	12	3	5	1	5	1	7	2	2	1	8	7	0	1
Shewanella amazonensis SB2B (326297)	13	15	0	2	1	3	1	0	2	0	1	1	1	1	1	4	0	3	20	32	10	5	0	1	3	1	13	1	2	0	10	4	0	2
Shewanella baltica OS155 (325240)	14	13	0	2	1	2	1	1	2	0	0	1	0	1	1	3	2	3	20	35	12	7	1	1	5	1	10	1	2	0	9	7	0	1
Shewanella baltica OS195 (399599)	15	15	0	2	1	2	1	1	3	0	0	1	0	1	1	2	2	3	21	33	12	7	1	1	5	1	12	1	2	0	11	7	0	1
Shewanella baltica OS223 (407976)	14	14	0	2	1	2	1	1	2	0	0	1	0	1	1	2	2	3	19	35	12	7	1	1	5	1	11	1	2	0	10	6	0	1
Shewanella denitrificans OS217 (318161)	17	11	0	2	1	4	0	1	0	1	2	1	0	1	1	6	0	2	12	27	8	4	0	1	4	1	10	1	1	0	5	4	0	1
Shewanella frigidimarina NCIMB 400 (318167)	15	17	0	2	1	1	1	0	1	1	1	1	0	1	1	1	0	4	20	29	11	5	2	1	7	1	14	1	1	0	9	5	0	2
Shewanella halifaxensis HAW-EB4 (458817)	20	12	0	2	1	3	2	1	2	0	0	1	0	1	1	5	0	2	28	30	7	6	1	1	5	1	10	1	2	0	7	5	0	1
Shewanella loihica PV-4 (323850)	18	14	0	2	1	5	1	0	1	0	2	1	0	1	1	3	0	2	23	25	13	5	0	1	3	1	11	1	3	0	9	5	0	1
Shewanella oneidensis MR-1 (211586)	14	12	0	2	2	2	1	1	2	0	0	1	0	1	1	3	1	4	21	24	9	6	2	1	5	1	11	1	3	0	9	6	0	2
Shewanella pealeana ATCC 700345 (398579)	20	12	0	2	1	2	2	1	2	0	0	1	0	1	1	4	0	2	28	27	7	6	1	1	4	1	10	1	1	0	7	6	0	0
Shewanella piezotolerans WP3 (225849)	26	14	0	2	1	5	1	4	1	0	0	1	0	1	1	3	2	2	34	32	12	6	2	1	4	1	13	1	2	0	8	5	0	0
Shewanella sediminis HAW-EB3 (425104)	23	16	0	2	1	6	1	2	2	0	0	1	0	1	1	7	1	4	26	34	10	6	3	1	6	1	14	1	2	0	11	4	0	0
Shewanella sp. ANA-3 (94122)	21	16	1	3	1	2	1	1	2	1	1	1	0	1	1	3	1	5	25	38	12	6	1	1	4	1	13	2	2	0	11	6	0	2
Shewanella sp. MR-4 (60480)	15	16	0	2	1	2	1	1	2	0	0	1	0	1	1	4	1	3	21	33	12	6	1	1	4	1	13	1	3	0	11	6	0	2
Shewanella sp. MR-7 (60481)	15	16	0	2	1	2	1	1	2	0	0	1	0	1	1	4	1	3	22	33	12	6	1	1	4	1	13	1	2	0	11	6	0	2
Shewanella sp. W3-18-1 (351745)	18	13	1	3	1	2	1	1	2	0	0	1	0	1	1	3	1	4	19	23	10	6	1	1	4	1	11	1	2	0	10	6	0	1
Shewanella woodyi ATCC 51908 (392500)	16	22	0	2	1	3	1	5	3	0	2	1	0	1	1	3	0	5	21	37	15	7	1	1	5	1	16	1	1	0	10	4	0	1
Shigella dysenteriae Sd197 (300267)	6	4	1	3	0	3	1	0	0	1	2	1	1	1	1	4	6	1	10	58	8	4	3	1	3	1	5	2	1	1	4	4	1	0
Shigella flexneri 5 str. 8401 (373384)	7	4	1	3	1	3	1	1	1	1	2	1	1	1	1	5	6	1	15	63	9	5	5	1	2	1	5	2	2	1	4	5	1	1
Sinorhizobium medicae WSM419 (366394)	8	13	0	2	1	5	0	0	2	0	5	0	1	1	1	10	1	0	19	49	32	3	4	1	6	1	12	1	3	1	6	7	0	1
Sinorhizobium meliloti 1021 (266834)	11	12	0	2	1	9	0	1	2	1	4	0	1	1	1	12	1	0	22	57	29	3	4	1	6	1	11	1	0	1	4	8	0	1
Slackia heliotrinireducens DSM 20476 (471855)	0	6	1	1	1	0	0	0	0	0	0	0	0	1	1	7	0	1	2	12	9	5	0	0	2	1	4	0	1	0	4	4	0	0
Sodalis glossinidius str. 'morsitans' (343509)	1	5	0	3	1	1	0	0	1	1	1	1	1	1	1	1	1	0	4	15	7	0	5	1	0	1	6	1	0	1	4	4	0	0
Sorangium cellulosum 'So ce 56' (448385)	10	22	1	2	2	11	0	13	1	0	7	0	0	3	1	7	0	2	15	33	15	8	3	0	5	1	23	2	4	0	16	8	0	0
Sphaerobacter thermophilus DSM 20745 (479434)	0	13	0	1	1	8	0	0	0	2	4	0	0	1	1	0	0	1	1	39	6	1	2	0	0	1	13	1	2	0	6	6	0	0
Sphingomonas wittichii RW1 (392499)	9	21	0	3	1	8	0	1	4	1	3	1	0	1	1	5	1	2	15	70	27	3	4	2	13	1	17	3	2	0	5	6	0	0
Sphingopyxis alaskensis RB2256 (317655)	9	10	0	4	1	12	0	0	0	1	3	0	0	1	1	9	0	1	8	31	7	1	1	1	2	1	9	2	0	0	5	6	0	1
Staphylococcus aureus subsp. aureus COL (93062)	1	5	1	2	1	3	1	0	1	0	0	0	0	1	1	5	3	2	1	32	12	2	0	0	2	1	3	2	0	0	5	4	1	0
Staphylococcus aureus subsp. aureus ED98 (681288)	0	5	1	2	1	3	1	0	1	0	0	0	0	1	1	4	3	2	1	30	11	2	0	0	2	1	3	2	0	0	5	3	1	0
Staphylococcus aureus subsp. aureus JH9 (359786)	1	5	1	2	1	4	1	0	1	0	0	0	0	2	1	4	3	2	1	30	14	2	0	0	2	1	3	2	2	0	5	6	1	0
Staphylococcus aureus subsp. aureus MRSA252 (282458)	1	5	2	2	1	4	1	0	1	0	1	0	0	2	1	3	3	2	1	29	13	2	0	0	2	1	3	2	2	0	5	6	1	0
Staphylococcus aureus subsp. aureus Mu50 (158878)	1	5	1	2	1	3	1	0	1	0	0	0	0	1	1	4	3	2	1	33	12	2	0	0	2	1	3	2	2	0	5	5	1	0
Staphylococcus aureus subsp. aureus N315 (158879)	1	5	2	2	1	4	1	0	1	0	0	0	0	1	1	4	3	2	1	30	15	2	0	0	2	1	3	2	5	0	5	6	1	0
Staphylococcus carnosus subsp. carnosus TM300 (396513)	1	5	1	2	1	4	1	0	2	0	0	0	0	1	1	4	2	1	2	39	16	2	2	0	3	1	5	1	2	0	4	3	0	0
Staphylococcus epidermidis ATCC 12228 (176280)	1	5	3	2	1	4	0	0	1	1	1	0	0	1	1	1	3	2	2	29	10	2	2	0	2	1	4	1	0	0	6	5	0	0
Staphylococcus haemolyticus JCSC1435 (279808)	1	4	3	2	1	5	0	0	1	1	1	0	0	2	1	4	3	1	1	33	16	3	2	0	2	1	4	1	0	0	5	5	1	0
Staphylococcus saprophyticus subsp. saprophyticus ATCC 15305 (342451)	1	3	5	2	1	3	0	0	1	0	0	0	1	2	1	4	3	2	1	44	16	2	4	0	1	1	3	1	2	0	5	3	1	0
Staphylothermus marinus F1 (399550)	0	2	2	0	0	0	0	0	0	0	0	1	0	0	0	1	0	0	2	8	3	2	0	0	0	1	3	0	0	0	1	0	0	0
Stenotrophomonas maltophilia K279a (522373)	17	15	1	3	1	13	0	0	3	2	2	1	1	1	1	12	3	3	22	56	8	3	7	1	5	1	12	3	1	1	8	5	0	0
Stenotrophomonas maltophilia R551-3 (391008)	18	14	1	3	1	10	0	0	2	1	1	1	1	1	1	10	3	3	26	55	9	2	6	1	6	1	11	3	1	1	8	6	0	0
Streptobacillus moniliformis DSM 12112 (519441)	0	5	0	1	1	1	0	0	0	0	0	0	1	1	1	0	0	0	1	6	2	4	0	0	2	1	5	1	1	0	3	3	0	0
Streptococcus agalactiae 2603V/R (208435)	0	3	0	5	1	2	1	0	0	0	0	0	1	1	1	3	0	0	1	13	8	2	0	0	2	1	3	1	3	0	3	5	1	0
Streptococcus dysgalactiae subsp. equisimilis GGS_124 (486410)	0	5	0	5	1	3	1	0	0	0	0	0	1	1	1	3	0	1	1	11	7	2	0	0	2	1	5	1	2	0	5	5	1	0
Streptococcus equi subsp. zooepidemicus (40041)	0	4	0	4	1	2	0	0	0	0	0	0	1	1	1	1	0	1	2	6	7	3	0	0	1	1	4	1	0	0	5	5	1	0
Streptococcus equi subsp. zooepidemicus MGCS10565 (552526)	0	4	0	3	1	2	0	0	0	0	0	0	1	1	1	1	0	1	2	9	7	3	0	0	0	1	4	1	0	0	6	5	1	0
Streptococcus gordonii str. Challis substr. CH1 (467705)	0	7	0	4	1	1	1	0	0	0	0	0	1	1	1	4	0	1	1	11	10	2	0	0	1	1	7	1	2	0	8	5	1	0
Streptococcus mutans UA159 (210007)	0	4	0	4	1	2	1	0	0	0	0	0	0	1	1	7	0	1	1	10	12	3	0	0	1	1	4	1	5	0	4	5	1	0
Streptococcus pneumoniae 70585 (488221)	0	5	0	5	1	2	1	0	0	0	0	0	1	1	1	3	0	1	1	9	9	3	0	0	1	1	4	1	4	0	4	5	1	0
Streptococcus pneumoniae CGSP14 (516950)	0	5	0	4	1	2	1	0	0	0	0	0	1	1	1	3	0	1	1	9	9	3	0	0	1	1	4	1	4	0	4	5	1	0
Streptococcus pneumoniae D39 (373153)	0	5	0	5	1	2	1	0	0	0	0	0	1	1	1	4	0	1	1	8	7	3	0	0	1	1	4	1	3	0	4	5	1	0
Streptococcus pneumoniae G54 (512566)	0	5	0	6	1	2	1	0	0	0	0	0	1	1	1	3	0	1	1	9	8	3	0	0	1	1	4	1	4	0	4	5	1	0
Streptococcus pneumoniae Hungary19A-6 (487214)	0	5	0	5	1	2	1	0	0	0	0	0	1	1	1	3	0	1	1	8	7	3	0	0	1	1	4	1	4	0	4	5	1	0
Streptococcus pneumoniae R6 (171101)	0	5	0	5	1	2	1	0	0	0	0	0	1	1	1	4	0	1	1	8	9	3	0	0	1	1	4	1	3	0	4	5	1	0
Streptococcus pneumoniae TIGR4 (170187)	0	5	0	6	1	2	1	0	0	0	0	0	1	1	1	4	0	1	1	8	9	3	0	0	1	1	4	1	4	0	4	5	1	0
Streptococcus pyogenes M1 GAS (160490)	0	4	0	5	1	3	1	0	0	0	0	0	1	1	1	1	0	1	1	8	4	2	0	0	2	1	4	1	1	0	3	4	1	0
Streptococcus pyogenes MGAS315 (198466)	0	4	0	5	1	3	1	0	0	0	0	0	1	2	1	1	0	1	1	8	5	2	0	0	2	1	4	1	2	0	4	4	1	0
Streptococcus pyogenes MGAS8232 (186103)	0	4	0	5	1	3	1	0	0	0	0	0	1	1	1	1	0	1	2	8	5	1	0	0	2	1	4	1	2	0	4	4	1	0
Streptococcus pyogenes MGAS9429 (370551)	0	4	0	5	1	3	1	0	0	0	0	0	1	2	1	1	0	1	1	8	5	2	0	0	2	2	4	1	2	0	4	5	1	0
Streptococcus sanguinis SK36 (388919)	0	5	0	4	1	11	1	0	0	0	0	0	1	1	1	6	0	1	1	9	11	3	0	0	3	1	5	1	3	0	7	6	1	0
Streptococcus suis 05ZYH33 (391295)	0	3	0	5	1	1	0	0	0	0	0	0	1	1	1	1	0	1	1	6	8	6	0	0	2	1	3	1	3	0	3	5	1	0
Streptococcus thermophilus LMD-9 (322159)	0	2	0	4	1	2	1	0	0	0	0	0	0	1	1	1	0	0	0	9	5	3	0	0	1	1	2	1	3	0	4	5	1	0
Streptococcus thermophilus LMG 18311 (264199)	0	2	0	4	1	2	1	0	0	0	0	0	0	1	1	2	0	0	0	8	6	5	0	0	1	1	2	1	3	0	4	5	1	0
Streptococcus uberis 0140J (218495)	0	4	0	5	1	3	1	0	0	0	0	0	1	1	1	5	0	0	1	11	8	4	1	0	3	1	3	1	1	0	3	4	1	0
Streptomyces avermitilis MA-4680 (227882)	1	9	1	1	2	15	2	0	6	2	1	0	1	2	1	9	6	1	0	104	44	5	2	0	5	1	9	1	3	0	7	12	0	0
Streptomyces coelicolor (1902)	2	9	1	1	2	13	2	0	4	2	2	0	2	2	1	10	3	1	0	114	44	1	3	0	5	1	11	2	4	0	6	13	0	1
Streptomyces griseus subsp. griseus NBRC 13350 (455632)	1	8	1	1	1	10	1	0	3	1	3	1	1	2	1	9	3	1	0	110	37	1	6	0	6	1	8	1	7	0	8	11	0	1
Streptosporangium roseum DSM 43021 (479432)	2	10	1	1	1	37	0	0	4	3	6	1	2	2	1	16	2	1	2	177	80	4	7	0	5	1	9	1	7	0	7	16	0	0
Sulfolobus acidocaldarius DSM 639 (330779)	0	4	0	0	0	0	1	0	0	0	0	1	0	0	0	1	0	0	1	41	16	0	0	0	1	1	5	1	1	0	5	0	0	0
Sulfolobus islandicus L.S.2.15 (429572)	0	5	1	0	0	0	1	0	0	0	0	0	0	0	0	1	0	0	1	46	12	0	0	0	1	1	5	1	3	0	3	0	0	0
Sulfolobus islandicus M.14.25 (427317)	0	4	1	0	1	0	1	0	0	0	0	0	0	0	0	1	0	0	1	48	15	0	0	0	1	1	4	1	3	0	3	0	0	0
Sulfolobus islandicus Y.G.57.14 (439386)	0	5	1	0	2	0	1	0	0	0	0	0	0	0	0	1	0	0	1	44	15	0	0	0	1	1	5	1	2	0	3	0	0	0
Sulfolobus solfataricus P2 (273057)	0	4	0	0	1	0	1	0	0	0	0	0	0	0	0	1	0	0	2	55	15	0	0	0	2	1	5	1	2	0	3	0	0	0
Sulfolobus tokodaii str. 7 (273063)	0	5	0	0	1	0	0	0	0	0	0	1	0	0	0	1	0	0	1	45	22	0	0	0	1	1	5	1	1	0	4	0	0	0
Sulfurihydrogenibium azorense Az-Fu1 (204536)	6	9	1	0	1	0	0	2	0	0	0	1	0	1	1	1	0	1	7	5	2	2	0	1	1	1	10	1	3	0	6	3	0	0
Sulfurihydrogenibium sp. YO3AOP1 (436114)	6	10	1	0	1	0	0	2	0	0	1	1	0	1	1	1	0	0	9	7	2	2	0	1	0	1	11	1	3	0	5	3	0	0
Sulfurimonas denitrificans DSM 1251 (326298)	10	6	1	1	1	0	1	2	1	0	0	0	0	1	1	0	0	0	7	5	1	2	0	1	1	1	6	1	3	0	6	4	0	0
Sulfurospirillum deleyianum DSM 6946 (525898)	5	8	1	1	1	0	1	1	0	0	0	0	0	1	1	0	0	1	6	10	1	2	1	1	0	1	7	2	2	0	4	3	0	0
Sulfurovum sp. NBC37-1 (387093)	12	8	1	3	1	0	0	3	1	0	3	1	0	1	1	0	1	0	11	7	0	1	0	1	1	1	8	0	4	0	13	3	0	0
Symbiobacterium thermophilum IAM 14863 (292459)	1	9	1	1	1	7	0	1	0	0	1	0	1	1	1	2	0	1	3	16	11	6	1	0	1	1	8	2	0	0	8	7	0	1
Synechococcus elongatus PCC 6301 (269084)	2	9	1	0	1	0	0	0	0	0	0	1	0	1	1	3	1	1	7	9	2	1	0	0	2	1	10	1	3	0	5	5	0	1
Synechococcus elongatus PCC 7942 (1140)	2	9	1	0	1	0	0	0	1	0	0	1	0	1	1	3	1	1	7	10	2	2	0	0	2	1	10	1	3	0	5	5	0	1
Synechococcus sp. CC9311 (64471)	5	6	0	1	1	2	0	0	0	0	1	0	0	1	1	1	0	1	6	13	0	0	1	0	0	1	6	0	0	0	6	4	0	0
Synechococcus sp. CC9605 (110662)	2	7	0	1	1	3	0	0	0	0	0	1	0	1	1	1	0	1	3	9	0	0	1	0	0	1	7	0	0	0	4	3	0	1
Synechococcus sp. CC9902 (316279)	2	8	0	1	1	2	0	0	0	0	1	1	0	1	1	1	1	1	4	8	0	0	1	0	0	1	7	0	0	0	4	4	0	0
Synechococcus sp. JA-2-3B'a(2-13) (321332)	1	10	1	0	1	2	0	1	0	1	0	1	0	1	1	2	0	0	4	10	5	1	0	0	0	1	10	1	1	0	5	5	0	0
Synechococcus sp. JA-3-3Ab (321327)	1	10	1	0	1	2	0	0	0	1	0	1	0	1	1	2	0	0	5	9	5	1	0	0	0	1	10	1	2	0	5	4	0	0
Synechococcus sp. PCC 7002 (32049)	3	10	0	1	1	1	0	0	0	0	2	1	0	1	1	1	0	2	5	13	3	0	0	0	2	1	9	1	3	0	5	7	0	1
Synechococcus sp. RCC307 (316278)	4	7	0	0	1	0	0	0	0	0	1	1	0	1	1	1	0	1	8	11	0	0	1	0	0	2	8	1	2	0	4	4	0	1
Synechococcus sp. WH 7803 (32051)	3	6	0	1	1	1	0	0	0	0	2	0	0	1	1	2	1	1	7	17	1	0	1	0	0	1	6	1	0	0	4	4	0	1
Synechococcus sp. WH 8102 (84588)	2	7	0	1	1	1	0	0	0	0	0	1	0	1	1	1	0	1	5	8	0	0	1	0	1	1	7	0	0	0	4	3	0	0
Synechocystis sp. PCC 6803 (1148)	6	11	1	2	1	2	0	0	0	0	0	0	0	1	1	2	1	2	6	8	4	2	0	0	1	1	11	1	3	0	6	5	0	1
Syntrophobacter fumaroxidans MPOB (335543)	10	5	1	1	1	4	0	2	1	0	0	1	0	1	1	8	0	0	14	17	6	1	0	1	3	1	6	2	4	0	7	5	0	0
Syntrophomonas wolfei subsp. wolfei str. Goettingen (335541)	2	3	2	0	1	3	0	0	0	0	0	0	0	1	1	3	0	0	6	5	3	7	0	0	2	1	3	1	2	0	1	5	0	0
Syntrophus aciditrophicus SB (56780)	2	8	1	0	1	0	0	0	1	0	0	1	0	1	1	8	0	0	10	7	5	3	1	1	0	1	8	1	4	0	2	5	0	0
Teredinibacter turnerae T7901 (377629)	13	13	1	3	1	6	0	4	1	0	0	0	0	1	1	4	0	4	17	23	5	4	0	1	3	1	13	1	1	0	8	4	0	2
Thauera sp. MZ1T (85643)	13	10	0	1	1	0	0	1	0	0	1	1	0	1	1	5	0	2	17	26	8	2	0	1	4	1	9	1	2	1	8	4	0	1
Thermanaerovibrio acidaminovorans DSM 6589 (525903)	2	1	2	0	1	1	0	0	0	0	0	1	1	1	1	0	0	0	4	5	2	3	0	0	1	1	1	0	0	0	2	3	0	0
Thermoanaerobacter pseudethanolicus ATCC 33223 (340099)	0	5	1	1	1	0	0	0	0	0	0	0	0	1	1	0	0	0	2	8	6	4	0	0	4	1	5	0	0	0	5	6	0	0
Thermoanaerobacter sp. X514 (399726)	0	5	1	1	1	0	0	0	0	0	0	0	0	2	1	0	0	0	2	10	7	3	0	0	4	1	5	0	0	0	5	6	0	0
Thermoanaerobacter tengcongensis MB4 (273068)	0	5	0	1	1	3	0	0	0	0	0	0	0	1	1	0	0	0	4	16	6	4	0	0	5	1	5	1	1	0	5	6	0	0
Thermobaculum terrenum ATCC BAA-798 (525904)	0	9	1	2	1	4	0	0	0	1	3	1	0	1	1	3	0	2	1	23	8	5	0	0	0	1	9	1	2	0	7	4	0	0
Thermobifida fusca YX (269800)	1	5	0	1	1	1	0	0	1	1	1	1	0	1	1	6	0	1	0	25	12	1	2	0	3	1	4	1	5	0	5	7	0	0
Thermococcus gammatolerans EJ3 (593117)	1	2	1	0	1	0	2	0	0	0	0	1	0	0	0	0	0	0	2	13	9	4	0	0	0	1	2	0	3	0	1	0	0	0
Thermococcus kodakarensis KOD1 (69014)	1	3	1	0	1	0	1	0	0	0	0	1	0	0	0	0	0	0	2	20	12	4	0	0	0	1	3	0	3	0	2	0	0	0
Thermococcus onnurineus NA1 (523850)	1	4	1	0	1	0	1	0	0	0	0	1	0	0	0	1	0	0	2	16	14	5	0	0	0	1	4	0	5	0	2	0	0	0
Thermococcus sibiricus MM 739 (604354)	0	4	0	0	0	0	0	0	0	0	0	1	0	0	0	2	0	0	2	10	10	4	0	0	0	1	4	0	5	0	2	0	0	0
Thermodesulfovibrio yellowstonii DSM 11347 (289376)	3	4	1	1	1	0	0	1	0	0	0	1	0	1	1	4	0	1	9	6	1	0	0	0	1	1	5	1	1	0	2	5	0	0
Thermofilum pendens Hrk 5 (368408)	0	4	1	0	0	0	0	0	0	0	0	0	0	0	0	0	0	0	1	15	3	0	0	0	0	1	2	0	1	0	6	0	0	0
Thermomicrobium roseum DSM 5159 (309801)	0	8	1	0	1	3	0	0	0	1	1	0	0	1	1	1	0	1	1	28	5	1	0	0	0	1	7	1	0	0	3	5	0	0
Thermomonospora curvata DSM 43183 (471852)	0	7	1	1	1	3	0	0	1	1	0	1	0	1	1	6	1	1	3	34	14	1	2	0	2	1	8	1	0	0	5	9	0	1
Thermoplasma acidophilum DSM 1728 (273075)	0	5	1	0	0	0	1	0	0	0	0	1	0	0	0	0	0	0	0	46	10	1	0	0	1	1	5	1	3	0	2	0	0	0
Thermoplasma volcanium GSS1 (273116)	0	5	1	0	0	0	0	0	0	0	0	1	0	0	0	0	0	0	0	44	8	1	0	0	1	1	4	1	3	0	2	0	0	0
Thermoproteus neutrophilus V24Sta (444157)	0	3	0	0	1	0	0	0	0	0	0	1	0	0	0	0	0	0	0	10	6	0	0	0	0	1	3	1	0	0	2	0	0	0
Thermosipho africanus TCF52B (484019)	1	3	3	1	1	0	0	0	0	0	0	0	0	1	1	2	0	0	2	10	6	4	0	0	0	1	3	0	1	0	3	3	0	0
Thermosipho melanesiensis BI429 (391009)	1	3	3	1	1	0	0	0	0	0	0	0	0	1	1	0	0	0	1	10	3	3	0	0	1	1	3	0	1	0	4	3	0	0
Thermosynechococcus elongatus BP-1 (197221)	2	11	1	0	1	1	0	0	0	0	0	1	0	1	1	2	0	0	5	9	2	0	0	0	1	1	11	2	1	0	5	4	0	0
Thermotoga lettingae TMO (416591)	1	3	2	1	1	1	0	0	0	0	0	1	0	1	1	2	0	0	2	13	7	4	1	0	0	1	2	0	3	0	1	3	0	1
Thermotoga maritima MSB8 (243274)	1	3	2	1	1	0	0	0	0	0	0	1	0	1	1	0	0	0	2	10	5	2	0	0	1	1	3	0	3	0	1	3	0	0
Thermotoga neapolitana DSM 4359 (309803)	1	3	2	1	1	0	0	0	0	0	0	1	0	1	1	0	0	0	2	13	6	2	0	0	0	1	3	0	3	0	1	3	0	0
Thermotoga petrophila RKU-1 (390874)	1	3	2	1	1	0	0	0	0	0	0	1	0	1	1	0	0	0	2	10	7	2	0	0	1	1	3	0	4	0	1	3	0	0
Thermotoga sp. RQ2 (126740)	1	3	2	1	1	0	0	0	0	0	0	1	0	1	1	0	0	0	2	11	6	3	0	0	1	1	3	0	3	0	1	3	0	0
Thermus thermophilus HB27 (262724)	1	7	1	0	1	2	0	1	0	0	1	1	0	1	1	1	0	0	4	20	4	0	1	0	1	1	7	1	1	0	7	3	0	0
Thermus thermophilus HB8 (300852)	1	7	1	0	1	3	0	1	0	0	0	1	0	1	1	1	0	0	4	20	1	0	1	0	1	1	7	1	1	0	8	3	0	0
Thioalkalivibrio sp. HL-EbGR7 (396588)	12	11	1	2	1	3	0	1	0	1	3	1	0	1	1	3	0	3	10	14	1	1	0	1	0	1	10	1	4	0	12	4	0	1
Thiobacillus denitrificans ATCC 25259 (292415)	9	15	0	1	1	1	0	0	1	0	2	1	0	1	1	3	0	1	10	13	2	0	0	1	2	1	14	2	2	0	16	3	0	0
Thiomicrospira crunogena XCL-2 (317025)	11	12	0	2	1	2	0	0	0	0	4	0	0	1	1	3	0	0	10	6	1	1	1	1	2	1	9	1	4	0	11	3	0	0
Tolumonas auensis DSM 9187 (595494)	5	4	0	2	1	0	2	0	0	0	1	1	0	1	1	3	1	0	16	29	6	3	0	1	5	1	4	1	4	0	6	4	0	1
Treponema denticola ATCC 35405 (243275)	2	4	0	0	1	1	0	0	0	0	0	0	1	1	1	3	0	1	2	8	5	10	0	0	2	1	4	0	3	0	4	4	2	0
Treponema pallidum subsp. pallidum str. Nichols (243276)	2	2	0	0	0	0	0	0	0	0	0	0	0	1	1	0	0	0	1	1	1	1	0	1	0	1	2	0	0	0	2	3	0	0
Trichodesmium erythraeum IMS101 (203124)	4	12	0	1	1	3	0	0	0	0	3	0	0	1	1	2	0	0	5	9	1	2	0	0	2	1	11	1	8	0	7	6	0	1
Tropheryma whipplei TW08/27 (218496)	0	2	0	0	1	0	0	0	0	1	0	0	0	0	1	0	0	0	0	4	0	1	0	0	0	1	2	1	0	0	1	3	0	0
Tropheryma whipplei str. Twist (203267)	0	2	0	0	1	0	0	0	0	1	0	0	0	0	1	0	0	0	0	4	0	1	0	0	0	1	2	1	0	0	1	3	0	0
Ureaplasma parvum serovar 3 str. ATCC 27815 (505682)	0	0	0	1	0	0	0	0	0	0	0	0	0	0	1	0	0	1	0	0	0	2	0	0	0	1	1	0	0	0	1	0	0	0
Ureaplasma parvum serovar 3 str. ATCC 700970 (273119)	0	0	0	1	0	0	0	0	0	0	0	0	0	0	1	0	0	1	0	0	0	2	0	0	0	1	1	0	0	0	1	0	0	0
Variovorax paradoxus S110 (543728)	10	14	0	3	1	10	1	3	5	0	1	0	0	1	1	14	4	2	16	73	31	3	2	1	5	1	14	3	0	1	6	6	0	0
Veillonella parvula DSM 2008 (479436)	2	4	1	1	0	0	0	0	1	0	0	0	0	1	1	1	0	1	5	16	4	5	0	0	0	1	5	1	2	0	2	3	0	0
Verminephrobacter eiseniae EF01-2 (391735)	7	7	0	1	1	2	0	0	0	1	0	0	0	1	1	5	0	0	8	41	5	1	1	1	2	1	7	1	1	1	6	3	0	0
Vibrio cholerae O1 biovar El Tor str. N16961 (243277)	6	6	0	2	1	1	2	1	1	0	0	0	1	1	1	3	1	0	15	24	6	6	1	1	4	1	6	2	2	0	5	5	0	1
Vibrio cholerae O395 (345073)	6	6	0	2	1	1	3	1	1	0	0	0	1	1	1	3	1	0	15	25	6	6	1	1	4	1	6	2	2	0	5	5	0	1
Vibrio fischeri ES114 (312309)	10	9	0	2	1	4	1	1	1	0	0	0	1	1	1	4	1	0	20	28	6	7	2	1	5	1	9	1	3	0	8	5	0	0
Vibrio fischeri MJ11 (388396)	10	6	0	2	1	3	1	1	2	0	0	0	1	1	1	4	1	0	21	28	6	8	2	1	6	1	6	1	2	0	9	4	0	0
Vibrio parahaemolyticus RIMD 2210633 (223926)	12	8	0	2	1	4	2	3	2	0	0	0	1	1	1	6	3	1	27	30	13	9	3	1	6	1	8	2	3	0	8	4	0	2
Vibrio sp. Ex25 (150340)	12	8	0	2	1	4	2	1	1	0	1	1	1	1	1	7	3	1	29	28	14	8	4	1	4	1	8	2	4	0	8	4	0	1
Vibrio splendidus LGP32 (575788)	13	11	0	2	1	1	2	2	1	0	1	0	1	1	1	4	1	1	19	31	11	13	1	1	6	1	11	2	3	0	9	5	0	0
Vibrio vulnificus CMCP6 (216895)	12	8	0	2	1	6	2	1	1	0	1	1	1	1	1	5	1	0	27	28	11	6	0	1	3	1	8	2	3	0	7	5	0	1
Wigglesworthia glossinidia endosymbiont of Glossina brevipalpis (36870)	0	2	0	0	1	0	0	0	0	0	0	1	0	0	1	0	0	0	0	3	2	0	1	1	0	1	2	1	0	0	1	3	0	0
Wolbachia endosymbiont of Culex quinquefasciatus Pel (570417)	1	5	0	0	0	0	0	0	0	0	0	1	0	1	1	0	0	0	2	8	0	0	1	0	1	1	4	1	1	0	1	1	0	0
Wolbachia endosymbiont of Drosophila melanogaster (163164)	1	5	0	0	0	0	0	0	0	0	0	1	0	1	1	0	0	0	2	9	0	0	2	0	1	1	4	1	1	0	1	2	0	0
Wolbachia endosymbiont strain TRS of Brugia malayi (292805)	0	5	0	0	0	0	0	0	0	0	0	1	0	1	1	0	0	0	1	5	0	0	0	0	0	1	4	1	1	0	2	1	0	0
Wolbachia sp. wRi (66084)	1	5	0	0	0	0	0	0	0	0	0	1	0	1	1	0	0	0	2	12	0	0	2	0	1	1	4	1	1	0	1	2	0	0
Wolinella succinogenes DSM 1740 (273121)	6	9	1	1	1	0	1	1	0	0	0	1	0	1	1	1	0	1	4	8	1	3	0	1	1	1	9	2	0	0	5	3	0	0
Xanthobacter autotrophicus Py2 (78245)	22	13	0	4	2	1	0	1	1	1	13	0	0	1	1	5	5	1	26	45	16	1	2	1	4	1	12	1	0	0	7	6	0	0
Xanthomonas axonopodis pv. citri str. 306 (190486)	14	10	0	2	1	5	0	0	4	0	1	1	1	1	1	10	3	3	19	44	11	3	1	1	3	1	9	2	1	0	7	5	0	1
Xanthomonas campestris pv. campestris str. 8004 (314565)	11	11	0	2	1	3	1	0	3	0	1	1	1	1	1	5	3	3	14	46	12	2	2	1	4	1	9	3	2	0	7	5	0	1
Xanthomonas campestris pv. campestris str. ATCC 33913 (190485)	11	11	0	2	1	3	1	0	3	0	1	1	1	1	1	6	3	3	14	45	12	2	2	1	4	1	9	3	2	0	7	5	0	1
Xanthomonas campestris pv. campestris str. B100 (509169)	11	11	0	2	1	4	1	0	3	0	1	1	1	1	1	5	3	3	14	45	12	2	1	1	4	1	9	3	1	0	7	5	0	1
Xanthomonas campestris pv. vesicatoria str. 85-10 (316273)	15	10	0	2	1	4	1	1	3	0	1	1	1	1	1	6	3	3	20	48	12	2	1	1	4	1	10	2	1	0	10	5	0	1
Xanthomonas oryzae pv. oryzae KACC10331 (291331)	10	8	0	0	1	4	0	2	3	0	1	1	1	1	1	4	3	3	14	32	9	2	1	1	3	1	6	3	1	0	6	4	0	0
Xylanimonas cellulosilytica DSM 15894 (446471)	0	4	0	2	1	1	0	0	0	1	1	0	0	2	1	2	0	1	1	37	8	2	0	0	2	1	5	1	0	0	4	7	0	1
Xylella fastidiosa 9a5c (160492)	6	5	0	1	1	1	0	0	0	0	2	1	1	1	1	4	1	2	7	10	5	1	0	1	1	1	6	2	1	0	5	5	0	1
Xylella fastidiosa M23 (405441)	5	5	0	1	1	1	0	0	0	0	2	1	1	1	1	3	1	2	5	7	5	1	0	1	0	1	6	2	0	0	4	5	0	1
Xylella fastidiosa Temecula1 (183190)	5	5	0	1	1	1	0	0	0	0	2	1	1	1	1	3	1	2	5	7	5	1	0	1	0	1	6	2	0	0	4	5	0	1
Yersinia enterocolitica subsp. enterocolitica 8081 (393305)	8	8	2	5	1	5	0	0	1	1	2	1	1	1	1	6	5	1	16	58	9	2	5	1	3	1	8	2	1	1	7	6	1	0
Yersinia pestis Angola (349746)	6	6	1	3	1	2	0	1	1	1	2	1	1	1	1	4	3	1	12	41	5	2	4	1	2	1	6	2	1	1	6	5	0	1
Yersinia pestis KIM 10 (187410)	7	7	1	3	1	2	0	1	1	1	2	1	1	1	1	5	4	1	13	45	5	2	5	1	2	1	7	2	1	1	6	5	0	1
Zymomonas mobilis subsp. mobilis NCIMB 11163 (622759)	5	4	1	1	1	4	0	1	2	0	0	0	0	1	1	1	1	0	7	16	3	1	2	1	2	1	2	1	1	0	2	4	0	0
Zymomonas mobilis subsp. mobilis ZM4 (264203)	4	3	0	0	1	2	0	1	1	0	0	0	0	1	1	2	1	0	5	14	5	2	2	0	2	1	1	1	1	0	2	2	0	0
Average	4.83473	7.46587	0.492216	1.42275	0.91018	3.08503	0.372455	0.579641	0.857485	0.403593	1.00719	0.433533	0.275449	0.979641	0.926946	3.83114	0.94491	0.932934	7.89581	29.8802	9.08623	2.87665	1.32335	0.444311	2.32455	1.01317	7.12096	1.0503	1.97844	0.217964	5.32695	4.39401	0.0802395	0.384431
Standard dev.	5.79539	5.26148	0.790152	1.37804	0.615803	4.18157	0.620558	1.21316	1.23014	0.820152	1.44771	0.512507	0.473072	0.488051	0.282469	3.71774	1.75866	1.20363	8.88279	32.3845	9.7198	3.22652	1.7121	0.520745	2.61316	0.142162	4.68975	0.71795	2.24346	0.520941	3.37819	2.69678	0.276202	0.562196
Coefficient of variation	1.1987	0.704738	1.6053	0.968574	0.676573	1.35544	1.66613	2.09296	1.43459	2.03213	1.43738	1.18216	1.71746	0.498194	0.304731	0.9704	1.86119	1.29016	1.125	1.08381	1.06973	1.12163	1.29376	1.17203	1.12416	0.140313	0.658584	0.683567	1.13395	2.39003	0.63417	0.61374	3.44222	1.46241
Sum	4037	6234	411	1188	760	2576	311	484	716	337	841	362	230	818	774	3199	789	779	6593	24950	7587	2402	1105	371	1941	846	5946	877	1652	182	4448	3669	67	321

## Sheet: Reciprocal
Genome	ACR_tran	AhpC-TSA	ArsB	ArsC	BacA	Beta-lactamase	C4dic_mal_tran	CCP_MauG	Catalase	CopC	Cu-oxidase_3	CutA1	CutC	DNA_pol_A	EF_TS	FMN_red	FUSC	GSHPx	HlyD	MFS_1	MarR	MatE	Multi_Drug_Res	OstA_C	Oxidored_FMN	RNA_pol_Rpb2_6	Redoxin	Sod_Fe_C	TehB	TetR_C_2	Thioredoxin	Transpeptidase	YodA	peroxidase
Genome	ACR transporter	Peroxiredoxin	Arsenical pump membrane protein	Arsenate reductase	Bacitracin resistance protein	Beta-lactamase	C4-dicarboxylate transporter	Di-haem cytochrome c peroxidase	Catalase	Copper resistance protein CopC	Multicopper oxidase	Divalent ion tolerance protein	Copper transporter	DNA polymerase A	Elongation factor TS	NADPH-dependent FMN reductase	Fusaric acid resistance protein	Glutathione peroxidase	Efflux pump	Major facilitator family	Multiple antibiotic resistance operon repressor	Multi antimicrobial extrusion protein	Small multidrug resistance protein	Organic solvent tolerance protein	NADH oxidase	RNA polymerase rpoB	Redoxin	Superoxide dismutase	Tellurite resistance protein	MAATS-type multidrug transcriptional repressor	Thioredoxin	Penicillin binding transpeptidase	Cadmium binding protein	Peroxidase
Acaryochloris marina MBIC11017 (329726)	7	11	0	1	1	1	0	2	1	0	0	1	0	1	1	6	0	0	14	22	2	4	0	0	5	1	2	2	1	0	6	4	0	1
Acetobacter pasteurianus IFO 3283-01 (634452)	7	4	2	3	1	1	0	1	1	0	1	0	0	1	1	3	8	1	12	29	6	1	2	1	3	1	1	1	0	0	2	2	0	0
Acholeplasma laidlawii PG-8A (441768)	0	0	1	1	1	2	0	0	0	0	0	0	0	1	1	1	0	2	0	3	4	2	0	0	1	1	1	1	0	0	3	0	0	0
Acidimicrobium ferrooxidans DSM 10331 (525909)	0	4	1	0	0	1	1	0	0	0	0	1	0	1	1	1	1	1	0	19	5	0	0	0	0	1	1	0	1	0	3	3	0	1
Acidiphilium cryptum JF-5 (349163)	8	4	1	1	1	1	1	1	1	0	0	0	0	1	1	3	0	0	9	32	8	0	1	1	3	1	2	1	0	0	3	4	0	1
Acidithiobacillus ferrooxidans ATCC 53993 (380394)	11	4	1	0	1	1	3	0	0	1	0	0	0	1	1	3	0	0	15	18	4	0	1	1	1	1	2	1	0	0	5	4	0	0
Acidobacterium capsulatum ATCC 51196 (240015)	13	9	1	0	1	5	0	1	1	0	2	1	1	1	1	0	1	0	19	15	2	1	0	1	2	1	3	1	0	0	2	3	0	1
Acidothermus cellulolyticus 11B (351607)	0	2	1	0	1	1	0	0	1	1	1	0	1	1	1	0	0	0	1	21	11	0	0	0	1	1	1	0	0	0	3	3	0	0
Acidovorax citrulli AAC00-1 (397945)	10	2	1	2	1	3	0	0	2	0	1	0	0	1	1	6	1	2	10	39	9	3	3	1	1	1	3	2	0	0	5	2	0	1
Acidovorax ebreus TPSY (535289)	9	2	1	2	1	1	1	1	2	0	2	1	0	1	0	3	1	2	12	25	3	1	1	1	1	1	3	1	0	0	3	2	0	0
Acidovorax sp. JS42 (232721)	9	4	0	3	1	1	1	0	2	0	4	1	0	1	1	4	1	2	12	29	4	1	1	1	1	1	4	1	0	0	5	2	0	0
Acinetobacter baumannii ATCC 17978 (400667)	9	3	0	2	1	3	1	0	3	1	1	0	0	1	1	5	2	2	17	53	4	4	3	1	6	1	0	1	0	0	4	4	0	1
Acinetobacter baumannii AYE (509173)	6	1	0	3	1	4	1	0	3	1	2	0	0	1	0	7	2	1	14	55	3	3	3	1	8	1	0	0	0	0	2	3	0	1
Acinetobacter baumannii SDF (509170)	5	2	0	1	1	2	1	0	2	0	0	0	0	1	0	3	2	2	9	23	1	2	2	1	3	1	0	1	0	0	1	3	0	0
Acinetobacter sp. ADP1 (62977)	9	5	0	1	3	3	1	0	1	0	1	0	0	1	1	5	2	2	11	42	5	3	1	1	7	1	0	3	0	0	2	2	0	0
Actinobacillus pleuropneumoniae serovar 3 str. JL03 (434271)	1	2	0	1	0	0	2	1	0	0	2	0	0	1	1	1	0	0	4	10	0	0	0	1	1	1	2	0	1	0	1	2	0	0
Actinobacillus pleuropneumoniae serovar 7 str. AP76 (537457)	2	1	0	1	0	0	1	0	1	0	2	0	0	1	0	0	0	0	4	13	0	1	1	1	1	1	0	1	0	0	1	1	0	0
Actinobacillus succinogenes 130Z (339671)	1	3	0	1	0	0	1	1	1	0	2	0	0	1	1	0	0	0	3	12	2	2	2	1	2	1	3	1	1	0	2	2	0	0
Actinosynnema mirum DSM 43827 (446462)	1	5	1	0	1	13	0	0	3	4	1	1	1	2	1	4	0	1	0	73	32	2	3	0	5	1	1	1	0	0	5	3	0	1
Aeromonas hydrophila subsp. hydrophila ATCC 7966 (380703)	8	4	0	3	1	1	1	1	1	0	1	1	1	1	1	0	3	2	17	33	6	7	6	1	4	1	6	2	0	1	3	3	0	0
Aeromonas salmonicida subsp. salmonicida A449 (382245)	7	3	0	3	1	1	1	1	1	0	0	1	1	1	1	0	2	2	14	27	5	6	3	1	3	1	6	2	0	1	3	3	0	1
Aeropyrum pernix K1 (272557)	0	5	0	0	0	1	0	0	0	0	0	1	0	0	0	0	0	0	0	8	1	2	0	0	0	1	0	1	0	0	5	0	0	0
Aggregatibacter actinomycetemcomitans D11S-1 (668336)	1	2	0	2	0	0	0	1	1	0	1	0	0	1	1	0	0	0	6	11	0	1	1	1	0	1	5	1	2	0	2	2	0	0
Aggregatibacter aphrophilus NJ8700 (634176)	1	2	0	2	0	0	1	1	0	0	1	0	0	1	1	0	0	0	4	12	0	1	1	1	1	1	5	1	2	0	2	2	0	0
Agrobacterium radiobacter K84 (311403)	16	3	1	2	2	7	0	1	1	2	2	0	1	1	1	9	2	1	27	68	29	5	2	1	7	1	3	1	0	0	2	2	0	1
Agrobacterium tumefaciens str. C58 (176299)	10	2	1	2	2	6	0	1	1	0	1	0	1	1	1	5	1	0	21	36	21	3	1	1	3	1	5	3	0	0	2	3	1	1
Agrobacterium vitis S4 (311402)	12	1	1	2	2	4	0	1	2	1	3	0	1	1	1	1	3	1	18	44	17	4	0	1	2	1	4	1	0	0	2	3	0	1
Akkermansia muciniphila ATCC BAA-835 (349741)	6	3	0	1	1	2	0	1	1	0	0	0	0	1	1	1	0	0	8	10	4	5	1	0	1	1	1	1	0	0	4	2	0	0
Alcanivorax borkumensis SK2 (393595)	9	5	0	2	1	1	0	1	1	0	2	0	0	1	1	4	2	1	9	10	3	3	2	1	3	1	5	1	0	1	3	2	0	0
Alicyclobacillus acidocaldarius subsp. acidocaldarius DSM 446 (521098)	1	4	2	1	2	0	1	0	1	1	5	0	0	1	1	2	1	0	3	39	5	0	0	0	2	1	1	1	0	0	5	5	0	0
Aliivibrio salmonicida LFI1238 (316275)	5	2	0	2	1	1	1	1	1	0	0	0	1	1	1	1	1	0	14	18	0	4	1	1	3	1	4	1	0	0	4	2	0	0
Alkalilimnicola ehrlichii MLHE-1 (187272)	8	5	0	1	1	0	1	2	0	1	1	1	0	1	1	3	0	0	9	14	2	1	0	1	0	1	5	1	1	0	2	2	0	1
Alkaliphilus metalliredigens QYMF (293826)	6	7	0	0	1	2	1	0	1	0	0	0	0	2	1	6	0	0	11	13	9	15	0	0	1	1	1	1	1	0	1	3	0	2
Alkaliphilus oremlandii OhILAs (350688)	1	3	0	1	1	1	1	0	0	1	0	0	0	1	1	3	0	0	4	4	5	8	0	0	3	1	1	0	1	0	2	4	0	0
Ammonifex degensii KC4 (429009)	1	1	0	0	1	0	0	0	0	0	0	1	0	1	1	0	0	0	4	7	1	0	0	0	0	1	0	0	0	0	1	3	0	0
Anabaena variabilis ATCC 29413 (240292)	4	8	0	2	1	1	0	1	0	0	0	0	0	1	1	2	0	0	15	19	2	0	2	0	3	1	1	2	0	0	5	3	0	0
Anaerococcus prevotii DSM 20548 (525919)	0	2	0	1	1	2	0	0	1	0	0	0	1	1	1	1	0	1	0	6	5	6	0	0	0	1	3	0	0	0	1	2	1	0
Anaeromyxobacter dehalogenans 2CP-C (290397)	11	8	0	0	1	3	1	1	0	0	0	1	0	1	1	2	0	0	17	20	7	1	3	0	1	1	4	1	0	0	5	3	0	0
Anaeromyxobacter sp. Fw109-5 (404589)	9	6	0	0	1	2	0	3	1	0	1	1	0	1	1	1	0	0	11	17	2	2	0	0	1	1	3	1	0	0	6	3	0	0
Anaeromyxobacter sp. K (447217)	10	7	0	1	1	3	1	0	0	0	0	1	0	1	1	2	0	0	16	24	7	1	3	0	1	1	4	1	0	0	5	3	0	0
Anaplasma centrale str. Israel (574556)	1	3	0	0	0	0	0	0	0	0	0	1	0	1	1	0	0	0	1	3	0	0	0	0	0	1	0	1	0	0	1	2	0	0
Anaplasma marginale str. Florida (320483)	1	2	0	0	0	0	0	0	0	0	0	0	0	1	1	0	0	0	0	2	0	0	0	0	0	1	1	1	0	0	1	1	0	0
Anaplasma marginale str. St. Maries (234826)	1	4	0	0	0	0	0	0	0	0	0	1	0	1	1	0	0	0	1	3	0	0	0	0	0	1	1	1	0	0	1	2	0	0
Anaplasma phagocytophilum HZ (212042)	1	5	0	0	0	0	0	0	0	0	0	1	0	1	1	0	0	0	1	3	0	0	0	0	0	1	1	1	0	0	1	0	0	0
Anoxybacillus flavithermus WK1 (491915)	2	7	1	3	1	0	0	0	0	0	0	0	0	1	1	0	0	1	0	16	5	2	1	0	1	1	1	2	0	0	5	4	0	1
Aquifex aeolicus VF5 (224324)	4	5	0	0	1	0	0	1	0	0	0	1	0	1	1	0	0	0	6	4	0	1	0	1	0	1	1	1	0	0	3	2	0	0
Archaeoglobus fulgidus DSM 4304 (224325)	0	1	0	0	0	0	1	0	0	0	0	1	0	0	0	4	0	0	0	14	4	1	0	0	3	1	0	0	0	0	5	0	0	1
Arcobacter butzleri RM4018 (367737)	8	4	1	2	1	0	1	3	0	0	0	1	0	1	1	1	0	0	9	13	3	0	1	0	1	1	2	1	1	0	3	3	0	1
Aromatoleum aromaticum EbN1 (76114)	6	5	0	0	1	0	1	1	1	0	0	1	0	1	1	3	0	1	13	20	6	1	1	1	4	1	4	1	2	0	3	2	0	0
Arthrobacter aurescens TC1 (290340)	1	7	1	0	1	6	0	0	2	3	5	0	1	2	1	4	0	1	0	66	22	2	2	0	2	1	0	1	0	0	5	4	0	0
Arthrobacter chlorophenolicus A6 (452863)	1	5	1	0	1	5	0	0	2	2	0	0	0	2	1	4	0	1	0	61	16	1	2	0	2	1	3	1	0	0	5	4	0	1
Arthrobacter sp. FB24 (290399)	1	6	1	0	1	4	1	0	2	3	4	0	1	2	1	3	0	1	0	73	15	1	2	0	3	1	0	1	0	0	5	3	0	0
Aster yellows witches'-broom phytoplasma AYWB (322098)	0	0	0	0	0	0	0	0	0	0	0	0	0	0	1	0	0	0	0	0	0	3	0	0	0	1	0	1	0	0	1	0	0	0
Atopobium parvulum DSM 20469 (521095)	0	2	0	1	1	1	1	0	0	0	0	0	0	1	1	3	0	1	1	3	3	1	0	0	0	1	0	0	0	0	1	2	0	0
Azoarcus sp. BH72 (62928)	11	7	0	3	1	1	0	2	1	0	1	1	0	1	1	4	0	2	12	20	3	1	1	1	2	1	3	1	1	0	5	2	0	1
Azorhizobium caulinodans ORS 571 (438753)	11	5	1	4	1	4	1	2	0	0	2	1	0	2	1	3	6	0	20	49	13	4	2	1	4	1	4	2	0	0	3	1	0	1
Azotobacter vinelandii DJ (322710)	10	5	0	5	1	3	0	1	1	0	2	0	0	1	1	3	2	2	14	63	9	2	1	1	6	1	2	1	0	0	3	2	0	1
Bacillus amyloliquefaciens FZB42 (326423)	1	6	2	3	1	5	0	0	3	1	0	0	0	1	1	3	0	1	1	60	21	3	7	0	2	1	1	2	0	0	5	6	0	0
Bacillus anthracis str. Ames (198094)	2	5	1	2	2	14	0	0	4	1	1	0	1	1	1	2	0	1	2	64	19	4	6	0	2	1	1	3	2	0	5	8	0	0
Bacillus cereus AH820 (405535)	2	2	0	0	0	12	0	0	2	1	1	0	1	0	0	0	0	0	1	32	3	3	1	0	2	1	0	0	1	0	0	9	0	0
Bacillus cereus ATCC 10987 (222523)	2	5	1	1	3	14	0	0	2	1	1	1	1	2	1	2	0	1	2	60	21	4	5	0	3	1	1	1	1	0	6	11	0	0
Bacillus cereus ATCC 14579 (226900)	2	5	1	3	3	18	0	0	3	1	0	1	1	2	1	2	0	1	2	62	19	4	5	0	2	1	1	3	2	0	6	11	0	0
Bacillus clausii KSM-K16 (66692)	1	6	1	2	2	6	0	0	2	1	0	0	0	1	1	3	0	1	1	39	9	2	4	0	2	1	2	3	0	0	4	5	1	0
Bacillus halodurans C-125 (272558)	1	7	1	3	2	2	0	0	2	1	1	0	0	1	1	3	0	1	0	30	9	7	4	0	1	1	1	2	0	0	4	5	0	1
Bacillus licheniformis ATCC 14580 (279010)	1	9	1	3	2	6	0	0	4	2	0	0	0	1	1	4	0	1	2	59	22	6	6	0	2	1	2	2	1	0	5	7	0	0
Bacillus pumilus SAFR-032 (315750)	2	8	1	3	1	2	0	0	2	1	0	0	0	1	1	3	0	1	1	43	20	4	6	0	3	1	1	2	0	0	4	7	0	0
Bacillus thuringiensis str. Al Hakam (412694)	1	3	0	1	3	17	0	0	2	1	1	0	1	1	1	1	0	0	3	61	11	4	3	0	2	1	0	2	1	0	3	9	0	0
Bacillus weihenstephanensis KBAB4 (315730)	1	5	1	3	4	20	0	0	3	1	1	0	1	3	1	3	0	1	2	61	21	6	4	0	3	1	1	3	1	0	5	11	0	0
Bacteroides fragilis YCH46 (295405)	16	11	0	1	1	4	0	2	1	0	0	0	1	1	1	1	0	1	22	27	3	13	0	0	1	1	4	1	0	0	8	3	0	0
Bacteroides thetaiotaomicron VPI-5482 (226186)	18	7	0	1	1	1	0	1	1	0	0	0	1	1	1	4	0	1	21	25	3	14	1	0	1	1	8	1	0	0	9	3	0	0
Bacteroides vulgatus ATCC 8482 (435590)	14	13	0	0	1	1	0	0	0	0	0	0	1	1	1	1	0	1	15	19	2	13	0	0	1	1	7	1	0	0	6	3	0	0
Bartonella bacilliformis KC583 (360095)	1	2	0	0	0	0	0	0	0	0	0	0	0	1	1	0	0	0	4	5	0	0	0	1	0	1	2	1	0	0	1	1	0	0
Bartonella grahamii as4aup (634504)	1	1	0	0	0	0	0	0	0	0	0	0	0	1	1	1	0	0	4	16	0	0	0	1	0	1	3	1	0	0	1	1	0	0
Bartonella henselae str. Houston-1 (283166)	1	1	0	0	0	0	0	0	0	0	0	0	0	1	1	1	0	0	4	9	0	0	0	1	0	1	3	1	0	0	1	1	0	0
Bartonella quintana str. Toulouse (283165)	1	1	0	0	0	0	0	0	0	0	0	0	0	1	1	0	0	0	4	5	0	0	0	1	0	1	3	1	0	0	1	1	0	0
Bartonella tribocorum CIP 105476 (382640)	1	1	0	0	0	0	0	0	0	0	0	0	0	1	1	0	0	0	5	15	0	1	0	1	0	1	3	1	0	0	1	1	0	0
Baumannia cicadellinicola str. Hc (Homalodisca coagulata) (374463)	0	1	0	0	1	0	0	0	0	0	0	0	0	0	1	0	0	0	1	3	2	0	0	0	0	1	0	1	0	0	1	1	0	0
Bdellovibrio bacteriovorus HD100 (264462)	7	5	0	2	1	2	0	1	2	0	1	1	0	1	1	4	0	3	1	15	3	1	2	0	1	1	4	2	1	0	3	4	0	0
Beijerinckia indica subsp. indica ATCC 9039 (395963)	11	6	1	4	1	3	1	4	2	1	2	1	0	1	1	3	4	1	20	37	8	2	1	1	5	1	3	2	0	0	3	1	0	1
Beutenbergia cavernae DSM 12333 (471853)	0	2	0	0	1	10	0	0	1	1	1	0	1	2	1	3	0	0	0	43	17	1	1	0	0	1	1	1	0	0	4	3	0	0
Bifidobacterium adolescentis ATCC 15703 (367928)	0	0	0	0	1	0	0	0	0	0	0	0	0	1	1	0	0	0	0	19	2	3	0	0	1	1	0	0	0	0	1	2	0	0
Bifidobacterium longum NCC2705 (206672)	0	2	0	0	0	0	0	0	0	0	0	0	0	1	0	0	0	0	0	16	3	4	0	0	1	1	0	0	0	0	1	2	0	0
Bifidobacterium longum subsp. infantis ATCC 15697 (391904)	0	1	0	0	1	0	0	0	0	0	0	0	0	1	1	0	0	0	0	38	1	4	0	0	1	1	0	0	0	0	1	2	0	0
Blattabacterium sp. (Blattella germanica) str. Bge (331104)	0	2	0	0	1	0	0	0	0	0	0	0	0	0	1	0	0	0	0	0	0	1	0	0	0	1	0	1	0	0	1	2	0	0
Blattabacterium sp. (Periplaneta americana) str. BPLAN (600809)	0	2	0	0	1	0	0	0	0	0	0	0	0	0	1	0	0	0	0	0	0	1	0	0	0	1	0	1	0	0	1	2	0	0
Bordetella avium 197N (360910)	6	3	1	3	1	0	1	0	1	0	0	1	0	1	1	5	4	1	10	27	12	1	2	1	2	1	5	1	0	0	5	2	0	1
Bordetella bronchiseptica RB50 (257310)	5	2	1	1	0	1	1	0	1	0	0	0	0	1	0	2	2	1	8	34	4	2	1	1	6	1	3	0	0	0	3	1	0	0
Bordetella parapertussis 12822 (257311)	4	4	1	2	1	2	2	0	0	0	1	0	0	1	1	3	1	1	10	31	7	1	2	1	6	1	4	2	0	0	1	2	0	0
Bordetella pertussis Tohama I (257313)	5	5	0	2	1	0	0	0	1	0	1	1	0	1	1	4	0	1	5	32	8	1	1	1	2	1	3	2	0	0	3	2	0	0
Bordetella petrii DSM 12804 (340100)	11	5	1	4	1	4	1	1	3	1	2	1	0	1	1	6	4	1	11	60	21	2	5	1	5	1	6	2	0	0	3	2	0	0
Borrelia afzelii PKo (390236)	1	0	0	0	1	0	0	0	0	0	0	0	0	1	1	0	0	0	0	1	0	3	0	0	0	1	0	1	0	0	1	2	0	0
Borrelia burgdorferi B31 (224326)	1	0	0	0	1	0	0	0	0	0	0	0	0	1	1	0	0	0	0	1	0	3	0	0	0	1	0	1	0	0	1	2	0	0
Borrelia burgdorferi ZS7 (445985)	1	0	0	0	0	0	0	0	0	0	0	0	0	1	1	0	0	0	0	0	0	0	0	0	0	1	0	0	0	0	1	2	0	0
Borrelia duttonii Ly (412419)	1	0	0	0	1	0	0	0	0	0	0	0	1	1	1	0	0	0	0	2	0	2	0	0	0	1	0	1	0	0	1	2	0	0
Borrelia garinii PBi (290434)	1	0	0	0	1	0	0	0	0	0	0	0	0	1	1	0	0	0	1	0	0	3	0	0	0	1	0	1	0	0	1	2	0	0
Borrelia hermsii DAH (314723)	1	0	0	0	1	0	0	0	0	0	0	0	1	1	1	0	0	1	1	1	0	2	0	0	0	1	0	1	0	0	1	2	0	0
Borrelia recurrentis A1 (412418)	1	0	0	0	1	0	0	0	0	0	0	0	1	1	1	0	0	0	0	1	0	2	0	0	0	1	0	1	0	0	1	2	0	0
Borrelia turicatae 91E135 (314724)	1	0	0	0	1	0	0	0	0	0	0	0	1	1	1	0	0	0	0	1	0	3	0	0	0	1	0	1	0	0	1	2	0	0
Brachybacterium faecium DSM 4810 (446465)	1	3	0	0	1	7	1	0	2	1	1	0	1	2	1	2	1	2	0	32	7	1	2	0	3	1	1	2	2	0	1	3	0	0
Brachyspira hyodysenteriae WA1 (565034)	8	1	0	0	1	1	1	0	1	0	0	0	1	1	1	5	0	3	0	4	3	18	0	0	1	1	1	1	0	0	2	2	0	0
Bradyrhizobium japonicum USDA 110 (224911)	24	6	1	3	1	16	1	3	2	2	1	0	0	1	1	3	3	2	42	83	33	7	3	2	5	1	5	3	0	0	3	2	0	1
Bradyrhizobium sp. BTAi1 (288000)	28	5	1	3	1	15	0	2	1	3	4	0	0	1	1	6	2	2	39	58	27	6	1	1	7	1	5	1	0	0	5	2	0	1
Bradyrhizobium sp. ORS278 (114615)	20	6	1	3	1	15	0	2	2	2	1	0	0	1	1	5	3	2	33	47	21	5	1	2	6	1	4	1	0	0	4	2	0	1
Brevibacillus brevis NBRC 100599 (358681)	7	10	2	2	2	19	0	0	1	3	2	0	1	1	1	1	0	1	16	89	27	1	4	0	2	1	2	3	0	0	6	7	0	1
Brucella canis ATCC 23365 (483179)	4	0	0	1	0	1	0	0	1	0	1	0	0	0	0	0	1	0	5	10	4	0	0	1	2	1	0	0	0	0	1	0	0	0
Brucella melitensis ATCC 23457 (546272)	6	1	0	0	0	2	0	0	0	0	0	0	0	1	0	1	2	0	5	9	1	0	0	1	1	1	1	1	0	0	1	1	0	0
Brucella melitensis bv. 1 str. 16M (224914)	7	2	0	2	1	3	0	0	1	0	1	0	0	1	0	1	2	0	14	23	10	2	1	1	2	1	3	1	0	1	2	1	0	0
Brucella suis 1330 (204722)	5	2	0	0	0	1	0	0	1	0	1	0	0	1	1	1	2	0	12	19	7	1	1	1	1	1	3	1	0	1	1	1	0	0
Buchnera aphidicola str. 5A (Acyrthosiphon pisum) (563178)	0	0	0	0	0	0	0	0	0	0	0	0	0	0	0	0	0	0	0	1	0	0	0	0	0	1	0	0	0	0	0	1	0	0
Buchnera aphidicola str. APS (Acyrthosiphon pisum) (107806)	0	1	0	0	1	0	0	0	0	0	0	0	0	0	1	0	0	0	0	3	0	0	0	0	0	1	0	1	0	0	1	1	0	0
Buchnera aphidicola str. Bp (Baizongia pistaciae) (224915)	0	1	0	0	1	0	0	0	0	0	0	0	0	0	1	0	0	0	0	3	0	1	0	0	0	1	0	1	0	0	1	1	0	0
Buchnera aphidicola str. Cc (Cinara cedri) (372461)	0	1	0	0	0	0	0	0	0	0	0	0	0	1	1	0	0	0	0	0	0	0	0	0	0	1	0	0	0	0	1	0	0	0
Buchnera aphidicola str. Sg (Schizaphis graminum) (198804)	0	2	0	0	1	0	0	0	0	0	0	0	0	0	1	0	0	0	0	3	0	0	0	0	0	1	0	1	0	0	1	1	0	0
Buchnera aphidicola str. Tuc7 (Acyrthosiphon pisum) (561501)	0	0	0	0	1	0	0	0	0	0	0	0	0	0	0	0	0	0	0	2	0	0	0	0	0	1	0	0	0	0	0	1	0	0
Burkholderia ambifaria AMMD (339670)	11	5	0	2	2	7	0	3	2	2	2	1	1	1	1	10	6	1	23	127	20	4	3	1	14	1	6	1	0	1	6	3	0	2
Burkholderia ambifaria MC40-6 (398577)	13	3	0	1	0	5	1	3	3	2	2	1	1	1	0	9	6	1	25	110	12	3	1	1	9	1	5	0	0	1	3	3	0	2
Burkholderia cenocepacia AU 1054 (331271)	17	6	1	2	2	6	0	3	4	3	2	1	1	1	1	10	7	1	26	138	21	3	3	1	11	1	6	1	0	1	4	4	0	2
Burkholderia cenocepacia J2315 (216591)	16	4	0	2	2	8	0	3	3	3	2	1	1	1	1	10	8	1	27	137	20	3	1	1	10	1	4	1	0	0	3	4	0	2
Burkholderia glumae BGR1 (626418)	10	4	1	2	2	4	0	3	4	1	1	1	1	1	1	5	3	1	20	82	20	4	2	1	5	1	4	1	0	1	7	4	0	1
Burkholderia mallei SAVP1 (320388)	2	0	0	0	0	1	0	1	0	1	1	0	0	0	0	1	0	0	4	14	4	0	0	0	0	1	0	0	0	0	1	1	0	0
Burkholderia multivorans ATCC 17616 (395019)	13	5	0	7	2	4	0	5	3	3	3	1	1	1	1	16	7	1	24	137	25	4	2	1	8	1	6	1	0	2	6	3	0	2
Burkholderia phymatum STM815 (391038)	16	9	0	2	2	3	0	1	3	2	1	1	1	1	1	6	7	1	28	131	22	4	2	2	8	1	6	1	0	1	4	3	0	0
Burkholderia phytofirmans PsJN (398527)	16	9	2	3	2	5	1	2	5	2	1	1	1	1	1	7	8	1	22	134	22	3	2	2	10	1	5	1	0	1	4	3	0	1
Burkholderia pseudomallei K96243 (272560)	9	5	0	2	2	2	0	3	3	2	4	1	1	1	1	4	2	1	14	74	12	3	2	1	6	1	4	1	0	1	5	5	0	1
Burkholderia sp. 383 (269483)	13	7	0	3	2	12	0	3	3	4	2	1	1	1	1	9	8	2	26	158	25	4	3	1	15	1	6	1	0	1	6	4	0	1
Burkholderia thailandensis E264 (271848)	12	6	0	2	2	2	1	3	1	2	3	1	1	1	1	4	4	1	21	74	11	3	2	1	8	1	4	1	0	1	5	4	0	1
Burkholderia vietnamiensis G4 (269482)	11	5	1	3	2	4	1	3	2	2	2	1	1	1	1	9	6	1	20	98	19	3	2	1	7	1	6	3	0	1	6	3	0	2
Burkholderia xenovorans LB400 (266265)	17	8	1	4	2	2	1	2	4	2	2	1	1	1	1	7	8	1	26	138	26	3	3	1	10	1	5	2	0	1	4	3	0	1
Caldicellulosiruptor saccharolyticus DSM 8903 (351627)	0	0	0	0	1	0	0	0	0	0	0	0	0	1	1	2	0	0	4	9	3	0	0	0	0	1	1	0	0	0	1	2	0	0
Caldicelulosiruptor becscii DSM 6725 (521460)	0	1	0	0	1	0	1	0	0	0	0	0	0	1	1	1	0	0	6	9	2	0	0	0	0	1	1	0	0	0	1	2	0	0
Caldivirga maquilingensis IC-167 (397948)	0	4	0	0	1	2	0	0	0	0	0	0	0	0	0	0	0	0	0	29	1	0	0	0	0	1	0	1	0	0	2	0	0	0
Campylobacter fetus subsp. fetus 82-40 (360106)	1	2	1	0	1	0	1	2	1	0	1	1	0	1	1	0	1	0	3	7	1	2	2	1	1	1	4	1	0	0	1	2	0	0
Campylobacter jejuni RM1221 (195099)	2	3	1	1	1	0	0	2	1	0	1	0	0	1	1	0	0	0	2	11	0	1	4	1	0	1	3	1	0	0	1	3	0	0
Campylobacter jejuni subsp. jejuni 81-176 (354242)	2	0	0	0	0	0	0	1	0	0	1	0	0	1	0	0	0	0	2	11	0	2	2	1	0	1	1	0	0	0	1	0	0	0
Campylobacter jejuni subsp. jejuni 81116 (407148)	2	0	1	0	1	0	0	2	1	0	1	0	0	0	1	0	0	0	2	12	0	2	1	1	0	1	2	0	0	0	0	2	0	0
Campylobacter jejuni subsp. jejuni NCTC 11168 (192222)	2	0	1	0	0	0	0	1	0	0	0	0	0	0	1	0	0	0	0	3	0	1	0	0	0	1	0	0	0	0	0	0	0	0
Campylobacter lari RM2100 (306263)	2	4	0	1	1	0	0	2	1	0	1	0	0	1	1	0	0	0	2	9	0	2	4	1	0	1	3	1	0	0	3	3	0	0
Candidatus Accumulibacter phosphatis clade IIA str. UW-1 (522306)	16	9	0	3	1	1	1	1	1	0	0	1	0	1	1	2	0	2	21	19	1	1	3	1	3	1	3	1	1	0	3	2	0	1
Candidatus Amoebophilus asiaticus 5a2 (452471)	0	2	0	0	0	0	0	0	0	0	0	0	0	1	1	2	0	0	0	1	0	0	0	0	0	1	0	1	0	0	1	2	0	0
Candidatus Azobacteroides pseudotrichonymphae genomovar. CFP2 (511995)	0	0	0	0	0	0	0	0	0	0	0	0	0	1	1	0	0	0	0	2	0	1	0	0	0	1	0	0	0	0	1	2	0	0
Candidatus Blochmannia floridanus (203907)	0	2	0	0	0	0	0	0	0	0	0	1	0	1	1	0	0	0	0	2	2	0	1	1	0	1	0	1	0	0	1	2	0	0
Candidatus Blochmannia pennsylvanicus str. BPEN (291272)	0	2	0	0	1	0	0	0	0	0	0	1	0	1	1	0	0	0	0	2	2	0	1	1	0	1	0	1	0	0	1	2	0	0
Candidatus Carsonella ruddii PV (387662)	0	1	0	0	0	0	0	0	0	0	0	0	0	0	0	0	0	0	0	0	0	0	0	0	0	1	0	1	0	0	1	0	0	0
Candidatus Desulforudis audaxviator MP104C (477974)	1	1	0	0	1	0	0	0	0	0	0	1	0	1	1	1	0	0	2	3	1	0	0	0	2	1	0	1	0	0	1	3	0	0
Candidatus Hamiltonella defensa 5AT (Acyrthosiphon pisum) (572265)	1	1	0	1	0	1	0	0	0	0	0	0	0	1	1	0	0	0	4	5	1	0	0	1	0	1	1	1	0	0	1	2	0	0
Candidatus Hodgkinia cicadicola Dsem (573234)	0	0	0	0	0	0	0	0	0	0	0	0	0	0	0	0	0	0	0	0	0	0	0	0	0	1	0	0	0	0	0	0	0	0
Candidatus Korarchaeum cryptofilum OPF8 (374847)	0	2	0	0	1	0	0	0	0	0	0	1	0	0	0	0	0	0	0	7	0	3	0	0	0	1	1	0	0	0	2	0	0	0
Candidatus Koribacter versatilis Ellin345 (204669)	9	9	0	0	1	13	0	0	0	1	1	1	0	1	1	3	0	1	16	20	5	0	1	1	1	1	1	1	0	0	1	4	0	1
Candidatus Liberibacter asiaticus str. psy62 (537021)	0	1	0	0	1	0	0	0	0	0	0	0	0	3	1	0	0	0	1	2	0	0	0	1	0	1	1	1	0	0	1	1	0	0
Candidatus Methanoregula boonei 6A8 (456442)	0	1	0	0	0	0	0	0	0	0	0	1	0	0	0	18	0	0	0	14	8	1	0	0	1	1	0	2	0	0	3	0	0	1
Candidatus Pelagibacter ubique HTCC1062 (335992)	1	3	0	0	1	0	0	0	0	0	0	0	0	1	1	0	0	1	2	6	1	2	3	0	0	1	2	0	0	0	2	2	0	0
Candidatus Phytoplasma australiense (59748)	0	0	0	1	0	0	0	0	0	0	0	0	0	0	1	0	0	0	0	0	0	4	0	0	0	1	0	1	0	0	1	0	0	0
Candidatus Phytoplasma mali (37692)	0	0	0	1	0	0	0	0	0	0	0	0	0	0	1	0	0	0	0	0	0	1	0	0	0	1	0	1	0	0	1	0	0	0
Candidatus Protochlamydia amoebophila UWE25 (264201)	3	3	0	1	1	0	0	0	0	0	0	0	0	1	1	2	0	0	6	7	0	1	1	0	0	1	1	1	0	0	3	1	0	0
Candidatus Ruthia magnifica str. Cm (Calyptogena magnifica) (413404)	2	5	0	2	1	0	0	0	0	0	1	0	0	1	1	0	0	0	1	3	0	0	0	1	0	1	0	0	0	0	2	2	0	0
Candidatus Solibacter usitatus Ellin6076 (234267)	20	20	0	2	1	22	0	5	1	0	0	1	0	1	1	3	1	1	28	45	9	2	0	1	1	1	4	1	2	0	2	5	0	1
Candidatus Sulcia muelleri GWSS (444179)	0	0	0	0	0	0	0	0	0	0	0	0	0	0	0	0	0	0	0	0	0	0	0	0	0	1	0	0	0	0	0	0	0	0
Candidatus Sulcia muelleri SMDSEM (595499)	0	0	0	0	0	0	0	0	0	0	0	0	0	0	1	0	0	0	0	0	0	0	0	0	0	1	0	0	0	0	0	0	0	0
Candidatus Vesicomyosocius okutanii HA (412965)	2	4	0	2	1	0	0	0	0	0	1	0	0	1	1	0	0	0	1	2	0	0	0	1	0	1	1	0	0	0	3	1	0	0
Capnocytophaga ochracea DSM 7271 (521097)	3	3	0	1	1	2	0	0	0	0	0	0	1	1	1	0	1	1	5	9	1	1	1	0	0	1	3	1	0	0	4	2	0	0
Carboxydothermus hydrogenoformans Z-2901 (246194)	0	0	0	0	1	0	0	0	0	0	0	0	0	1	1	6	0	0	4	10	3	1	0	0	0	1	0	0	0	0	3	2	0	0
Catenulispora acidiphila DSM 44928 (479433)	0	6	1	2	1	18	0	0	2	5	1	0	1	2	1	14	1	1	2	136	65	1	2	0	2	1	2	0	0	0	6	8	0	1
Caulobacter crescentus CB15 (190650)	7	4	0	2	1	12	0	0	0	0	1	0	1	1	1	3	0	1	9	27	5	1	1	1	3	1	3	2	0	0	2	2	0	1
Caulobacter sp. K31 (366602)	16	5	0	2	1	19	0	1	1	1	3	0	0	1	1	5	1	2	28	58	15	2	1	1	9	1	5	1	0	0	4	3	0	1
Cellvibrio japonicus Ueda107 (498211)	8	7	0	2	1	4	0	0	0	0	2	0	0	1	1	3	0	2	11	21	1	5	1	1	1	1	3	2	0	0	2	2	0	2
Chelativorans sp. BNC1 (266779)	5	2	0	2	1	5	0	0	0	0	2	1	0	1	1	6	0	0	8	19	15	2	1	1	3	1	3	1	0	0	3	1	0	1
Chitinophaga pinensis DSM 2588 (485918)	21	46	0	1	1	14	1	6	2	0	1	0	1	1	1	4	1	1	26	42	17	4	1	0	9	1	3	2	0	0	7	3	0	1
Chlamydia muridarum Nigg (243161)	0	1	0	0	0	0	0	0	0	0	0	0	0	1	1	0	0	0	0	2	0	0	0	0	0	1	0	1	0	0	1	1	0	0
Chlamydia trachomatis 434/Bu (471472)	0	1	0	0	0	0	0	0	0	0	0	0	0	1	1	0	0	0	0	2	0	0	0	0	0	1	0	1	0	0	0	2	0	0
Chlamydia trachomatis A/HAR-13 (315277)	0	1	0	0	0	0	0	0	0	0	0	0	0	0	1	0	0	0	0	1	0	0	0	0	0	1	0	0	0	0	0	1	0	0
Chlamydia trachomatis B/Jali20/OT (580049)	0	0	0	0	0	0	0	0	0	0	0	0	0	0	1	0	0	0	0	0	0	0	0	0	0	1	0	0	0	0	1	1	0	0
Chlamydia trachomatis B/TZ1A828/OT (672161)	0	0	0	0	0	0	0	0	0	0	0	0	0	0	0	0	0	0	0	0	0	0	0	0	0	1	0	1	0	0	0	2	0	0
Chlamydia trachomatis D/UW-3/CX (272561)	0	1	0	0	0	0	0	0	0	0	0	0	0	1	1	0	0	0	0	2	0	0	0	0	0	1	0	1	0	0	1	2	0	0
Chlamydophila abortus S26/3 (218497)	0	1	0	0	0	0	0	0	0	0	0	1	0	1	1	0	0	0	0	2	0	0	0	0	0	1	0	1	0	0	1	1	0	0
Chlamydophila caviae GPIC (227941)	0	1	0	0	0	0	0	0	0	0	0	1	0	1	1	0	0	0	0	2	0	0	0	0	0	1	0	1	0	0	1	1	0	0
Chlamydophila felis Fe/C-56 (264202)	0	1	0	0	0	0	0	0	0	0	0	1	0	1	1	0	0	0	0	2	0	0	0	0	0	1	0	0	0	0	2	1	0	0
Chlamydophila pneumoniae AR39 (115711)	0	1	0	0	0	0	0	0	0	0	0	0	0	0	0	0	0	0	0	1	0	0	0	0	0	1	0	0	0	0	0	0	0	0
Chlamydophila pneumoniae CWL029 (115713)	0	1	0	0	0	0	0	0	0	0	0	1	0	1	1	0	0	0	0	2	0	0	0	0	0	1	0	1	0	0	1	1	0	0
Chlamydophila pneumoniae J138 (138677)	0	0	0	0	0	0	0	0	0	0	0	0	0	0	1	0	0	0	0	0	0	0	0	0	0	1	0	0	0	0	0	1	0	0
Chlorobaculum parvum NCIB 8327 (517417)	4	5	0	0	1	1	0	1	0	0	0	1	0	1	1	2	1	0	7	5	2	0	2	0	1	1	3	1	0	0	3	3	0	0
Chlorobium chlorochromatii CaD3 (340177)	3	4	0	1	1	1	0	1	0	1	0	1	0	1	1	1	0	0	10	5	0	0	2	0	0	1	3	1	1	0	1	2	0	1
Chlorobium limicola DSM 245 (290315)	4	4	0	1	1	1	1	1	0	0	0	1	0	1	1	2	0	0	9	4	0	0	2	0	2	1	3	1	0	0	3	3	0	1
Chlorobium luteolum DSM 273 (319225)	3	4	0	0	1	1	1	1	0	0	0	0	0	1	1	0	0	0	10	3	1	0	1	0	0	1	3	1	0	0	3	2	0	0
Chlorobium phaeobacteroides BS1 (331678)	5	3	0	1	1	1	1	0	0	0	0	1	0	1	1	1	0	0	5	4	2	1	0	0	2	1	1	1	0	0	2	3	0	1
Chlorobium phaeobacteroides DSM 266 (290317)	4	6	0	1	1	1	1	1	0	0	0	1	0	1	1	3	0	0	9	4	0	0	2	0	3	1	1	1	0	0	3	3	0	1
Chlorobium phaeovibrioides DSM 265 (290318)	3	4	0	0	1	1	1	0	0	0	0	0	0	1	1	1	0	0	6	3	1	0	1	0	0	1	3	1	0	0	3	2	0	0
Chlorobium tepidum TLS (194439)	2	4	0	0	1	1	0	1	0	0	0	1	0	1	1	2	0	0	6	4	0	0	2	0	0	1	4	1	0	0	3	2	0	0
Chloroflexus aggregans DSM 9485 (326427)	1	5	0	0	1	2	0	0	0	0	1	0	0	1	1	1	0	2	6	25	9	1	1	0	2	1	1	1	0	0	4	3	0	0
Chloroflexus aurantiacus J-10-fl (324602)	1	5	0	0	1	3	0	0	0	0	2	0	0	1	1	1	0	2	6	29	8	1	1	0	2	1	1	1	0	0	3	3	0	0
Chloroherpeton thalassium ATCC 35110 (517418)	6	13	0	0	1	1	0	1	0	0	0	1	0	1	1	1	0	0	6	2	4	1	2	0	0	1	1	2	0	0	5	3	0	0
Chromobacterium violaceum ATCC 12472 (243365)	8	3	0	2	2	2	0	2	1	0	2	1	1	1	1	3	2	3	17	55	13	2	4	1	5	1	4	2	1	0	4	2	0	0
Chromohalobacter salexigens DSM 3043 (290398)	6	5	1	2	1	2	0	0	2	0	0	0	0	1	1	3	4	1	11	30	3	4	2	1	4	1	3	2	0	0	3	2	1	1
Citrobacter koseri ATCC BAA-895 (290338)	7	3	0	2	1	5	1	1	1	1	2	1	1	1	1	3	5	1	13	68	5	4	3	1	2	1	4	2	1	2	3	4	1	1
Clavibacter michiganensis subsp. michiganensis NCPPB 382 (443906)	1	3	1	0	1	6	0	0	1	2	0	0	0	2	1	3	0	1	0	33	22	1	3	0	2	1	2	1	0	0	3	2	0	0
Clavibacter michiganensis subsp. sepedonicus (31964)	0	3	1	0	1	4	0	0	1	2	0	0	0	2	1	2	0	1	0	30	16	1	3	0	2	1	0	1	0	0	1	2	0	0
Clostridium acetobutylicum ATCC 824 (272562)	1	1	0	1	2	2	0	0	0	0	0	1	0	1	1	10	0	3	1	24	17	8	1	0	6	1	1	1	0	0	3	9	0	0
Clostridium beijerinckii NCIMB 8052 (290402)	6	5	0	2	1	1	0	0	0	0	1	0	1	1	1	18	0	2	14	38	27	14	2	0	6	1	1	2	1	0	4	6	0	0
Clostridium botulinum A str. ATCC 3502 (413999)	0	2	0	1	2	0	1	0	0	0	0	0	0	1	1	6	0	0	1	8	13	10	0	0	2	1	0	2	0	0	4	4	0	0
Clostridium botulinum A str. Hall (441771)	0	0	0	0	0	0	0	0	0	0	0	0	0	0	0	0	0	0	0	0	1	0	0	0	0	1	0	0	0	0	0	0	0	0
Clostridium botulinum A3 str. Loch Maree (498214)	0	1	0	0	2	3	1	0	1	0	0	0	0	1	1	6	0	0	2	9	15	10	0	0	2	1	0	2	0	0	3	4	0	0
Clostridium botulinum B str. Eklund 17B (508765)	1	1	0	2	1	4	0	0	0	0	0	0	1	1	1	3	0	0	2	13	11	15	0	0	2	1	0	2	1	0	5	6	0	1
Clostridium botulinum B1 str. Okra (498213)	0	2	0	0	2	2	1	0	1	0	0	0	0	1	0	8	0	0	1	8	13	10	0	0	3	1	0	2	0	0	3	4	0	0
Clostridium botulinum E3 str. Alaska E43 (508767)	1	1	0	2	1	1	0	0	0	0	0	0	1	1	1	1	0	1	3	13	13	14	0	0	3	1	1	2	0	0	4	5	0	1
Clostridium botulinum F str. Langeland (441772)	0	2	0	0	2	1	1	0	0	0	0	1	0	2	0	8	0	0	2	9	12	9	0	0	2	1	0	2	0	0	3	4	0	0
Clostridium cellulolyticum H10 (394503)	0	1	0	1	1	5	0	0	0	0	0	0	0	3	1	2	0	0	1	14	5	4	1	0	1	1	0	1	0	0	1	4	0	0
Clostridium difficile 630 (272563)	1	2	0	1	2	1	1	0	0	0	0	0	1	1	1	9	1	0	1	16	14	14	1	0	2	1	1	1	0	0	3	4	0	0
Clostridium kluyveri DSM 555 (431943)	2	1	0	1	2	2	0	0	0	0	0	0	0	2	1	7	0	0	8	30	22	7	1	0	12	1	0	2	0	0	2	6	0	0
Clostridium novyi NT (386415)	2	0	0	1	1	0	0	0	0	0	0	0	0	1	1	2	1	1	2	5	3	10	0	0	1	1	0	2	1	0	2	4	0	0
Clostridium perfringens SM101 (289380)	0	1	0	1	1	0	1	0	0	0	0	0	1	1	1	1	3	2	1	7	6	8	0	0	0	1	0	1	0	0	3	6	0	0
Clostridium perfringens str. 13 (195102)	0	2	0	1	1	0	1	0	0	0	0	0	1	1	1	1	3	2	1	11	6	10	0	0	0	1	0	1	0	0	4	6	0	0
Clostridium phytofermentans ISDg (357809)	0	7	0	2	1	5	1	0	1	0	0	0	1	1	1	6	0	2	0	10	10	20	0	0	3	1	0	1	1	0	3	3	0	0
Clostridium tetani E88 (212717)	0	3	0	1	1	0	0	0	0	0	0	0	0	1	1	1	0	0	1	1	6	6	0	0	0	1	1	1	0	0	2	4	0	0
Clostridium thermocellum ATCC 27405 (203119)	0	3	0	1	1	0	0	0	0	0	0	0	0	2	1	4	0	0	1	3	3	4	0	0	1	1	0	1	0	0	1	4	0	0
Colwellia psychrerythraea 34H (167879)	19	8	0	2	1	3	1	3	2	0	0	1	0	1	1	3	0	1	21	28	6	4	0	1	7	1	9	1	2	0	6	3	0	1
Comamonas testosteroni CNB-2 (688245)	15	1	1	3	1	5	0	1	1	1	2	1	0	1	1	8	1	1	19	54	17	3	2	1	7	1	4	2	1	0	4	3	0	1
Coprothermobacter proteolyticus DSM 5265 (309798)	0	3	0	0	1	0	0	0	0	0	0	0	0	0	1	0	0	0	0	8	2	2	0	0	1	1	0	0	0	0	1	2	0	0
Corynebacterium aurimucosum ATCC 700975 (548476)	0	3	0	0	1	2	2	0	1	1	2	0	0	1	1	2	1	0	0	17	7	1	0	0	1	1	2	1	0	0	3	3	0	0
Corynebacterium diphtheriae NCTC 13129 (257309)	0	4	0	1	1	1	1	0	1	1	2	0	0	1	1	2	0	1	1	16	4	1	0	0	1	1	1	1	0	0	3	3	0	0
Corynebacterium efficiens YS-314 (196164)	0	3	1	1	1	2	1	0	2	2	2	0	0	1	1	3	0	1	0	37	9	1	0	0	2	1	2	1	0	0	3	3	0	0
Corynebacterium glutamicum ATCC 13032 (196627)	0	5	0	1	1	3	2	0	1	1	2	0	0	1	1	3	0	1	2	44	10	2	0	0	4	3	2	1	0	0	3	3	0	0
Corynebacterium glutamicum R (340322)	0	1	0	0	1	2	1	0	1	2	2	0	0	1	1	2	0	1	0	47	10	1	0	0	2	1	2	1	0	0	2	3	0	0
Corynebacterium jeikeium K411 (306537)	0	3	0	0	2	1	0	0	1	1	1	0	0	1	1	1	1	0	0	17	4	2	0	0	1	1	0	1	0	0	4	4	0	0
Corynebacterium kroppenstedtii DSM 44385 (645127)	0	3	0	0	1	1	1	0	1	1	2	0	0	1	1	1	0	1	0	21	5	1	1	0	0	1	1	1	0	0	3	3	0	0
Corynebacterium urealyticum DSM 7109 (504474)	0	4	0	0	2	1	1	0	1	1	1	0	0	1	1	3	0	0	0	22	5	1	0	0	2	1	0	1	0	0	3	4	0	0
Coxiella burnetii CbuG_Q212 (434923)	3	3	0	0	0	0	0	0	0	0	0	0	0	1	0	0	1	0	5	18	1	1	0	1	0	1	0	0	0	0	0	1	0	0
Coxiella burnetii CbuK_Q154 (434924)	0	0	0	0	0	0	0	0	0	0	0	0	0	0	0	0	0	0	1	5	0	0	0	0	0	1	0	0	0	0	0	1	0	0
Coxiella burnetii Dugway 5J108-111 (434922)	4	1	0	0	0	1	0	0	1	0	1	0	0	1	0	1	0	0	6	23	1	0	1	1	0	1	0	0	0	0	0	2	0	0
Coxiella burnetii RSA 331 (360115)	2	1	0	0	0	1	0	0	1	0	0	0	0	1	0	0	1	0	3	12	0	1	0	1	0	1	0	0	0	0	0	2	0	0
Coxiella burnetii RSA 493 (227377)	3	4	0	0	0	1	0	0	0	0	0	0	0	1	1	1	1	0	7	25	0	1	0	1	0	1	0	1	0	0	2	1	0	0
Cronobacter sakazakii ATCC BAA-894 (290339)	6	2	1	3	1	2	0	0	1	1	3	1	1	1	1	3	5	1	13	54	7	3	4	1	3	1	2	1	1	2	3	2	1	1
Cronobacter turicensis z3032 (693216)	6	2	0	2	1	2	0	0	2	1	2	1	1	1	0	3	5	2	11	55	7	3	3	1	3	1	2	1	1	2	2	2	1	1
Cryptobacterium curtum DSM 15641 (469378)	0	2	0	1	1	0	0	0	0	0	0	0	0	1	1	1	0	1	0	7	2	2	0	0	0	1	0	0	0	0	1	2	0	0
Cupriavidus metallidurans CH34 (266264)	17	5	1	3	1	3	0	3	1	2	3	1	0	1	1	6	7	2	29	68	16	3	1	1	6	1	8	1	1	1	5	3	0	1
Cupriavidus taiwanensis (164546)	14	5	1	3	2	6	0	0	2	1	1	1	0	1	1	8	2	2	22	69	19	3	3	1	6	1	7	1	1	1	3	3	0	0
Cyanothece sp. ATCC 51142 (43989)	8	6	0	1	1	2	0	0	1	0	1	1	0	2	1	2	0	0	13	7	1	2	0	0	1	1	1	1	0	0	5	2	0	0
Cyanothece sp. PCC 7424 (65393)	5	8	0	1	1	2	0	0	0	0	1	1	0	1	1	2	1	0	8	10	0	0	0	0	2	1	1	2	0	0	7	2	0	0
Cyanothece sp. PCC 7425 (395961)	5	8	0	2	1	7	0	0	0	0	0	1	0	1	1	1	1	0	9	15	2	0	1	0	2	1	2	2	0	0	6	2	0	0
Cyanothece sp. PCC 8801 (41431)	6	7	0	2	1	1	0	0	0	0	2	0	0	1	1	2	0	1	8	6	1	2	0	0	2	1	1	2	0	0	6	2	0	0
Cytophaga hutchinsonii ATCC 33406 (269798)	11	12	0	2	1	2	0	3	2	0	0	0	0	1	1	4	0	1	9	14	3	1	1	0	1	1	2	1	1	0	4	3	0	0
Dechloromonas aromatica RCB (159087)	15	11	0	2	1	2	1	0	1	0	0	1	0	1	1	4	0	2	17	20	2	1	2	1	2	1	4	1	1	0	6	2	0	1
Dehalococcoides ethenogenes 195 (243164)	0	2	1	0	0	0	0	0	0	0	0	1	0	3	1	3	0	0	0	3	5	0	0	0	0	1	0	1	0	0	1	0	0	0
Dehalococcoides sp. BAV1 (216389)	0	2	1	0	0	0	0	0	0	0	0	1	0	1	0	2	0	0	0	4	3	0	0	0	0	1	0	1	0	0	1	0	0	0
Dehalococcoides sp. CBDB1 (255470)	1	2	1	0	0	0	0	0	0	0	0	1	0	1	1	4	0	0	0	5	9	0	0	0	0	1	0	1	0	0	1	0	0	0
Dehalococcoides sp. VS (311424)	1	2	1	0	0	0	0	0	0	0	0	1	0	1	1	4	0	0	0	5	6	0	0	0	0	1	0	1	0	0	1	0	0	0
Deinococcus deserti VCD115 (546414)	1	5	0	1	1	4	0	0	1	1	1	1	0	1	1	3	0	0	0	34	9	2	1	0	2	1	1	1	0	0	2	3	0	0
Deinococcus geothermalis DSM 11300 (319795)	2	4	4	1	1	4	1	0	1	1	2	1	0	1	1	1	0	0	2	26	4	3	3	0	1	1	0	1	0	0	2	1	0	0
Deinococcus radiodurans R1 (243230)	1	5	0	1	1	3	0	1	3	1	0	1	0	1	1	3	0	0	1	22	3	2	2	0	2	1	1	1	0	0	2	1	0	0
Delftia acidovorans SPH-1 (398578)	23	3	1	4	2	7	0	1	2	1	2	1	0	1	1	9	1	1	25	60	23	4	2	1	5	1	4	2	0	0	5	4	0	0
Desulfatibacillum alkenivorans AK-01 (439235)	5	5	0	0	1	2	0	0	0	1	0	1	0	1	1	6	0	0	8	18	18	1	1	1	9	1	1	0	0	0	6	3	0	1
Desulfitobacterium hafniense DCB-2 (272564)	2	0	0	0	1	2	1	0	2	0	0	0	0	2	1	4	0	0	6	36	13	1	3	0	5	1	0	2	1	0	6	3	0	1
Desulfitobacterium hafniense Y51 (138119)	2	2	0	2	1	2	1	0	2	0	0	0	0	2	1	5	0	0	8	56	18	6	3	0	8	1	0	2	2	0	11	4	0	1
Desulfobacterium autotrophicum HRM2 (177437)	10	8	0	0	1	2	1	0	0	0	0	0	0	1	1	8	2	0	15	28	6	2	0	1	6	1	2	0	0	0	3	3	0	2
Desulfococcus oleovorans Hxd3 (96561)	2	5	0	0	1	2	0	0	0	0	1	0	0	1	1	4	0	0	5	7	5	1	0	1	4	1	1	0	1	0	4	2	0	1
Desulfohalobium retbaense DSM 5692 (485915)	6	8	0	0	1	0	0	1	1	0	1	1	0	1	1	5	1	0	7	6	4	2	0	1	0	1	0	0	0	0	2	2	0	0
Desulfomicrobium baculatum DSM 4028 (525897)	7	6	0	0	1	0	0	0	1	0	1	1	0	1	1	3	1	0	13	9	1	2	0	1	1	1	3	3	0	0	3	2	0	1
Desulfotalea psychrophila LSv54 (177439)	4	2	0	0	1	1	0	0	1	0	0	0	0	1	1	4	0	1	8	13	4	2	0	1	1	1	2	1	0	0	2	2	0	0
Desulfotomaculum acetoxidans DSM 771 (485916)	5	3	0	1	2	1	1	0	0	0	0	0	0	2	1	6	0	0	11	14	11	1	1	0	4	1	0	0	0	0	2	4	0	1
Desulfotomaculum reducens MI-1 (349161)	2	1	0	1	1	0	0	0	0	0	0	0	0	2	1	2	0	0	8	9	7	2	2	0	1	1	0	2	0	0	3	4	0	0
Desulfovibrio desulfuricans subsp. desulfuricans str. ATCC 27774 (525146)	4	1	0	0	1	0	0	0	1	0	0	1	0	1	1	4	0	0	6	13	1	2	6	0	1	1	2	0	0	0	2	2	0	0
Desulfovibrio desulfuricans subsp. desulfuricans str. G20 (207559)	6	5	0	0	1	0	0	0	0	0	0	1	0	1	1	4	1	0	9	6	3	3	3	1	0	1	3	1	0	1	5	2	0	0
Desulfovibrio magneticus RS-1 (573370)	8	6	0	0	1	1	0	0	1	0	1	1	0	2	1	6	1	0	15	16	7	2	2	0	3	1	1	1	0	0	3	3	0	0
Desulfovibrio salexigens DSM 2638 (526222)	10	5	0	0	1	2	0	0	0	0	0	1	0	1	1	5	1	0	16	10	6	3	1	1	0	1	2	0	0	0	4	3	0	1
Desulfovibrio vulgaris DP4 (391774)	4	3	0	0	1	0	0	0	1	0	1	1	0	1	0	2	1	0	7	4	3	2	2	1	0	1	1	1	0	0	0	2	0	0
Desulfovibrio vulgaris str. 'Miyazaki F' (883)	3	5	0	0	1	0	0	0	1	0	1	1	0	1	1	4	1	0	10	8	6	2	3	1	1	1	2	1	0	0	1	3	0	0
Desulfovibrio vulgaris str. Hildenborough (882)	5	4	0	0	1	0	0	0	1	0	1	1	0	1	1	2	1	0	8	7	4	2	3	1	0	1	1	0	0	0	2	2	0	0
Desulfurococcus kamchatkensis 1221n (490899)	0	1	0	0	0	0	0	0	0	0	0	0	0	0	0	1	0	0	0	6	0	2	0	0	0	1	0	0	0	0	0	0	0	0
Dichelobacter nodosus VCS1703A (246195)	1	2	0	0	1	0	0	0	0	0	0	0	0	1	1	1	0	0	3	5	1	1	0	1	0	1	0	1	0	0	1	2	0	0
Dickeya dadantii Ech586 (590409)	9	3	1	3	1	2	1	0	1	1	2	1	1	1	1	4	1	2	18	60	8	5	1	1	7	1	2	1	2	1	3	3	0	1
Dickeya dadantii Ech703 (579405)	6	3	0	3	1	2	0	0	0	1	2	1	1	1	1	2	2	1	13	64	7	3	1	1	3	1	1	1	1	1	3	2	0	1
Dickeya zeae Ech1591 (561229)	7	3	1	3	1	1	1	0	1	1	3	1	1	1	1	3	1	2	18	48	9	4	1	1	5	1	2	1	1	1	3	2	0	1
Dictyoglomus thermophilum H-6-12 (309799)	0	4	0	0	1	0	0	0	0	0	0	1	0	1	1	1	0	0	2	12	1	0	0	0	0	1	0	0	0	0	0	3	0	0
Dictyoglomus turgidum DSM 6724 (515635)	0	2	0	0	1	0	0	0	0	0	0	1	0	1	1	0	0	0	2	9	1	1	1	0	0	1	1	0	0	0	0	2	0	0
Dinoroseobacter shibae DFL 12 (398580)	8	2	0	2	1	3	1	3	0	0	1	1	0	2	1	1	0	1	11	14	7	4	1	1	1	1	5	1	0	0	3	2	0	1
Dyadobacter fermentans DSM 18053 (471854)	19	11	0	1	1	13	0	7	2	0	0	0	1	1	1	2	1	1	20	29	5	2	1	0	2	1	3	2	0	0	5	2	0	1
Edwardsiella ictaluri 93-146 (634503)	7	2	0	2	1	1	1	1	0	0	1	1	1	1	1	1	3	0	7	31	2	2	5	1	2	1	3	1	0	1	4	4	0	1
Edwardsiella tarda EIB202 (498217)	5	2	0	2	1	2	1	1	1	0	1	1	1	1	1	1	4	0	8	41	2	2	4	1	2	1	3	1	0	1	3	4	0	1
Eggerthella lenta DSM 2243 (479437)	0	2	0	2	1	1	1	0	1	0	0	0	0	1	1	7	0	1	1	27	6	10	1	0	6	1	0	0	0	0	1	2	0	0
Ehrlichia canis str. Jake (269484)	1	4	0	0	0	0	0	0	0	0	0	1	0	1	1	0	0	0	2	3	0	0	0	0	0	1	1	1	0	0	1	0	0	0
Ehrlichia chaffeensis str. Arkansas (205920)	1	1	0	0	0	0	0	0	0	0	0	0	0	0	1	0	0	0	2	0	0	0	0	0	0	1	1	0	0	0	0	0	0	0
Ehrlichia ruminantium str. Gardel (302409)	1	2	0	0	0	0	0	0	0	0	0	0	0	1	1	0	0	0	2	3	0	0	0	0	0	1	1	0	0	0	0	0	0	0
Ehrlichia ruminantium str. Welgevonden (254945)	1	5	0	0	0	0	0	0	0	0	0	2	0	1	1	0	0	0	2	4	0	0	0	0	0	1	1	2	0	0	1	0	0	0
Elusimicrobium minutum Pei191 (445932)	1	0	0	0	1	0	0	0	0	0	0	0	0	1	1	0	0	0	2	10	2	2	0	0	0	1	1	0	0	0	3	2	0	0
Enterobacter sp. 638 (399742)	11	4	1	3	1	3	1	0	1	1	2	1	1	1	1	4	5	2	16	70	6	3	3	1	4	1	1	2	1	2	3	3	1	1
Enterococcus faecalis V583 (226185)	0	3	0	2	1	3	1	0	1	0	0	0	1	2	1	3	0	0	0	13	5	1	3	0	0	1	0	1	0	0	7	3	0	0
Erwinia pyrifoliae Ep1/96 (634499)	6	3	0	2	1	2	0	0	1	0	2	0	1	1	1	2	3	1	8	30	4	3	2	1	3	1	3	0	1	1	3	3	0	1
Erwinia tasmaniensis Et1/99 (465817)	6	3	0	2	1	2	0	0	1	0	2	0	1	1	1	2	4	1	10	34	4	1	4	1	4	1	3	1	1	1	3	3	0	1
Erythrobacter litoralis HTCC2594 (314225)	3	4	0	2	1	9	0	0	0	0	3	1	0	1	1	2	0	1	4	12	4	3	0	1	2	1	3	1	0	0	2	2	0	1
Escherichia coli 536 (362663)	8	0	0	2	0	2	1	1	1	0	1	0	0	1	0	2	4	0	14	37	3	2	2	1	2	1	1	1	1	2	0	0	1	1
Escherichia coli CFT073 (199310)	9	0	0	3	1	3	1	1	1	0	2	0	1	0	0	3	5	1	16	57	5	4	3	1	3	1	1	1	1	1	2	1	1	1
Escherichia coli ED1a (585397)	6	0	0	1	0	2	1	0	0	0	1	1	1	1	0	4	4	1	8	29	0	1	1	0	2	1	2	1	1	0	2	1	0	0
Escherichia coli O157:H7 EDL933 (155864)	10	2	1	3	1	2	1	1	1	1	2	1	1	1	1	3	5	1	15	62	2	4	4	1	3	1	2	2	1	2	3	2	1	2
Escherichia coli O157:H7 str. Sakai (386585)	3	0	0	1	1	1	0	0	1	0	0	0	0	0	0	1	2	0	5	22	3	0	0	0	0	1	0	1	0	0	1	0	0	1
Escherichia fergusonii ATCC 35469 (585054)	7	2	1	3	1	3	0	0	1	1	2	1	1	1	0	3	5	0	13	45	5	3	3	1	3	1	1	2	1	2	1	2	0	1
Eubacterium eligens ATCC 27750 (515620)	0	1	0	1	1	1	0	0	0	0	0	0	0	2	1	3	0	0	0	1	6	22	0	0	0	1	0	0	0	0	2	4	0	0
Eubacterium rectale ATCC 33656 (515619)	1	2	0	1	1	1	0	0	0	0	0	0	1	1	1	3	0	0	1	3	4	17	0	0	1	1	0	0	0	0	3	4	0	0
Exiguobacterium sibiricum 255-15 (262543)	2	4	1	3	1	0	0	0	1	0	0	0	1	1	1	2	0	2	1	26	15	4	2	0	2	1	1	1	0	0	5	3	0	0
Exiguobacterium sp. AT1b (360911)	2	5	1	4	2	2	0	0	2	0	1	0	1	2	1	3	0	1	0	25	14	4	4	0	1	1	2	1	1	0	6	2	0	0
Fervidobacterium nodosum Rt17-B1 (381764)	0	3	1	0	1	0	0	0	0	0	0	0	0	1	1	0	0	0	0	13	2	4	0	0	0	1	0	0	0	0	2	2	0	0
Fibrobacter succinogenes subsp. succinogenes S85 (59374)	2	3	0	0	1	1	0	0	0	0	0	0	0	1	1	4	0	1	3	2	2	5	1	0	0	1	0	1	0	0	4	3	0	0
Finegoldia magna ATCC 29328 (334413)	0	3	0	0	1	0	0	0	0	0	0	0	0	1	1	0	0	0	1	2	4	9	0	0	1	1	1	0	0	0	3	3	1	0
Flavobacteriaceae bacterium 3519-10 (531844)	2	5	0	2	1	5	0	0	4	0	1	0	1	1	1	1	1	1	4	10	2	1	1	0	1	1	2	1	0	0	7	2	0	0
Flavobacterium johnsoniae UW101 (376686)	16	16	0	2	1	13	0	4	2	0	3	0	1	1	1	3	1	1	19	27	5	3	2	0	2	1	3	2	1	0	5	2	0	1
Flavobacterium psychrophilum JIP02/86 (402612)	4	5	0	2	1	5	0	2	0	0	0	0	0	1	1	0	0	1	7	11	2	1	0	0	0	1	3	2	1	0	5	2	0	1
Francisella novicida U112 (401614)	1	2	0	2	0	2	0	0	0	0	0	0	1	1	0	3	2	0	5	48	0	0	1	2	0	1	0	1	0	0	2	1	0	1
Francisella philomiragia subsp. philomiragia ATCC 25017 (484022)	1	3	0	3	0	2	0	0	1	0	1	0	1	1	1	1	4	1	5	48	1	1	1	1	0	1	1	1	1	0	2	1	0	1
Francisella tularensis subsp. holarctica (119857)	1	1	0	2	0	2	0	0	0	0	0	0	1	1	1	1	4	1	4	40	0	0	0	2	0	1	1	0	0	0	2	1	0	1
Francisella tularensis subsp. holarctica FTNF002-00 (458234)	0	0	0	0	0	0	0	0	0	0	0	0	0	0	0	1	0	0	0	9	0	0	0	0	0	1	0	0	0	0	0	0	0	0
Francisella tularensis subsp. holarctica OSU18 (393011)	1	0	0	0	0	0	0	0	0	0	0	0	0	1	0	0	2	0	0	10	0	0	0	0	0	1	0	0	0	0	0	0	0	1
Francisella tularensis subsp. mediasiatica FSC147 (441952)	1	1	0	1	0	2	0	0	0	0	0	0	1	1	0	0	1	0	2	28	0	0	0	1	0	1	1	0	0	0	1	1	0	1
Francisella tularensis subsp. tularensis SCHU S4 (177416)	1	0	0	2	0	2	0	0	0	0	0	0	1	1	1	1	5	1	5	34	0	0	0	2	0	1	1	1	0	0	2	1	0	1
Frankia alni ACN14a (326424)	0	7	0	0	3	5	0	0	2	2	1	1	0	2	1	5	1	1	2	55	25	0	0	0	4	1	1	1	0	0	3	4	0	0
Frankia sp. CcI3 (106370)	0	3	0	0	3	1	0	0	1	2	1	1	0	1	1	6	0	1	2	27	12	0	2	0	0	1	0	1	0	0	3	4	0	1
Frankia sp. EAN1pec (298653)	0	7	0	0	3	4	0	0	1	2	1	1	0	2	1	7	2	1	2	64	25	0	0	0	3	1	2	1	0	0	3	4	0	1
Fusobacterium nucleatum subsp. nucleatum ATCC 25586 (190304)	3	3	0	1	1	0	0	0	0	0	0	0	1	1	1	1	0	1	3	3	2	9	0	0	1	1	1	0	0	0	1	2	0	0
Gemmatimonas aurantiaca T-27 (379066)	14	8	0	2	1	20	0	3	0	2	2	1	1	1	1	1	0	1	17	9	8	4	2	0	3	1	1	2	1	0	1	2	0	1
Geobacillus kaustophilus HTA426 (235909)	1	7	1	2	1	0	0	0	0	0	0	0	0	1	1	0	0	1	1	27	7	2	1	0	1	1	1	2	0	0	4	4	0	1
Geobacillus sp. WCH70 (471223)	2	5	0	2	2	1	0	0	0	0	0	0	0	1	1	4	0	1	1	16	5	2	1	0	1	1	1	2	0	0	5	5	0	0
Geobacillus sp. Y412MC10 (481743)	1	6	1	1	4	11	0	0	4	1	0	0	1	1	1	7	0	2	1	73	23	5	5	0	5	1	2	2	2	0	6	7	0	0
Geobacillus thermodenitrificans NG80-2 (420246)	1	7	1	2	1	1	1	0	0	0	1	0	0	1	1	4	0	2	1	25	9	2	1	0	1	1	1	2	0	0	4	4	0	1
Geobacter bemidjiensis Bem (404380)	6	8	0	0	2	2	0	1	0	0	0	0	0	1	1	6	1	0	12	15	6	3	0	1	1	1	1	1	2	0	1	3	0	0
Geobacter lovleyi SZ (398767)	7	5	0	1	1	3	0	0	0	0	1	0	0	1	1	7	0	0	15	22	2	2	1	1	1	1	2	0	0	0	3	4	0	1
Geobacter metallireducens GS-15 (269799)	7	5	0	0	1	2	0	2	0	0	0	0	0	1	1	4	1	0	12	12	5	2	1	1	4	1	1	1	2	0	5	3	0	0
Geobacter sp. FRC-32 (316067)	9	5	0	0	1	3	0	1	0	0	0	0	0	1	1	3	1	0	15	10	9	3	0	1	1	1	1	1	1	0	3	4	0	0
Geobacter sp. M21 (443144)	4	9	0	0	2	2	0	3	0	0	0	0	0	1	1	5	1	0	9	11	8	3	0	1	1	1	1	1	2	0	3	3	0	1
Geobacter sulfurreducens PCA (243231)	9	5	0	0	1	2	0	3	0	0	0	0	0	1	1	2	0	0	16	9	6	2	2	1	2	1	1	1	2	0	3	2	0	1
Geobacter uraniireducens Rf4 (351605)	11	7	0	0	2	1	0	1	0	0	0	0	0	1	1	3	0	0	17	14	8	1	0	1	3	1	0	1	2	0	4	4	0	0
Gloeobacter violaceus PCC 7421 (251221)	14	10	0	0	1	4	0	1	0	0	0	1	0	1	1	3	0	1	15	9	7	1	2	0	1	1	1	2	0	0	3	2	0	1
Gluconacetobacter diazotrophicus PAl 5 (272568)	19	13	3	3	2	5	0	3	5	0	2	0	0	1	2	1	14	1	34	58	10	3	0	1	5	2	0	2	0	0	4	2	0	0
Gluconobacter oxydans 621H (290633)	8	5	0	1	1	2	1	2	1	0	1	0	0	1	1	0	10	1	11	20	3	2	0	1	2	1	2	1	0	0	3	2	0	0
Gordonia bronchialis DSM 43247 (526226)	0	5	1	1	2	6	1	0	1	1	0	0	0	1	1	5	0	2	0	51	17	1	1	0	2	1	2	1	0	0	3	3	0	1
Gramella forsetii KT0803 (411154)	11	11	0	2	1	5	0	0	1	0	4	0	0	1	1	3	1	0	11	14	3	3	1	0	2	1	1	1	1	0	6	2	0	1
Granulibacter bethesdensis CGDNIH1 (391165)	6	4	1	1	1	2	1	0	3	1	1	1	0	1	1	0	1	1	7	16	5	0	1	1	2	1	4	1	0	0	2	1	0	1
Haemophilus ducreyi 35000HP (233412)	1	2	0	2	0	0	0	0	0	0	1	0	0	1	1	0	0	0	2	8	0	1	1	1	0	1	3	1	0	0	2	2	0	0
Haemophilus influenzae 86-028NP (281310)	1	1	0	1	0	0	1	0	1	0	1	0	0	1	0	0	0	0	2	7	0	1	0	1	0	1	4	0	1	0	1	2	0	0
Haemophilus influenzae PittEE (374930)	1	1	0	0	0	0	1	0	1	0	1	0	0	1	0	0	0	0	0	3	0	0	0	0	0	1	1	1	1	0	2	2	0	0
Haemophilus influenzae PittGG (374931)	1	1	0	2	0	0	1	0	1	0	1	0	0	1	0	0	0	0	1	6	0	1	0	0	0	1	5	1	0	0	2	1	0	0
Haemophilus influenzae Rd KW20 (71421)	1	2	0	2	0	0	1	0	1	0	1	0	0	1	1	0	0	0	2	9	0	1	0	1	0	1	5	1	1	0	2	2	0	0
Haemophilus parasuis SH0165 (557723)	1	1	0	1	0	0	0	1	1	0	1	0	1	1	1	0	0	0	1	4	1	1	0	1	0	1	3	0	1	0	2	2	0	0
Haemophilus somnus 129PT (205914)	1	2	0	2	0	0	0	0	0	0	1	0	1	1	1	0	0	0	1	10	0	1	0	1	0	1	2	1	0	0	2	2	0	0
Haemophilus somnus 2336 (228400)	1	2	0	1	0	0	0	0	0	0	3	0	1	1	0	0	0	0	1	10	1	1	1	1	0	1	2	1	0	0	1	2	0	0
Hahella chejuensis KCTC 2396 (349521)	12	7	0	2	1	4	0	2	0	0	1	0	0	1	1	5	0	3	19	24	9	3	1	1	4	1	4	1	1	0	4	2	0	1
Haliangium ochraceum DSM 14365 (502025)	12	14	0	1	1	8	0	11	1	0	0	1	0	1	1	2	0	1	11	15	5	4	0	0	6	1	6	1	0	0	2	4	0	0
Haloarcula marismortui ATCC 43049 (272569)	0	9	0	0	1	1	0	1	0	0	1	0	0	0	0	2	0	0	0	10	4	4	1	0	3	1	1	1	1	0	7	0	0	2
Halobacterium sp. NRC-1 (64091)	0	4	0	0	0	0	0	0	0	0	0	0	0	0	0	1	0	0	0	9	0	4	1	0	1	1	0	2	0	0	2	0	0	1
Halomicrobium mukohataei DSM 12286 (485914)	0	10	0	0	1	1	0	0	0	0	1	0	0	0	0	2	0	0	0	12	4	4	1	0	2	1	0	2	0	0	3	0	0	1
Haloquadratum walsbyi DSM 16790 (362976)	0	7	0	0	0	0	0	0	0	0	0	1	0	0	0	0	0	0	0	13	3	2	1	0	0	1	1	1	0	0	5	0	0	0
Halorhabdus utahensis DSM 12940 (519442)	0	7	0	0	0	0	1	0	0	0	1	0	0	0	0	1	0	0	0	10	4	6	1	0	1	1	1	2	0	0	5	0	0	1
Halorhodospira halophila SL1 (349124)	5	2	1	0	1	0	1	0	0	0	0	1	0	1	1	2	0	0	5	6	0	0	0	1	0	1	5	1	0	0	2	2	0	1
Halorubrum lacusprofundi ATCC 49239 (416348)	0	6	0	0	0	0	0	0	0	0	2	0	0	0	0	3	0	0	0	17	4	4	1	0	2	1	1	2	1	0	5	0	0	1
Halothermothrix orenii H 168 (373903)	1	2	0	0	1	0	0	0	0	0	0	0	0	1	1	1	0	0	2	9	1	4	0	0	0	1	0	0	1	0	2	2	0	0
Halothiobacillus neapolitanus c2 (555778)	7	7	1	1	1	0	1	0	0	0	2	0	0	1	1	1	0	1	10	12	1	0	0	1	1	1	4	1	0	0	6	2	0	1
Helicobacter acinonychis str. Sheeba (382638)	3	2	0	0	0	0	0	1	2	0	0	0	0	1	1	0	0	0	2	6	0	2	0	1	0	1	1	1	0	0	2	2	0	0
Helicobacter hepaticus ATCC 51449 (235279)	3	3	1	1	0	0	4	1	2	0	0	1	0	1	1	1	1	0	3	8	2	2	4	1	0	1	1	1	1	0	2	2	0	0
Helicobacter pylori 26695 (85962)	3	2	0	0	0	0	0	1	2	0	0	0	0	1	1	0	0	0	2	6	0	2	0	1	0	1	1	1	0	0	1	2	0	0
Helicobacter pylori B38 (592205)	3	1	0	0	0	0	0	1	2	0	0	0	0	1	1	0	0	0	2	5	0	2	0	1	0	1	1	1	0	0	1	2	0	0
Helicobacter pylori G27 (563041)	3	2	0	0	0	0	0	1	2	0	0	0	0	1	1	0	0	0	2	7	0	2	0	1	0	1	0	1	0	0	2	2	0	0
Helicobacter pylori HPAG1 (357544)	3	2	0	0	0	0	0	1	2	0	0	0	0	1	1	0	0	0	2	6	0	2	0	1	0	1	1	1	0	0	1	2	0	0
Helicobacter pylori J99 (85963)	3	2	0	0	0	0	0	1	2	0	0	0	0	1	1	0	0	0	2	6	0	2	0	1	0	1	1	1	0	0	2	2	0	0
Helicobacter pylori P12 (570508)	3	2	0	0	0	0	0	1	2	0	0	0	0	1	1	0	0	0	1	7	0	2	0	1	0	1	1	1	0	0	1	2	0	0
Helicobacter pylori Shi470 (512562)	3	2	0	0	0	0	0	1	2	0	0	0	0	1	1	0	0	0	2	5	0	2	0	1	0	1	1	1	0	0	2	2	0	0
Heliobacterium modesticaldum Ice1 (498761)	3	2	0	0	1	1	0	0	0	0	0	0	0	3	1	2	0	0	9	5	4	0	0	0	0	1	0	0	0	0	2	2	0	0
Herminiimonas arsenicoxydans (204773)	10	3	2	3	1	3	0	0	1	2	5	1	0	1	1	6	0	2	13	29	5	0	1	1	3	1	4	1	1	1	2	2	0	0
Herpetosiphon aurantiacus ATCC 23779 (316274)	1	10	1	0	1	3	0	0	2	2	2	1	0	1	1	3	0	0	1	26	9	2	1	0	2	1	1	2	0	0	3	3	0	0
Hirschia baltica ATCC 49814 (582402)	7	4	0	3	1	6	0	0	1	1	1	1	0	1	1	2	0	0	7	19	5	2	0	1	2	1	5	1	0	0	4	2	0	1
Hydrogenobaculum sp. Y04AAS1 (380749)	4	3	1	0	1	0	1	0	0	0	0	1	0	1	1	0	0	0	6	6	0	1	1	0	1	1	1	1	0	0	3	2	0	0
Hyperthermus butylicus DSM 5456 (415426)	0	1	0	0	0	1	0	0	0	0	0	1	0	0	0	1	0	0	0	5	0	1	0	0	0	1	0	0	0	0	5	0	0	0
Hyphomonas neptunium ATCC 15444 (228405)	10	3	0	3	1	13	0	0	1	1	2	1	0	1	1	3	0	1	11	27	10	3	2	1	2	1	5	2	0	0	3	3	0	1
Idiomarina loihiensis L2TR (283942)	12	6	0	2	1	3	0	0	1	1	2	1	0	1	1	3	1	0	9	11	3	3	0	1	3	1	2	2	0	0	4	3	0	2
Ignicoccus hospitalis KIN4/I (453591)	0	1	0	0	0	0	0	0	0	0	0	1	0	0	0	1	0	0	0	6	0	0	0	0	0	1	0	0	0	0	3	0	0	0
Jannaschia sp. CCS1 (290400)	4	4	0	3	1	5	1	1	0	0	0	0	0	1	1	3	0	1	5	20	14	5	2	1	2	1	2	1	0	0	3	2	0	1
Janthinobacterium sp. Marseille (375286)	16	5	1	2	1	2	1	0	2	2	2	1	0	1	1	5	1	2	16	39	12	0	1	1	2	1	9	1	1	1	2	2	0	1
Jonesia denitrificans DSM 20603 (471856)	0	3	0	0	1	1	0	0	1	1	1	0	0	2	1	2	0	1	0	19	9	2	2	0	2	1	0	1	0	0	4	2	0	0
Kangiella koreensis DSM 16069 (523791)	7	8	0	2	1	8	0	0	0	0	3	1	0	1	1	3	0	1	5	8	2	3	1	1	1	1	4	1	1	0	1	2	0	2
Kineococcus radiotolerans SRS30216 (266940)	0	4	1	0	1	10	0	0	2	3	0	0	1	2	1	3	0	1	1	50	23	1	1	0	3	1	1	1	0	0	2	3	0	0
Klebsiella pneumoniae 342 (507522)	13	2	2	4	1	4	1	0	2	1	2	1	1	1	0	4	8	2	28	109	10	2	5	1	5	1	2	2	1	2	1	4	1	1
Klebsiella pneumoniae subsp. pneumoniae MGH 78578 (272620)	12	4	2	4	1	4	1	0	1	1	3	1	1	1	1	4	5	2	21	101	9	3	4	1	4	1	1	2	1	2	3	4	1	1
Kocuria rhizophila DC2201 (378753)	0	2	0	0	1	0	1	0	3	1	0	0	0	2	1	1	0	0	0	29	13	1	2	0	3	1	2	1	0	0	3	2	0	0
Kosmotoga olearia TBF 19.5.1 (521045)	1	2	0	0	1	1	0	0	0	0	0	0	0	1	1	1	0	0	0	19	2	3	0	0	0	1	0	0	0	0	1	2	0	0
Kytococcus sedentarius DSM 20547 (478801)	1	3	0	0	1	5	0	0	2	1	1	0	0	2	1	3	0	2	0	32	7	0	3	0	1	1	0	0	1	0	4	3	0	0
Lactobacillus acidophilus NCFM (272621)	0	0	0	2	0	6	0	0	0	0	0	0	0	1	1	2	0	0	0	18	3	1	0	0	1	1	1	0	0	0	4	2	0	0
Lactobacillus brevis ATCC 367 (387344)	0	1	0	3	0	4	0	0	1	0	1	0	1	1	1	4	0	1	0	36	20	3	2	0	3	1	1	0	0	0	3	2	0	0
Lactobacillus casei ATCC 334 (321967)	0	2	0	2	1	6	1	0	0	0	0	0	1	1	1	3	0	1	0	27	8	1	1	0	1	1	0	1	0	0	4	3	0	0
Lactobacillus casei BL23 (543734)	0	0	0	1	1	6	1	0	0	0	1	0	0	1	0	2	0	1	0	28	6	1	1	0	1	1	0	1	0	0	1	3	0	0
Lactobacillus delbrueckii subsp. bulgaricus ATCC 11842 (390333)	0	0	0	2	1	3	0	0	0	0	0	0	0	1	1	2	0	0	0	13	1	1	0	0	0	1	0	0	0	0	2	2	0	0
Lactobacillus delbrueckii subsp. bulgaricus ATCC BAA-365 (321956)	0	0	0	1	0	3	0	0	0	0	0	0	0	0	0	1	0	0	0	13	3	1	0	0	0	1	0	0	0	0	1	2	0	0
Lactobacillus fermentum IFO 3956 (334390)	0	1	0	3	1	2	0	0	0	0	0	0	0	1	1	3	0	0	0	21	3	2	0	0	0	1	1	0	0	0	4	2	0	0
Lactobacillus gasseri ATCC 33323 (324831)	0	0	0	2	0	4	0	0	0	0	0	0	1	2	1	2	0	0	0	18	3	0	0	0	0	1	0	0	0	0	2	2	0	0
Lactobacillus helveticus DPC 4571 (405566)	0	0	0	2	0	7	0	0	0	0	0	0	0	1	1	0	0	0	0	13	0	1	1	0	0	1	0	0	0	0	3	1	0	0
Lactobacillus johnsonii FI9785 (633699)	0	0	0	2	0	4	0	0	0	0	0	0	1	1	1	2	0	0	0	16	2	2	0	0	0	1	1	0	0	0	2	2	0	0
Lactobacillus johnsonii NCC 533 (257314)	0	0	0	2	0	3	0	0	0	0	0	0	0	1	1	2	0	0	0	23	3	0	0	0	2	1	1	0	0	0	2	2	0	0
Lactobacillus plantarum JDM1 (644042)	0	0	0	1	1	5	0	0	1	0	0	0	0	0	0	4	0	0	0	35	9	1	1	0	1	1	1	0	0	0	0	0	0	0
Lactobacillus plantarum WCFS1 (220668)	0	0	1	5	1	4	0	0	1	0	1	0	1	1	1	9	0	1	0	46	19	2	3	0	2	1	1	0	0	0	5	2	0	0
Lactobacillus reuteri DSM 20016 (557436)	0	1	0	1	0	2	0	0	0	0	0	0	0	1	1	6	0	0	1	25	5	2	0	0	0	1	0	0	0	0	3	2	0	0
Lactobacillus reuteri JCM 1112 (557433)	0	0	0	0	0	0	0	0	0	0	0	0	0	0	0	3	0	0	0	6	0	1	0	0	0	1	0	0	0	0	1	1	0	0
Lactobacillus rhamnosus GG (568703)	0	1	0	2	0	6	1	0	0	0	1	0	1	1	0	1	0	0	0	23	5	1	0	0	1	1	0	0	0	0	1	2	0	0
Lactobacillus rhamnosus Lc 705 (568704)	0	0	0	1	0	2	0	0	0	0	1	0	0	1	0	0	0	0	0	18	3	1	0	0	0	1	0	0	0	0	1	1	0	0
Lactobacillus sakei subsp. sakei 23K (314315)	0	0	0	1	1	3	0	0	1	0	0	0	1	1	1	2	0	0	0	19	12	2	1	0	0	1	1	1	0	0	4	2	0	0
Lactobacillus salivarius UCC118 (362948)	0	1	0	2	0	1	0	0	0	0	0	0	1	1	1	4	0	0	0	17	5	2	0	0	0	1	0	0	0	0	5	2	0	0
Lactococcus lactis subsp. cremoris MG1363 (416870)	0	1	0	3	1	1	1	0	0	0	0	0	1	1	0	1	0	1	0	22	10	3	1	0	0	1	1	0	0	0	1	2	0	0
Lactococcus lactis subsp. cremoris SK11 (272622)	0	1	0	6	1	1	2	0	0	0	0	0	1	1	1	1	0	1	0	24	9	3	1	0	0	1	1	1	0	0	2	2	0	0
Lactococcus lactis subsp. lactis Il1403 (272623)	0	1	0	7	1	1	1	0	0	0	0	0	1	1	1	1	0	1	1	22	11	3	1	0	1	1	1	1	0	0	2	2	1	0
Laribacter hongkongensis HLHK9 (557598)	10	3	0	2	1	1	1	2	1	0	2	1	0	1	1	3	1	1	15	15	2	2	2	1	3	1	3	1	0	0	3	2	0	2
Lawsonia intracellularis PHE/MN1-00 (363253)	1	1	0	0	1	0	2	1	1	0	0	1	0	1	1	1	0	0	1	5	0	2	2	1	0	1	1	0	0	0	1	2	0	0
Legionella pneumophila str. Corby (400673)	9	3	0	1	0	4	0	0	0	0	1	0	0	1	1	2	1	0	15	30	1	0	1	1	2	1	1	0	1	0	0	4	0	2
Legionella pneumophila str. Lens (297245)	5	2	0	1	0	5	0	0	0	0	0	0	0	1	1	2	1	0	12	34	2	0	1	1	1	1	1	1	1	0	2	4	0	2
Legionella pneumophila str. Paris (297246)	8	5	0	1	0	5	0	0	0	0	1	0	0	1	1	2	1	0	11	33	1	0	0	1	2	1	0	1	1	0	0	5	0	2
Legionella pneumophila subsp. pneumophila str. Philadelphia 1 (272624)	8	5	0	1	0	6	0	0	0	0	1	0	0	1	0	2	1	0	12	34	1	0	1	1	2	1	1	1	1	0	3	4	0	2
Leifsonia xyli subsp. xyli str. CTCB07 (281090)	0	2	1	0	0	0	0	0	1	2	0	0	1	2	1	3	0	1	0	9	7	1	0	0	1	1	1	1	0	0	2	2	0	0
Leptospira biflexa serovar Patoc strain 'Patoc 1 (Ames)' (355278)	3	1	0	0	0	0	0	1	0	0	1	1	0	0	0	1	0	1	0	1	1	1	0	0	0	1	0	0	0	0	0	0	0	0
Leptospira biflexa serovar Patoc strain 'Patoc 1 (Paris)' (456481)	12	3	0	2	1	4	0	4	0	0	2	1	0	1	1	1	0	2	6	15	7	2	2	0	4	1	3	1	0	0	3	2	0	1
Leptospira borgpetersenii serovar Hardjo-bovis L550 (355276)	6	6	0	1	1	2	0	3	2	1	1	1	0	1	1	1	0	2	2	5	6	2	2	0	1	1	1	0	0	0	2	3	0	0
Leptospira interrogans serovar Copenhageni str. Fiocruz L1-130 (267671)	11	2	0	0	0	0	0	3	2	0	1	0	0	1	1	1	0	2	2	5	0	1	0	0	1	1	0	0	0	0	1	1	0	0
Leptospira interrogans serovar Lai str. 56601 (189518)	8	5	0	0	1	1	0	1	0	0	1	1	0	1	1	2	0	2	2	6	3	1	1	0	1	1	1	0	0	0	1	3	0	0
Leptothrix cholodnii SP-6 (395495)	7	4	0	1	1	0	1	1	1	0	1	0	0	1	1	1	0	1	14	17	3	1	2	1	1	1	5	1	0	0	4	2	0	1
Leptotrichia buccalis C-1013-b (523794)	1	2	0	1	1	0	0	0	0	0	0	0	1	1	1	0	0	0	2	4	3	7	0	0	1	1	4	1	0	0	4	2	0	0
Leuconostoc citreum KM20 (349519)	0	1	0	1	1	2	0	0	0	0	0	0	1	1	1	4	0	1	0	30	8	0	0	0	1	1	1	0	0	0	9	2	0	0
Leuconostoc mesenteroides subsp. mesenteroides ATCC 8293 (203120)	0	1	0	1	1	1	0	0	0	0	0	0	1	1	1	2	0	1	1	28	8	1	1	0	3	1	1	0	0	0	5	2	0	0
Listeria innocua Clip11262 (272626)	0	1	1	2	0	3	0	0	1	1	0	0	2	1	1	2	0	1	0	24	12	6	2	0	3	1	1	1	0	0	6	3	0	0
Listeria monocytogenes EGD-e (169963)	0	1	1	1	0	2	0	0	1	1	0	0	2	1	1	1	0	1	0	24	12	6	2	0	3	1	1	1	0	0	4	3	0	0
Listeria monocytogenes HCC23 (552536)	0	1	1	1	0	2	0	0	1	1	0	0	2	2	0	2	0	1	0	21	9	5	0	0	3	1	1	1	0	0	5	3	0	0
Listeria welshimeri serovar 6b str. SLCC5334 (386043)	0	1	1	1	0	2	0	0	1	1	0	0	2	1	1	0	0	1	0	21	13	6	2	0	3	1	1	1	0	0	6	3	0	0
Lysinibacillus sphaericus C3-41 (444177)	2	4	0	2	2	5	0	0	4	0	2	0	0	1	1	7	0	2	0	41	18	4	6	0	1	1	2	1	2	0	3	3	0	0
Macrococcus caseolyticus JCSC5402 (458233)	1	4	1	2	1	3	0	0	3	0	0	0	1	1	1	1	0	1	1	21	8	0	2	0	2	1	1	1	0	0	4	3	0	0
Magnetococcus sp. MC-1 (156889)	9	3	0	2	1	0	1	3	0	0	0	1	0	1	1	0	0	0	20	11	2	0	0	1	1	1	3	0	0	0	5	3	0	0
Magnetospirillum magneticum AMB-1 (342108)	6	5	0	2	2	1	0	2	0	1	0	1	0	1	1	1	0	1	16	20	9	0	1	1	4	1	4	1	0	0	2	2	0	0
Mannheimia succiniciproducens MBEL55E (221988)	2	2	0	2	0	0	1	1	0	0	2	0	0	1	1	1	0	0	4	13	1	1	1	1	5	1	3	1	1	0	2	2	0	0
Maricaulis maris MCS10 (394221)	10	5	0	2	1	18	0	0	0	0	2	1	0	1	1	1	0	0	11	19	8	2	1	1	2	1	2	1	0	0	4	2	0	1
Marinobacter aquaeolei VT8 (351348)	14	8	0	2	1	4	1	1	0	0	1	0	0	1	1	4	0	2	20	20	5	4	1	1	3	1	5	1	0	0	3	2	0	1
Marinomonas sp. MWYL1 (400668)	6	3	0	2	2	1	0	3	0	0	1	0	0	1	1	4	1	1	14	43	10	6	2	1	3	1	5	1	0	0	3	2	0	1
Mesoplasma florum L1 (265311)	0	0	0	0	0	2	0	0	0	0	0	0	0	1	1	0	0	0	0	0	0	0	0	0	0	1	0	0	0	0	1	0	0	0
Mesorhizobium loti MAFF303099 (266835)	10	5	0	2	2	7	0	3	1	1	2	0	1	1	1	7	1	0	22	49	24	4	2	1	4	1	4	1	0	0	4	2	1	1
Metallosphaera sedula DSM 5348 (399549)	0	5	0	0	1	0	1	0	0	0	0	1	0	0	0	1	0	0	0	37	1	0	0	0	1	1	0	1	0	0	4	0	0	0
Methanobrevibacter smithii ATCC 35061 (420247)	0	0	0	0	1	0	0	0	0	0	0	0	0	0	0	7	0	0	0	3	4	5	0	0	0	1	0	0	0	0	0	0	0	0
Methanocaldococcus fervens AG86 (573064)	0	1	0	0	0	0	1	0	0	0	0	1	0	0	0	2	0	0	0	3	2	1	0	0	0	1	0	0	0	0	0	0	0	0
Methanocaldococcus jannaschii DSM 2661 (243232)	0	1	0	0	0	0	2	0	0	0	0	0	0	0	0	2	0	0	0	2	3	1	0	0	0	1	0	0	0	0	0	0	0	0
Methanocaldococcus vulcanius M7 (579137)	0	1	0	0	0	0	1	0	0	0	0	0	0	0	0	2	0	0	0	1	1	1	0	0	0	1	0	0	0	0	0	0	0	0
Methanococcoides burtonii DSM 6242 (259564)	0	2	0	0	1	0	0	0	1	0	0	1	0	0	0	3	0	0	0	4	2	2	1	0	1	1	0	0	0	0	4	0	0	0
Methanococcus aeolicus Nankai-3 (419665)	0	1	0	0	1	0	0	0	0	0	0	0	0	0	0	3	0	0	0	2	1	0	0	0	0	1	0	0	0	0	1	0	0	0
Methanococcus maripaludis C5 (402880)	0	1	0	0	1	0	0	0	0	0	0	1	0	0	0	7	0	0	0	3	5	3	0	0	0	1	0	0	0	0	0	0	0	0
Methanococcus maripaludis C6 (444158)	0	1	0	0	1	0	0	0	0	0	0	1	0	0	0	4	0	0	0	3	4	3	0	0	0	1	0	0	0	0	1	0	0	0
Methanococcus maripaludis C7 (426368)	0	1	0	0	1	0	0	0	0	0	0	1	0	0	0	5	0	0	0	4	2	4	0	0	0	1	0	0	0	0	0	0	0	0
Methanococcus maripaludis S2 (267377)	0	1	0	0	1	0	0	0	0	0	0	1	0	0	0	5	0	0	0	6	2	3	0	0	0	1	0	0	0	0	1	0	0	0
Methanococcus vannielii SB (406327)	0	1	0	0	1	0	0	0	0	0	0	1	0	0	0	5	0	0	0	2	3	4	0	0	0	1	0	0	0	0	0	0	0	0
Methanocorpusculum labreanum Z (410358)	0	1	0	0	0	2	0	0	1	0	0	0	0	0	0	8	0	0	0	11	5	1	0	0	0	1	0	0	0	0	2	0	0	0
Methanoculleus marisnigri JR1 (368407)	0	2	0	0	0	0	0	0	1	0	0	1	0	0	0	12	0	0	0	12	5	2	1	0	0	1	0	1	0	0	3	0	0	0
Methanopyrus kandleri AV19 (190192)	0	0	0	0	1	0	0	0	0	0	0	1	0	0	0	1	0	0	0	3	0	0	0	0	0	1	0	0	0	0	0	0	0	0
Methanosaeta thermophila PT (349307)	0	1	0	0	2	0	0	0	0	0	0	1	0	0	0	5	0	0	0	6	2	0	0	0	0	1	0	1	0	0	2	0	0	0
Methanosarcina acetivorans C2A (188937)	0	3	0	0	0	2	0	2	0	0	0	1	0	0	0	21	0	0	0	16	12	7	1	0	2	1	0	1	0	0	4	0	0	1
Methanosarcina barkeri str. Fusaro (269797)	0	2	0	0	0	1	0	0	1	0	0	1	0	0	0	13	0	0	0	10	7	5	1	0	3	1	0	1	0	0	7	0	0	0
Methanosarcina mazei Go1 (192952)	0	3	0	0	0	1	0	0	2	0	0	1	0	0	0	13	0	0	0	9	10	6	1	0	1	1	0	1	0	0	4	0	0	0
Methanosphaera stadtmanae DSM 3091 (339860)	0	0	0	0	1	0	0	0	0	0	0	0	0	0	0	7	0	0	0	1	3	3	0	0	0	1	0	0	1	0	0	0	0	0
Methanosphaerula palustris E1-9c (521011)	0	2	0	0	0	2	0	0	0	0	0	1	0	0	0	20	0	0	0	21	9	2	1	0	1	1	0	0	0	0	3	0	0	1
Methanospirillum hungatei JF-1 (323259)	0	3	0	0	0	2	0	0	0	0	0	1	0	0	0	9	0	0	0	12	8	2	0	0	0	1	0	1	0	0	3	0	0	1
Methanothermobacter thermautotrophicus str. Delta H (187420)	0	1	0	0	2	0	0	0	0	0	0	1	0	0	0	3	0	0	0	3	3	1	0	0	0	1	0	1	0	0	0	0	0	0
Methylacidiphilum infernorum V4 (481448)	8	4	0	1	1	1	0	1	0	0	3	1	0	0	1	2	0	0	11	8	0	0	0	0	2	1	0	2	0	0	2	2	0	1
Methylibium petroleiphilum PM1 (420662)	12	5	0	2	1	3	0	0	1	0	2	0	0	1	1	5	0	2	10	21	3	1	1	1	1	1	7	1	0	0	4	2	0	1
Methylobacillus flagellatus KT (265072)	16	11	1	1	1	0	0	1	2	1	1	1	0	1	1	4	1	0	17	14	2	0	2	1	3	1	1	1	1	0	5	3	0	0
Methylobacterium extorquens AM1 (272630)	20	5	3	3	1	4	4	2	5	0	4	1	0	2	0	6	1	2	24	30	7	2	1	0	3	1	1	1	0	0	4	1	0	1
Methylobacterium extorquens PA1 (419610)	16	3	3	2	1	4	1	1	6	0	1	1	0	1	1	6	1	2	21	31	8	3	1	1	4	1	2	1	0	0	3	1	0	0
Methylobacterium nodulans ORS 2060 (460265)	20	4	1	2	2	5	0	1	2	1	2	1	0	1	1	10	3	2	28	79	17	3	1	1	5	1	3	4	0	0	4	1	0	1
Methylobacterium populi BJ001 (441620)	22	2	2	2	1	3	1	3	5	0	2	1	0	1	1	5	2	2	28	35	10	2	1	1	3	1	2	1	0	0	4	1	0	0
Methylobacterium radiotolerans JCM 2831 (426355)	21	3	2	1	1	5	1	1	4	0	1	1	0	1	1	5	3	2	29	68	8	4	2	1	4	1	3	1	0	0	4	1	0	1
Methylobacterium sp. 4-46 (426117)	16	6	1	1	2	4	1	0	5	0	1	1	0	1	1	6	2	2	25	73	14	3	1	1	5	1	3	2	0	0	3	1	0	0
Methylocella silvestris BL2 (395965)	14	6	0	2	1	5	1	2	4	1	3	1	0	1	1	2	3	1	20	20	4	2	0	1	2	1	3	1	0	0	4	1	0	1
Methylococcus capsulatus str. Bath (243233)	17	4	0	3	1	0	0	5	0	2	2	1	0	1	1	1	0	1	15	7	3	0	2	1	1	1	6	2	1	0	3	3	0	0
Methylotenera mobilis JLW8 (583345)	10	7	0	1	1	0	0	1	1	0	1	1	0	1	1	2	1	1	13	12	2	0	1	1	4	1	2	1	1	0	4	2	0	1
Methylovorus sp. SIP3-4 (582744)	12	8	0	2	1	0	0	0	3	1	1	1	0	1	1	4	1	1	14	14	4	0	2	1	3	1	3	1	1	0	2	2	0	0
Micrococcus luteus NCTC 2665 (465515)	1	3	0	0	1	1	0	0	2	1	1	0	0	2	1	2	0	0	0	15	6	1	0	0	2	1	1	1	0	0	3	2	0	0
Microcystis aeruginosa NIES-843 (449447)	5	6	0	0	0	1	0	0	0	0	0	1	0	1	1	3	1	0	8	5	0	0	0	0	1	1	1	2	0	0	6	2	0	0
Moorella thermoacetica ATCC 39073 (264732)	1	0	0	0	1	0	0	0	0	0	0	0	0	1	1	3	0	0	6	13	4	1	0	0	1	1	1	1	0	0	2	3	0	0
Mycobacterium abscessus ATCC 19977 (561007)	0	6	0	1	2	12	0	0	4	1	2	0	0	1	1	4	0	1	0	41	20	1	1	0	7	1	4	2	0	0	4	3	0	1
Mycobacterium avium 104 (243243)	0	5	1	1	1	7	0	0	4	1	0	0	0	1	1	1	1	1	0	21	10	0	2	0	1	1	2	1	0	0	3	2	0	1
Mycobacterium avium subsp. paratuberculosis K-10 (262316)	0	5	1	1	1	9	0	0	5	0	1	0	0	1	1	3	1	0	0	25	10	0	2	0	1	1	3	1	0	0	4	3	0	1
Mycobacterium gilvum PYR-GCK (350054)	0	8	1	1	1	9	1	0	2	4	2	0	0	1	1	5	1	1	0	31	12	1	4	0	3	1	3	0	1	0	6	4	0	1
Mycobacterium leprae TN (272631)	0	4	0	1	1	2	0	0	0	0	0	0	0	1	1	1	0	0	0	4	3	0	1	0	0	1	1	1	0	0	3	3	0	0
Mycobacterium marinum M (216594)	0	5	1	1	1	14	1	0	2	0	2	0	0	1	0	5	0	0	0	45	12	1	2	0	3	1	2	0	1	0	6	3	0	1
Mycobacterium smegmatis str. MC2 155 (246196)	0	7	1	1	1	15	2	0	3	1	0	0	0	1	1	6	0	1	0	81	24	1	3	0	7	1	3	2	0	0	4	4	0	3
Mycobacterium sp. JLS (164757)	0	2	1	0	0	11	0	0	1	2	3	0	0	1	0	3	0	0	0	32	12	0	1	0	3	1	1	0	0	0	2	1	0	0
Mycobacterium sp. KMS (189918)	0	2	0	0	1	1	0	0	0	1	1	0	0	0	0	0	1	0	0	3	6	0	0	0	0	1	0	0	0	0	0	1	0	0
Mycobacterium sp. MCS (164756)	0	4	1	1	1	13	0	0	1	1	0	0	0	1	1	5	2	1	0	42	27	1	3	0	4	1	1	1	0	0	5	4	0	1
Mycobacterium tuberculosis CDC1551 (83331)	0	1	0	0	1	5	2	0	0	0	0	0	0	0	0	2	0	0	0	10	1	1	1	0	1	1	1	0	0	0	1	2	0	0
Mycobacterium tuberculosis F11 (336982)	0	0	0	0	0	2	0	0	0	0	0	0	0	0	0	0	0	0	0	1	1	0	0	0	1	1	0	0	0	0	0	1	0	1
Mycobacterium tuberculosis H37Rv (83332)	0	7	1	0	1	12	1	0	0	0	1	0	0	1	1	3	0	0	0	24	6	1	0	0	2	1	4	1	1	0	4	3	0	1
Mycobacterium tuberculosis KZN 1435 (478434)	0	0	0	0	0	2	0	0	0	0	0	0	0	0	0	0	0	0	0	3	0	0	0	0	0	1	0	0	0	0	0	1	0	0
Mycobacterium ulcerans Agy99 (362242)	0	9	1	1	1	6	1	0	2	0	1	0	0	1	1	5	0	0	0	25	11	1	2	0	2	1	3	1	0	0	6	3	0	1
Mycobacterium vanbaalenii PYR-1 (350058)	0	9	1	1	1	13	1	0	3	2	2	0	0	1	1	5	2	1	0	38	17	1	3	0	5	1	1	0	2	0	7	4	0	2
Mycoplasma agalactiae PG2 (347257)	0	0	0	0	0	0	0	0	0	0	0	0	0	0	1	0	0	0	0	1	0	1	0	0	1	1	1	0	0	0	1	0	0	0
Mycoplasma arthritidis 158L3-1 (243272)	0	0	0	0	0	0	0	0	0	0	0	0	0	0	1	0	0	0	0	0	0	1	0	0	1	1	0	0	0	0	2	0	0	0
Mycoplasma capricolum subsp. capricolum ATCC 27343 (340047)	0	1	0	0	0	1	0	0	0	0	0	0	1	1	1	0	0	0	0	1	0	0	0	0	1	1	0	0	0	0	1	0	0	0
Mycoplasma conjunctivae HRC/581 (572263)	0	0	0	0	0	0	0	0	0	0	0	0	0	0	1	0	0	0	0	1	0	1	0	0	1	1	1	0	0	0	2	0	0	0
Mycoplasma genitalium G37 (243273)	0	0	0	1	0	0	0	0	0	0	0	0	0	0	1	1	0	0	0	1	0	1	0	0	0	1	0	0	0	0	1	0	0	0
Mycoplasma hominis (2098)	0	0	0	0	0	0	0	0	0	0	0	0	0	0	1	0	0	0	0	0	0	3	0	0	0	1	0	0	0	0	1	0	0	0
Mycoplasma hyopneumoniae 232 (295358)	0	0	0	0	0	0	0	0	0	0	0	0	0	0	1	0	0	0	0	2	0	1	0	0	1	1	1	0	0	0	2	0	0	0
Mycoplasma hyopneumoniae 7448 (262722)	0	0	0	0	0	0	0	0	0	0	0	0	0	0	1	0	0	0	0	2	0	1	0	0	1	1	0	0	0	0	2	0	0	0
Mycoplasma hyopneumoniae J (262719)	0	0	0	0	0	0	0	0	0	0	0	0	0	0	1	0	0	0	0	2	0	1	0	0	1	1	1	0	0	0	1	0	0	0
Mycoplasma mobile 163K (267748)	0	1	0	0	0	0	0	0	0	0	0	0	0	0	1	0	0	0	0	1	0	0	0	0	1	1	1	0	0	0	3	0	0	0
Mycoplasma mycoides subsp. mycoides SC str. PG1 (272632)	0	1	0	0	0	2	0	0	0	0	0	0	1	1	1	0	0	0	0	1	0	0	0	0	1	1	0	0	0	0	1	0	0	0
Mycoplasma penetrans HF-2 (272633)	0	2	0	1	0	0	1	0	0	0	0	0	0	0	1	1	0	1	0	2	1	2	0	0	1	1	0	0	0	0	2	0	0	0
Mycoplasma pneumoniae M129 (272634)	0	0	0	1	0	0	0	0	0	0	0	0	0	0	1	1	0	0	0	1	0	1	0	0	0	1	0	0	0	0	1	0	0	0
Mycoplasma pulmonis UAB CTIP (272635)	0	0	0	0	0	0	0	0	0	0	0	0	0	0	1	0	0	0	0	2	0	2	0	0	1	1	1	0	0	0	2	0	0	0
Mycoplasma synoviae 53 (262723)	0	0	0	0	0	0	0	0	0	0	0	0	0	0	1	0	0	0	0	0	0	0	0	0	0	1	1	0	0	0	2	0	0	0
Myxococcus xanthus DK 1622 (246197)	14	10	0	2	1	9	0	4	2	1	3	1	0	2	1	2	2	2	16	28	9	4	4	1	1	1	4	1	0	0	8	4	0	0
Nakamurella multipartita DSM 44233 (479431)	1	3	1	0	1	15	3	0	1	3	1	0	0	2	1	7	1	0	0	52	21	1	1	0	2	1	0	0	0	0	7	3	0	1
Nanoarchaeum equitans Kin4-M (228908)	0	1	0	0	0	0	1	0	0	0	0	0	0	0	0	0	0	0	0	0	0	0	0	0	0	1	0	0	0	0	0	0	0	0
Natranaerobius thermophilus JW/NM-WN-LF (457570)	3	2	0	0	1	4	0	0	0	0	0	1	0	1	1	4	0	0	3	13	2	7	0	0	7	1	0	1	0	0	2	2	0	0
Natronomonas pharaonis DSM 2160 (348780)	0	5	0	0	0	0	0	1	0	1	1	1	0	0	0	0	0	0	0	13	3	2	0	0	1	1	2	1	0	0	4	0	0	1
Nautilia profundicola AmH (598659)	3	2	0	1	1	0	3	2	0	0	0	0	0	1	1	0	0	0	3	6	1	0	0	0	0	1	1	0	1	0	2	2	0	0
Neisseria gonorrhoeae FA 1090 (242231)	1	1	0	2	1	0	0	1	1	0	1	0	0	1	1	1	2	0	4	8	2	1	0	1	1	1	4	0	1	0	1	1	0	0
Neisseria gonorrhoeae NCCP11945 (521006)	1	1	0	0	1	0	0	1	1	0	1	0	0	1	1	1	2	0	5	9	1	1	0	1	1	1	1	1	0	0	1	1	0	0
Neisseria meningitidis 053442 (374833)	0	1	0	1	1	0	0	0	1	0	0	0	0	1	1	0	2	1	4	8	2	1	0	1	0	1	3	1	1	0	1	1	0	0
Neisseria meningitidis FAM18 (272831)	1	1	0	2	1	0	1	0	1	0	1	0	0	1	1	1	2	0	6	10	3	1	0	1	0	1	4	0	0	0	0	1	0	0
Neisseria meningitidis MC58 (122586)	1	1	0	2	1	0	1	0	1	0	1	0	0	1	1	1	2	1	4	9	2	1	1	1	0	1	4	1	1	0	1	1	0	0
Neisseria meningitidis Z2491 (122587)	1	1	0	1	0	0	0	0	0	0	1	0	0	1	0	0	2	0	4	10	0	1	1	1	0	1	3	1	1	0	0	0	0	0
Neisseria meningitidis alpha14 (662598)	1	0	0	2	1	0	0	0	1	0	1	0	0	1	1	0	2	0	3	9	1	1	0	1	0	1	4	1	1	0	1	0	0	0
Neorickettsia risticii str. Illinois (434131)	1	3	0	0	0	0	0	0	0	0	0	0	0	1	1	0	0	0	2	3	0	0	0	0	0	1	0	1	0	0	2	0	0	0
Neorickettsia sennetsu str. Miyayama (222891)	1	3	0	0	0	0	0	0	0	0	0	0	0	1	1	0	0	0	2	3	0	0	0	0	0	1	0	1	0	0	2	0	0	0
Nitratiruptor sp. SB155-2 (387092)	6	5	1	1	0	0	0	4	0	0	1	1	0	1	1	0	0	0	6	6	0	0	0	1	0	1	1	0	1	0	5	2	0	0
Nitrobacter hamburgensis X14 (323097)	18	5	0	3	1	3	1	0	2	2	4	0	0	1	1	4	1	1	26	20	5	2	1	1	1	1	4	1	0	0	2	1	0	1
Nitrobacter winogradskyi Nb-255 (323098)	9	5	0	3	1	3	1	1	0	0	3	0	0	1	1	4	0	1	11	10	3	2	3	1	0	1	4	1	0	0	2	1	0	1
Nitrosococcus oceani ATCC 19707 (323261)	12	7	0	1	1	0	3	4	1	1	3	1	0	1	1	4	0	0	14	4	2	1	2	1	1	1	4	1	0	0	2	1	0	0
Nitrosomonas europaea ATCC 19718 (228410)	9	7	0	1	1	0	0	2	1	1	6	1	0	1	1	1	0	1	13	5	0	0	1	1	1	1	1	1	0	0	1	2	0	0
Nitrosomonas eutropha C91 (335283)	7	7	0	1	1	2	1	2	1	1	7	1	0	1	1	2	0	2	11	7	0	0	0	1	1	1	3	1	0	0	1	2	0	0
Nitrosopumilus maritimus SCM1 (436308)	0	3	0	1	0	0	0	0	0	1	6	1	0	0	0	2	0	0	0	2	0	0	0	0	0	1	3	2	0	0	2	0	0	0
Nitrosospira multiformis ATCC 25196 (323848)	11	9	0	1	1	0	1	1	1	1	2	1	0	1	1	2	0	0	14	7	0	0	1	1	1	1	2	1	0	0	3	2	0	0
Nocardia farcinica IFM 10152 (247156)	0	7	0	1	1	12	0	0	2	2	3	1	0	1	1	9	0	1	0	71	21	2	3	0	5	2	2	1	0	0	4	4	0	1
Nocardioides sp. JS614 (196162)	0	7	0	1	1	1	1	0	1	0	3	0	1	1	1	4	0	1	0	41	18	1	1	0	6	1	5	0	0	0	3	4	0	1
Nostoc punctiforme PCC 73102 (63737)	10	10	0	2	2	3	1	1	3	0	0	0	0	1	1	6	1	1	26	19	3	1	3	0	3	1	1	3	0	0	7	4	0	0
Nostoc sp. PCC 7120 (103690)	8	9	0	2	1	2	0	0	0	0	0	1	0	1	1	1	0	0	18	16	3	0	2	0	2	1	1	2	0	0	10	3	0	0
Novosphingobium aromaticivorans DSM 12444 (279238)	3	4	0	2	1	7	0	0	1	2	2	1	1	1	1	1	1	2	9	36	7	2	0	1	6	1	4	1	0	0	3	2	0	1
Oceanobacillus iheyensis HTE831 (221109)	1	4	1	4	1	4	0	0	5	1	0	0	1	1	1	7	0	2	1	22	7	2	2	0	3	1	2	1	0	0	7	4	1	0
Ochrobactrum anthropi ATCC 49188 (439375)	7	2	0	3	1	7	0	0	3	0	2	0	1	1	1	6	1	0	20	45	17	3	2	1	3	1	4	2	0	1	4	1	0	0
Oenococcus oeni PSU-1 (203123)	0	0	0	0	2	3	0	0	0	0	0	0	0	1	1	1	0	1	0	32	8	1	0	0	3	1	0	0	0	0	2	2	0	0
Oligotropha carboxidovorans OM5 (504832)	17	4	0	5	1	1	1	0	1	0	7	1	0	1	1	7	1	0	19	23	7	2	2	1	1	1	5	2	0	0	2	1	0	0
Onion yellows phytoplasma OY-M (262768)	0	0	0	1	0	0	0	0	0	0	0	0	0	0	1	0	0	0	0	0	0	3	0	0	0	1	0	1	0	0	1	0	0	0
Opitutus terrae PB90-1 (452637)	12	8	0	1	1	7	0	0	1	1	2	1	0	0	1	4	0	0	16	27	4	2	1	1	1	1	2	2	2	0	4	3	0	0
Orientia tsutsugamushi str. Boryong (357244)	0	2	0	0	0	1	0	0	0	0	0	1	0	1	1	0	0	0	1	8	0	0	0	0	0	1	0	1	0	0	1	2	0	0
Orientia tsutsugamushi str. Ikeda (334380)	0	3	0	0	0	1	0	0	0	0	0	1	0	1	1	0	0	0	1	8	1	0	0	0	0	1	0	1	0	0	2	2	0	0
Paenibacillus sp. JDR-2 (324057)	3	7	2	1	2	10	1	0	4	3	1	0	1	1	1	5	0	3	1	80	28	9	2	0	3	1	1	1	1	0	4	5	0	1
Parabacteroides distasonis ATCC 8503 (435591)	19	9	0	0	1	1	0	2	1	0	0	0	1	1	1	1	0	0	22	24	2	14	1	0	1	1	2	1	0	0	6	2	0	0
Paracoccus denitrificans PD1222 (318586)	9	3	0	5	1	4	1	2	1	1	0	0	0	1	1	7	1	0	18	37	13	2	2	1	5	1	4	1	1	0	2	2	0	1
Parvibaculum lavamentivorans DS-1 (402881)	9	2	0	2	1	6	0	0	0	0	2	1	0	1	1	4	0	2	15	28	16	2	1	1	4	1	3	1	0	0	2	3	0	1
Pasteurella multocida subsp. multocida str. Pm70 (272843)	1	3	0	3	0	0	1	1	1	0	2	0	1	1	1	1	0	0	3	10	0	1	0	1	0	1	4	1	1	0	2	2	0	0
Pectobacterium atrosepticum SCRI1043 (218491)	7	3	1	3	1	1	0	0	0	0	1	1	1	1	1	2	1	1	13	57	5	2	3	1	6	1	3	1	1	1	4	2	0	1
Pectobacterium carotovorum subsp. carotovorum PC1 (561230)	7	1	0	2	1	2	0	0	0	0	1	1	1	1	1	2	2	1	19	62	7	2	2	1	5	1	3	1	1	1	3	3	0	1
Pectobacterium wasabiae WPP163 (561231)	6	1	0	2	1	1	0	0	0	0	2	1	1	1	1	1	1	1	14	51	5	2	2	1	4	1	3	1	1	1	3	2	0	1
Pediococcus pentosaceus ATCC 25745 (278197)	0	0	0	2	0	5	0	0	0	0	1	0	1	1	1	3	0	0	0	21	6	1	2	0	0	1	1	0	0	0	3	2	0	0
Pedobacter heparinus DSM 2366 (485917)	12	19	0	1	1	11	0	2	1	0	0	0	0	1	1	4	1	2	14	40	2	2	1	0	1	1	6	2	0	0	3	2	0	1
Pelobacter carbinolicus DSM 2380 (338963)	7	4	0	1	1	0	0	0	0	0	0	0	0	2	1	6	1	0	12	9	4	1	0	1	4	1	0	0	1	0	1	3	0	1
Pelobacter propionicus DSM 2379 (338966)	7	4	0	1	1	1	0	0	1	0	0	0	0	1	1	4	0	2	15	7	5	2	1	1	2	1	1	0	0	0	4	4	0	1
Pelodictyon phaeoclathratiforme BU-1 (324925)	4	4	0	1	1	1	0	2	0	0	0	1	0	1	1	3	0	0	10	4	0	0	2	0	0	1	3	1	0	0	3	3	0	1
Pelotomaculum thermopropionicum SI (370438)	2	0	0	0	1	0	0	0	0	0	1	0	0	2	1	0	0	0	7	13	3	0	0	0	3	1	0	1	0	0	1	4	0	0
Persephonella marina EX-H1 (123214)	3	6	0	0	1	0	0	3	0	0	1	1	0	1	1	0	0	0	5	5	0	1	0	0	0	1	2	0	1	0	2	2	0	1
Petrotoga mobilis SJ95 (403833)	0	3	0	0	1	1	0	0	0	0	0	0	0	1	1	2	0	0	1	14	6	4	0	0	1	1	0	1	0	0	1	2	0	0
Phenylobacterium zucineum HLK1 (450851)	12	5	0	3	1	17	0	0	0	2	4	1	0	1	1	7	0	2	13	40	5	2	1	1	1	1	3	1	0	0	6	2	0	1
Photobacterium profundum SS9 (298386)	13	4	0	2	1	2	3	5	1	0	1	0	1	1	1	2	2	1	21	34	7	13	1	1	6	1	3	2	2	0	6	3	0	0
Photorhabdus asymbiotica (291112)	3	2	0	2	1	8	0	0	1	1	2	0	1	1	1	2	1	0	13	39	5	4	4	1	3	1	1	2	1	1	2	2	0	0
Photorhabdus luminescens subsp. laumondii TTO1 (243265)	4	2	0	2	1	7	0	0	1	1	2	0	1	1	1	2	1	0	13	48	3	4	4	1	3	1	1	1	1	1	2	2	0	0
Picrophilus torridus DSM 9790 (263820)	0	6	1	0	0	1	2	0	0	0	0	0	0	0	0	1	0	0	0	40	2	0	0	0	1	1	0	1	0	0	1	0	0	0
Polaromonas naphthalenivorans CJ2 (365044)	15	6	1	3	1	0	0	2	3	0	3	0	0	2	1	6	0	2	15	20	8	1	0	1	3	1	4	1	0	0	5	2	0	0
Polaromonas sp. JS666 (296591)	10	7	0	2	1	0	0	1	1	0	2	1	0	1	1	6	0	2	13	36	13	2	0	1	5	1	4	2	0	0	4	2	0	1
Polynucleobacter necessarius subsp. asymbioticus QLW-P1DMWA-1 (312153)	5	4	0	0	1	0	0	0	1	0	0	1	0	1	1	2	0	1	3	13	1	1	0	1	2	1	3	1	0	0	1	2	0	1
Polynucleobacter necessarius subsp. necessarius STIR1 (452638)	1	3	0	0	1	0	0	0	0	0	0	1	0	1	1	1	0	1	0	4	1	1	0	1	2	1	3	0	0	0	1	2	0	0
Porphyromonas gingivalis ATCC 33277 (431947)	4	6	0	0	1	0	0	0	0	0	0	0	1	1	0	1	0	0	5	2	1	5	0	0	0	1	2	0	0	0	1	2	0	0
Porphyromonas gingivalis W83 (242619)	2	7	0	0	1	0	0	0	0	0	0	0	1	1	1	1	0	0	5	2	2	6	0	0	0	1	2	1	0	0	2	2	0	0
Prochlorococcus marinus str. AS9601 (146891)	0	5	0	1	1	0	0	0	0	0	0	1	0	1	1	1	0	1	2	3	0	0	0	0	0	1	0	0	0	0	1	2	0	0
Prochlorococcus marinus str. MIT 9211 (93059)	0	4	0	1	1	0	0	0	0	0	0	1	0	1	1	1	0	1	1	3	0	0	0	0	0	1	1	0	0	0	2	2	0	0
Prochlorococcus marinus str. MIT 9215 (93060)	0	5	0	1	1	0	0	0	0	0	0	1	0	1	1	1	0	1	1	3	0	0	0	0	0	1	0	0	0	0	2	2	0	0
Prochlorococcus marinus str. MIT 9301 (167546)	0	5	0	1	1	0	0	0	0	0	0	1	0	1	1	1	0	1	1	3	0	0	0	0	0	1	0	0	0	0	1	2	0	0
Prochlorococcus marinus str. MIT 9303 (59922)	2	5	0	1	1	1	0	0	0	0	0	1	0	1	1	1	0	1	5	6	0	0	0	0	0	1	1	0	0	0	1	2	0	0
Prochlorococcus marinus str. MIT 9312 (74546)	0	5	0	1	1	0	0	0	0	0	0	1	0	1	1	1	0	1	2	4	0	0	0	0	0	1	0	0	0	0	2	2	0	0
Prochlorococcus marinus str. MIT 9313 (74547)	2	5	0	1	1	1	0	0	0	0	0	1	0	1	1	1	0	1	7	6	0	0	0	0	0	1	1	0	0	0	2	2	0	0
Prochlorococcus marinus str. MIT 9515 (167542)	0	5	0	1	1	0	0	0	0	0	0	1	0	1	1	1	0	1	1	3	0	0	0	0	0	1	0	0	0	0	2	2	0	0
Prochlorococcus marinus str. NATL1A (167555)	0	4	0	1	1	0	0	0	0	0	0	1	0	1	1	1	0	1	3	3	0	0	0	0	0	1	0	0	0	0	1	2	0	0
Prochlorococcus marinus str. NATL2A (59920)	0	6	0	1	1	0	0	0	0	0	0	1	0	1	1	1	0	1	2	3	0	0	0	0	0	1	0	0	0	0	2	2	0	0
Prochlorococcus marinus subsp. marinus str. CCMP1375 (167539)	0	4	0	1	1	1	0	0	0	0	0	1	0	1	1	1	0	1	1	3	0	0	0	0	0	1	0	0	0	0	2	2	0	0
Prochlorococcus marinus subsp. pastoris str. CCMP1986 (59919)	0	5	0	1	1	0	0	0	0	0	0	1	0	1	1	1	0	1	1	4	0	0	0	0	0	1	0	0	0	0	2	2	0	0
Propionibacterium acnes KPA171202 (267747)	0	3	0	0	1	2	0	0	1	0	1	0	1	1	1	0	1	0	0	20	6	1	0	0	1	1	2	1	0	0	3	2	0	0
Prosthecochloris aestuarii DSM 271 (290512)	5	4	0	0	1	1	1	2	0	0	0	0	0	1	1	2	0	0	7	3	2	1	1	0	1	1	1	1	0	0	4	3	0	1
Proteus mirabilis HI4320 (529507)	5	3	1	2	0	1	0	0	1	1	2	1	1	1	1	1	1	0	13	40	5	2	6	1	2	1	2	2	1	1	3	2	1	0
Pseudoalteromonas atlantica T6c (342610)	13	9	0	2	1	10	0	0	3	1	0	0	1	1	1	5	0	2	17	30	7	4	3	1	4	1	7	1	0	0	5	2	0	1
Pseudoalteromonas haloplanktis TAC125 (326442)	11	4	0	2	2	3	0	1	2	1	2	1	0	1	1	4	1	3	11	16	6	4	4	1	5	1	5	1	0	0	2	2	0	0
Pseudomonas aeruginosa LESB58 (557722)	9	2	1	0	1	6	0	0	3	0	2	0	0	1	1	0	6	1	12	44	4	2	2	1	5	1	1	0	0	0	0	1	0	0
Pseudomonas aeruginosa PA7 (381754)	14	4	1	1	1	7	0	1	5	0	2	0	0	1	0	6	7	2	30	67	12	3	7	1	9	1	4	2	0	1	3	4	0	0
Pseudomonas aeruginosa PAO1 (208964)	13	6	1	2	1	7	0	1	4	0	2	0	0	1	1	5	7	3	30	76	14	3	7	1	10	1	3	2	0	0	3	4	0	0
Pseudomonas aeruginosa UCBPP-PA14 (208963)	9	1	1	2	1	6	0	0	2	0	2	0	0	1	0	3	6	3	23	57	5	3	3	1	7	1	0	0	0	0	2	2	0	0
Pseudomonas entomophila L48 (384676)	12	6	1	2	1	3	1	0	3	0	2	0	0	1	1	3	4	3	30	58	6	5	4	1	7	1	4	2	0	1	4	3	0	1
Pseudomonas fluorescens Pf-5 (220664)	12	5	2	2	1	7	1	3	5	1	2	0	0	1	1	5	6	3	30	80	9	4	4	1	9	1	4	2	0	1	3	3	0	1
Pseudomonas fluorescens Pf0-1 (205922)	14	5	2	2	2	3	1	2	7	2	2	0	0	1	1	6	5	3	30	76	8	4	4	1	9	1	3	2	0	1	3	3	0	1
Pseudomonas fluorescens SBW25 (216595)	15	6	1	2	2	5	2	1	5	1	1	0	0	1	1	4	5	3	26	88	12	4	3	1	12	1	3	2	0	1	3	3	0	0
Pseudomonas mendocina ymp (399739)	12	4	0	2	1	3	1	0	2	0	3	0	0	1	1	6	2	3	16	32	7	3	3	1	6	1	3	1	0	1	3	2	0	1
Pseudomonas putida GB-1 (76869)	14	4	2	2	1	3	0	0	3	0	3	0	0	1	1	5	4	3	25	76	9	2	2	1	8	1	5	2	0	1	3	3	0	1
Pseudomonas putida KT2440 (160488)	13	5	2	2	1	4	0	1	3	0	3	0	0	2	1	6	4	3	28	71	7	2	2	0	11	1	5	2	0	1	3	3	0	1
Pseudomonas putida W619 (390235)	9	4	1	2	1	4	0	0	4	0	3	0	0	1	1	4	4	3	24	71	10	3	3	1	7	1	4	2	0	1	3	3	0	1
Pseudomonas stutzeri A1501 (379731)	9	4	0	3	2	2	0	1	4	0	2	0	0	1	1	4	2	3	13	30	3	2	2	1	5	1	4	1	0	0	3	3	0	1
Pseudomonas syringae pv. phaseolicola 1448A (264730)	11	3	1	2	1	4	1	0	4	0	1	0	0	2	1	2	4	3	19	56	7	3	4	1	6	1	2	2	0	1	2	3	0	1
Pseudomonas syringae pv. syringae B728a (205918)	12	4	2	2	1	6	2	0	4	1	3	0	0	1	1	4	4	3	24	58	7	3	4	1	9	1	2	2	0	1	4	3	0	1
Pseudomonas syringae pv. tomato str. DC3000 (223283)	9	4	1	2	1	6	2	0	3	0	2	0	0	1	1	3	4	3	18	61	7	5	1	1	10	1	3	2	0	1	3	3	0	1
Psychrobacter arcticus 273-4 (259536)	2	3	1	2	1	1	0	0	1	0	1	0	0	1	1	4	1	0	5	14	0	2	1	1	4	1	2	1	0	0	2	2	0	0
Psychrobacter cryohalolentis K5 (335284)	2	4	1	2	1	4	0	0	2	0	1	0	0	1	1	4	1	1	5	16	0	3	1	1	3	1	4	1	0	0	2	2	0	0
Psychrobacter sp. PRwf-1 (349106)	2	3	1	2	1	1	0	1	4	0	1	0	0	1	1	5	1	0	6	18	0	3	1	1	3	1	3	1	0	0	2	2	0	0
Psychromonas ingrahamii 37 (357804)	6	2	0	2	1	1	0	0	0	1	0	0	0	1	1	2	1	0	7	18	4	4	2	1	1	1	4	1	0	0	4	2	0	1
Pyrobaculum aerophilum str. IM2 (178306)	0	3	0	0	1	1	0	0	0	0	1	1	0	0	0	0	0	0	0	12	2	0	0	0	0	1	0	1	0	0	1	0	0	0
Pyrobaculum arsenaticum DSM 13514 (340102)	0	3	0	0	1	0	0	0	0	0	0	1	0	0	0	0	0	0	0	11	2	0	0	0	0	1	0	1	0	0	2	0	0	0
Pyrobaculum calidifontis JCM 11548 (410359)	0	3	0	0	1	0	0	0	0	0	0	1	0	0	0	0	0	0	0	14	1	0	0	0	1	1	0	1	0	0	2	0	0	0
Pyrobaculum islandicum DSM 4184 (384616)	0	2	0	0	1	0	0	0	0	0	0	1	0	0	0	0	0	0	0	6	2	0	0	0	0	1	0	1	0	0	2	0	0	0
Pyrococcus abyssi GE5 (272844)	0	1	0	0	0	1	1	0	0	0	0	1	0	0	0	0	0	0	0	14	1	3	0	0	0	1	0	0	0	0	1	0	0	0
Pyrococcus furiosus DSM 3638 (186497)	0	3	1	0	0	0	0	0	0	0	0	1	0	0	0	2	0	0	0	12	1	4	0	0	0	1	0	0	0	0	3	0	0	0
Pyrococcus horikoshii OT3 (70601)	0	1	0	0	0	1	1	0	0	0	0	1	0	0	0	0	0	0	0	12	1	3	0	0	0	1	0	0	0	0	1	0	0	0
Ralstonia eutropha H16 (381666)	17	4	1	2	1	6	0	0	2	1	1	1	0	1	1	8	4	2	24	86	23	3	3	1	9	1	10	1	1	1	4	3	0	1
Ralstonia eutropha JMP134 (264198)	16	3	1	3	1	7	2	1	0	1	1	1	0	1	1	8	6	2	27	100	20	3	2	1	7	1	10	1	1	1	5	2	0	2
Ralstonia pickettii 12D (428406)	7	2	0	3	1	2	0	2	0	3	1	1	0	1	1	4	0	2	6	36	7	1	0	1	3	1	6	1	0	1	5	2	0	1
Ralstonia pickettii 12J (402626)	16	6	0	2	1	4	0	3	0	5	6	1	0	1	1	5	1	2	14	56	13	3	0	1	5	1	6	1	0	1	6	4	0	1
Ralstonia solanacearum GMI1000 (267608)	15	6	0	2	1	3	0	3	1	1	4	1	0	1	1	5	1	2	19	58	18	4	0	1	8	1	5	1	0	1	3	3	0	2
Renibacterium salmoninarum ATCC 33209 (288705)	1	5	1	0	1	9	0	0	1	0	0	0	1	3	1	3	0	0	0	36	12	1	2	0	5	1	0	1	0	0	3	3	0	0
Rhizobium etli CFN 42 (347834)	11	5	1	2	1	3	0	0	0	2	3	0	1	1	1	7	1	1	23	44	17	3	2	1	2	1	5	1	0	0	2	1	1	1
Rhizobium etli CIAT 652 (491916)	11	5	0	2	1	4	0	1	0	1	3	0	1	1	1	7	1	1	26	48	15	4	2	1	2	1	4	1	0	0	1	1	0	1
Rhizobium leguminosarum bv. trifolii WSM1325 (395491)	11	5	0	2	1	5	0	0	1	0	1	0	1	1	1	9	1	1	25	56	24	3	2	1	5	1	3	1	0	0	2	1	0	1
Rhizobium leguminosarum bv. trifolii WSM2304 (395492)	10	4	0	2	1	6	0	2	1	1	2	0	1	1	1	8	1	1	24	52	20	3	3	1	4	1	4	1	0	0	2	1	0	1
Rhizobium leguminosarum bv. viciae 3841 (216596)	11	3	0	2	1	5	0	1	1	0	2	0	1	1	1	9	1	1	26	62	22	4	2	1	4	1	5	1	0	0	2	1	0	1
Rhizobium sp. NGR234 (394)	13	6	0	2	1	4	0	0	3	1	6	0	1	1	1	6	0	0	19	39	16	2	5	1	3	1	7	1	0	0	2	1	0	2
Rhodobacter sphaeroides 2.4.1 (272943)	5	2	0	2	1	3	1	1	3	0	0	0	0	1	1	3	0	1	11	17	5	2	2	1	2	1	3	1	0	0	2	2	1	0
Rhodobacter sphaeroides ATCC 17025 (349102)	6	2	0	1	1	1	2	2	1	0	0	0	0	1	1	3	1	1	9	15	4	1	2	1	2	1	2	1	0	0	2	2	0	1
Rhodococcus erythropolis PR4 (234621)	0	6	1	1	1	16	1	0	2	2	4	0	1	2	1	4	1	1	0	99	35	1	3	0	11	1	2	2	1	0	4	4	0	1
Rhodococcus jostii RHA1 (101510)	0	5	1	1	2	16	1	0	7	1	3	0	1	2	1	4	2	1	0	132	35	1	1	0	20	1	2	1	1	0	8	4	0	1
Rhodococcus opacus B4 (632772)	0	4	1	1	1	13	2	0	4	1	3	0	1	2	1	5	2	1	0	119	36	1	1	0	17	1	2	1	0	0	7	4	0	1
Rhodoferax ferrireducens T118 (338969)	7	2	0	1	1	2	1	1	0	0	0	0	0	1	1	4	0	1	14	27	13	1	0	1	7	1	5	1	0	0	8	2	0	0
Rhodopirellula baltica SH 1 (243090)	12	13	0	1	1	4	0	3	1	0	0	1	0	1	1	1	0	1	18	10	5	2	1	0	4	1	6	1	1	0	5	0	0	1
Rhodopseudomonas palustris BisA53 (316055)	13	3	0	3	1	7	1	1	0	0	0	1	0	1	1	4	1	2	20	19	7	4	2	1	2	1	3	2	1	0	2	2	0	1
Rhodopseudomonas palustris BisB18 (316056)	18	3	0	3	1	6	0	1	1	1	0	0	0	1	1	3	2	1	25	33	8	2	3	1	1	1	3	2	2	0	2	2	0	1
Rhodopseudomonas palustris BisB5 (316057)	21	2	0	3	1	6	0	0	2	1	1	1	0	1	1	2	1	1	20	22	11	4	2	1	2	1	4	1	1	0	3	2	0	1
Rhodopseudomonas palustris CGA009 (258594)	21	2	2	4	1	7	0	0	1	1	0	1	0	1	1	4	4	1	30	29	15	4	3	1	3	1	4	1	1	0	3	1	0	1
Rhodopseudomonas palustris HaA2 (316058)	16	3	0	3	1	6	0	1	1	1	0	0	0	1	1	4	1	1	22	24	14	4	2	1	2	1	3	2	1	0	4	2	0	1
Rhodospirillum centenum SW (414684)	11	4	0	1	1	1	2	1	2	0	0	1	0	1	1	1	1	2	19	12	11	1	2	1	1	1	3	2	0	0	3	3	0	0
Rhodospirillum rubrum ATCC 11170 (269796)	6	3	0	2	2	2	0	1	2	0	0	1	0	1	1	2	1	2	16	28	9	3	2	1	2	1	4	1	0	0	2	2	0	0
Rhodothermus marinus DSM 4252 (518766)	6	7	0	0	1	3	0	0	1	1	3	0	0	1	1	1	0	0	8	8	2	0	0	0	0	1	2	1	0	0	3	2	0	0
Rickettsia africae ESF-5 (347255)	1	1	0	0	0	1	0	0	0	0	0	1	0	1	1	0	0	0	3	13	0	0	0	1	0	1	1	0	1	0	0	2	0	0
Rickettsia akari str. Hartford (293614)	2	3	0	0	0	2	0	0	0	0	0	1	0	1	1	0	0	0	2	13	0	0	0	1	0	1	0	1	0	0	1	2	0	0
Rickettsia bellii OSU 85-389 (391896)	2	2	0	0	0	0	0	0	0	0	0	0	0	0	0	1	0	0	2	12	0	0	1	1	0	1	0	0	0	0	1	1	0	0
Rickettsia bellii RML369-C (336407)	2	2	0	0	0	1	0	0	0	0	0	1	0	1	1	1	0	0	4	19	0	0	1	1	0	1	1	1	0	0	1	3	0	0
Rickettsia canadensis str. McKiel (293613)	1	2	0	0	0	1	0	0	0	0	0	1	0	1	1	0	0	0	3	12	0	0	0	1	0	1	0	1	0	0	1	2	0	0
Rickettsia conorii str. Malish 7 (272944)	7	2	0	0	0	1	0	0	0	0	0	1	0	1	1	0	0	0	2	13	0	0	0	1	0	1	1	1	0	0	1	4	0	0
Rickettsia felis URRWXCal2 (315456)	4	2	0	0	0	2	0	0	0	0	0	1	0	1	1	1	0	0	4	22	1	0	0	1	0	1	1	1	0	0	1	3	0	0
Rickettsia massiliae MTU5 (416276)	1	2	0	0	0	1	0	0	0	0	0	1	0	1	1	0	0	0	3	13	1	0	0	1	0	1	1	1	0	0	1	2	0	0
Rickettsia peacockii str. Rustic (562019)	1	1	0	0	0	1	0	0	0	0	0	1	0	1	1	0	0	0	2	12	0	0	1	1	0	1	1	1	0	0	0	1	0	0
Rickettsia prowazekii str. Madrid E (272947)	1	1	0	0	0	1	0	0	0	0	0	1	0	1	1	0	0	0	3	12	0	0	0	1	0	1	1	1	0	0	1	2	0	0
Rickettsia rickettsii str. 'Sheila Smith' (392021)	6	1	0	0	0	2	0	0	0	0	0	1	0	1	1	1	0	0	3	13	0	0	0	1	0	1	1	1	0	0	1	4	0	0
Rickettsia typhi str. Wilmington (257363)	1	1	0	0	0	1	0	0	0	0	0	1	0	1	1	0	0	0	3	13	0	0	0	1	0	1	1	1	0	0	1	2	0	0
Robiginitalea biformata HTCC2501 (313596)	8	7	0	3	1	18	0	2	0	0	1	0	1	1	1	3	0	0	8	12	2	4	0	0	0	1	1	1	0	0	3	2	0	1
Roseiflexus castenholzii DSM 13941 (383372)	1	6	0	0	1	7	1	1	0	2	0	1	0	1	1	1	0	1	8	25	1	1	1	0	1	1	1	1	0	0	3	4	0	0
Roseiflexus sp. RS-1 (357808)	1	5	0	0	1	8	1	1	0	2	0	1	0	1	1	2	0	1	8	20	2	1	1	0	1	1	1	1	0	0	3	4	0	0
Roseobacter denitrificans OCh 114 (375451)	5	4	0	1	1	1	0	1	1	0	1	0	0	1	1	2	0	1	14	17	6	5	1	1	4	1	2	1	0	0	3	2	0	1
Rubrobacter xylanophilus DSM 9941 (266117)	0	4	1	0	1	2	0	0	0	0	2	0	0	2	1	2	0	0	0	29	8	0	2	0	2	1	3	1	0	0	3	3	0	0
Ruegeria pomeroyi DSS-3 (246200)	5	5	0	2	1	6	0	4	0	0	4	0	0	1	1	2	0	1	9	23	20	3	1	1	5	1	4	1	0	0	3	3	0	1
Ruegeria sp. TM1040 (292414)	4	5	0	2	1	2	0	4	0	1	1	0	0	1	1	3	0	0	7	19	11	4	1	1	5	1	3	1	0	0	2	3	1	1
Saccharomonospora viridis DSM 43017 (471857)	0	5	0	1	1	5	0	0	3	1	0	2	0	2	1	5	1	1	0	31	11	1	2	0	0	1	1	1	1	0	4	3	0	0
Saccharophagus degradans 2-40 (203122)	9	8	0	2	1	2	0	1	1	0	2	0	0	1	1	5	0	2	13	25	3	3	0	1	0	1	4	1	0	0	3	2	0	1
Saccharopolyspora erythraea NRRL 2338 (405948)	0	4	0	1	1	10	1	0	2	3	0	1	1	1	1	10	1	0	0	107	30	1	3	0	7	1	1	2	0	0	3	3	0	1
Salinibacter ruber DSM 13855 (309807)	8	7	0	0	1	4	0	1	0	0	0	0	0	1	1	1	0	0	8	7	1	3	0	0	1	1	2	1	0	0	2	2	0	1
Salinispora arenicola CNS-205 (391037)	1	6	1	0	1	5	0	0	1	2	0	2	1	2	1	4	0	0	2	56	9	2	1	0	2	1	1	0	0	0	3	2	0	1
Salinispora tropica CNB-440 (369723)	1	4	0	0	1	7	0	0	0	2	1	1	1	2	1	5	0	0	0	62	9	1	1	0	0	1	2	0	0	0	3	2	0	1
Salmonella enterica subsp. arizonae serovar 62:z4,z23:-- str. RSK2980 (882884)	5	1	2	3	1	2	1	1	0	1	2	1	1	1	1	2	4	1	12	52	4	3	4	1	2	1	4	2	1	2	3	4	1	1
Salmonella enterica subsp. enterica serovar Choleraesuis str. SC-B67 (321314)	5	0	0	1	1	4	1	1	1	1	2	0	0	0	0	2	3	1	8	53	1	2	4	1	2	1	2	2	0	1	1	1	1	1
Salmonella enterica subsp. enterica serovar Gallinarum str. 287/91 (550538)	3	1	0	0	0	2	0	1	1	1	1	0	0	0	1	1	1	1	5	51	1	2	0	1	1	1	0	1	1	1	1	2	0	0
Salmonella enterica subsp. enterica serovar Typhi str. CT18 (220341)	4	3	0	2	1	2	1	1	1	1	2	1	1	1	1	1	4	1	9	61	5	3	5	1	1	1	4	2	1	1	3	3	1	1
Salmonella enterica subsp. enterica serovar Typhi str. Ty2 (209261)	0	0	0	0	0	0	0	0	0	0	0	0	0	0	0	1	0	0	0	4	0	1	0	0	0	1	1	0	0	0	0	0	0	0
Salmonella enterica subsp. enterica serovar Typhimurium str. LT2 (99287)	6	0	0	2	1	2	1	0	1	1	1	0	1	1	0	2	5	0	10	61	5	3	0	1	2	1	4	1	1	1	2	2	1	1
Sebaldella termitidis ATCC 33386 (526218)	1	3	0	1	1	0	0	0	0	0	0	0	1	1	1	5	0	0	6	7	19	9	0	0	1	1	4	1	0	0	2	4	0	0
Serratia proteamaculans 568 (399741)	10	2	1	3	1	4	1	1	2	1	2	1	1	1	1	4	4	2	18	94	7	3	4	1	5	1	4	2	1	1	3	4	0	1
Shewanella amazonensis SB2B (326297)	13	6	0	2	1	3	1	0	2	0	0	1	1	1	1	1	0	2	19	28	5	5	0	1	3	1	6	1	1	0	5	2	0	2
Shewanella baltica OS155 (325240)	14	4	0	2	1	2	1	1	2	0	0	1	0	1	1	1	2	2	20	30	8	7	1	1	5	1	6	1	1	0	4	3	0	1
Shewanella baltica OS195 (399599)	15	2	0	1	0	2	1	1	3	0	0	1	0	1	0	1	2	2	19	22	5	6	1	1	5	1	3	0	1	0	3	1	0	1
Shewanella baltica OS223 (407976)	13	4	0	1	0	2	0	1	2	0	0	0	0	1	0	1	2	2	11	27	3	7	0	1	5	1	2	0	1	0	3	1	0	1
Shewanella denitrificans OS217 (318161)	17	5	0	2	1	3	0	1	0	1	1	1	0	1	1	4	0	2	12	22	6	4	0	1	3	1	3	1	0	0	3	2	0	1
Shewanella frigidimarina NCIMB 400 (318167)	15	9	0	2	1	1	1	0	1	1	1	1	0	1	1	0	0	2	20	27	9	5	2	1	7	1	5	1	0	0	4	2	0	2
Shewanella halifaxensis HAW-EB4 (458817)	20	6	0	2	1	3	2	1	2	0	0	1	0	1	1	2	0	1	28	26	3	6	1	1	5	1	3	1	1	0	3	3	0	1
Shewanella loihica PV-4 (323850)	17	7	0	2	1	5	1	0	1	0	1	1	0	1	1	1	0	1	22	21	7	5	0	1	3	1	4	1	1	0	4	3	0	1
Shewanella oneidensis MR-1 (211586)	14	6	0	2	2	2	1	1	2	0	0	1	0	1	1	1	1	2	20	19	5	6	2	1	5	1	5	1	0	0	4	3	0	2
Shewanella pealeana ATCC 700345 (398579)	19	7	0	2	1	2	2	1	2	0	0	1	0	1	1	2	0	1	28	24	4	6	1	1	4	1	3	1	1	0	3	3	0	0
Shewanella piezotolerans WP3 (225849)	26	7	0	2	1	5	1	4	1	0	0	1	0	1	1	2	2	1	33	30	7	6	2	1	4	1	4	1	0	0	4	3	0	0
Shewanella sediminis HAW-EB3 (425104)	22	10	0	2	1	6	1	2	2	0	0	1	0	1	1	3	1	1	26	32	8	6	2	1	6	1	2	1	0	0	5	2	0	0
Shewanella sp. ANA-3 (94122)	21	5	1	3	1	2	1	1	2	1	1	1	0	1	0	1	1	2	24	34	7	6	1	1	3	1	6	1	0	0	4	2	0	2
Shewanella sp. MR-4 (60480)	15	7	0	2	1	2	1	1	2	0	0	1	0	1	1	1	1	2	21	29	9	6	1	1	3	1	6	1	0	0	4	3	0	2
Shewanella sp. MR-7 (60481)	14	3	0	2	1	2	1	1	2	0	0	0	0	1	0	0	1	2	18	28	6	6	1	0	2	1	3	0	0	0	3	2	0	2
Shewanella sp. W3-18-1 (351745)	18	6	1	3	1	2	1	1	2	0	0	1	0	1	1	1	1	2	19	19	7	6	1	1	3	1	5	1	1	0	5	3	0	1
Shewanella woodyi ATCC 51908 (392500)	16	11	0	2	1	3	1	5	3	0	2	1	0	1	1	2	0	1	21	35	10	6	1	1	5	1	6	1	1	0	3	2	0	1
Shigella dysenteriae Sd197 (300267)	6	1	1	1	0	2	1	0	0	1	2	0	1	1	0	2	6	0	8	43	2	4	2	1	2	1	1	1	1	0	0	1	1	0
Shigella flexneri 5 str. 8401 (373384)	7	0	0	0	0	1	0	0	1	0	0	0	0	1	0	0	4	0	7	37	1	3	0	1	1	1	0	0	0	0	0	2	0	0
Sinorhizobium medicae WSM419 (366394)	8	4	0	2	1	5	0	0	2	0	3	0	1	1	1	8	1	0	19	40	18	2	4	1	5	1	5	1	0	0	4	2	0	1
Sinorhizobium meliloti 1021 (266834)	11	4	0	2	1	6	0	0	2	1	3	0	1	1	1	8	1	0	22	45	16	2	4	1	5	1	4	1	0	0	2	2	0	1
Slackia heliotrinireducens DSM 20476 (471855)	0	3	0	1	1	0	0	0	0	0	0	0	0	1	1	6	0	1	1	11	7	5	0	0	2	1	0	0	0	0	2	2	0	0
Sodalis glossinidius str. 'morsitans' (343509)	1	2	0	3	1	0	0	0	1	1	1	1	1	1	1	0	1	0	4	12	5	0	4	1	0	1	3	1	0	1	2	2	0	0
Sorangium cellulosum 'So ce 56' (448385)	9	16	0	2	2	11	0	7	1	0	6	0	0	3	1	5	0	1	13	27	14	8	2	0	5	1	4	2	1	0	8	5	0	0
Sphaerobacter thermophilus DSM 20745 (479434)	0	8	0	1	1	7	0	0	0	2	3	0	0	1	1	0	0	0	1	32	4	0	1	0	0	1	0	1	0	0	2	4	0	0
Sphingomonas wittichii RW1 (392499)	8	9	0	3	1	8	0	1	4	1	3	1	0	1	1	3	1	2	15	58	24	2	4	1	13	1	7	3	0	0	3	2	0	0
Sphingopyxis alaskensis RB2256 (317655)	9	4	0	4	1	12	0	0	0	1	3	0	0	1	1	7	0	1	8	25	6	1	1	1	1	1	4	2	0	0	4	2	0	1
Staphylococcus aureus subsp. aureus COL (93062)	1	0	0	0	1	2	1	0	1	0	0	0	0	0	0	0	1	0	1	16	3	1	0	0	2	1	0	0	0	0	1	3	1	0
Staphylococcus aureus subsp. aureus ED98 (681288)	0	0	0	0	0	1	1	0	0	0	0	0	0	0	0	0	1	0	0	2	0	0	0	0	0	1	0	0	0	0	0	1	1	0
Staphylococcus aureus subsp. aureus JH9 (359786)	0	1	0	0	0	1	0	0	0	0	0	0	0	1	0	0	1	0	0	4	0	0	0	0	0	1	0	0	0	0	0	0	0	0
Staphylococcus aureus subsp. aureus MRSA252 (282458)	1	1	2	0	1	2	1	0	1	0	1	0	0	2	0	0	1	1	1	24	4	1	0	0	2	1	1	0	0	0	2	1	1	0
Staphylococcus aureus subsp. aureus Mu50 (158878)	1	2	1	2	1	2	1	0	1	0	0	0	0	1	1	3	1	2	1	30	10	1	0	0	2	1	1	2	0	0	5	3	1	0
Staphylococcus aureus subsp. aureus N315 (158879)	0	0	1	0	0	1	0	0	0	0	0	0	0	0	0	0	1	0	0	4	1	0	0	0	0	1	0	0	0	0	0	0	0	0
Staphylococcus carnosus subsp. carnosus TM300 (396513)	1	2	1	2	1	2	1	0	2	0	0	0	0	1	1	2	0	1	1	34	13	1	2	0	2	1	1	1	1	0	4	2	0	0
Staphylococcus epidermidis ATCC 12228 (176280)	1	3	3	2	1	3	0	0	1	1	1	0	0	1	1	1	1	2	1	24	6	1	2	0	2	1	1	1	0	0	5	2	0	0
Staphylococcus haemolyticus JCSC1435 (279808)	1	2	3	2	1	2	0	0	1	1	1	0	0	2	1	2	1	1	1	29	13	2	2	0	2	1	1	1	0	0	5	3	1	0
Staphylococcus saprophyticus subsp. saprophyticus ATCC 15305 (342451)	1	2	5	2	1	2	0	0	1	0	0	0	1	2	1	3	1	2	1	40	15	1	4	0	1	1	1	1	0	0	5	2	1	0
Staphylothermus marinus F1 (399550)	0	2	0	0	0	0	0	0	0	0	0	1	0	0	0	1	0	0	0	8	0	2	0	0	0	1	0	0	0	0	1	0	0	0
Stenotrophomonas maltophilia K279a (522373)	16	4	1	3	1	13	0	0	3	2	2	1	1	1	1	7	3	3	22	44	3	3	6	1	5	1	6	3	0	0	5	2	0	0
Stenotrophomonas maltophilia R551-3 (391008)	17	4	1	3	1	10	0	0	2	1	1	1	1	1	1	5	3	3	26	42	3	2	4	1	6	1	5	3	0	0	4	3	0	0
Streptobacillus moniliformis DSM 12112 (519441)	0	1	0	1	1	0	0	0	0	0	0	0	1	1	1	0	0	0	1	6	1	3	0	0	1	1	2	1	0	0	2	2	0	0
Streptococcus agalactiae 2603V/R (208435)	0	1	0	4	1	2	1	0	0	0	0	0	1	1	1	2	0	0	1	12	5	2	0	0	1	1	1	1	1	0	2	2	0	0
Streptococcus dysgalactiae subsp. equisimilis GGS_124 (486410)	0	1	0	4	1	1	1	0	0	0	0	0	1	1	1	3	0	1	1	11	5	2	0	0	1	1	2	1	0	0	3	2	0	0
Streptococcus equi subsp. zooepidemicus (40041)	0	0	0	2	1	1	0	0	0	0	0	0	1	1	1	1	0	1	2	5	1	2	0	0	0	1	1	1	0	0	2	2	0	0
Streptococcus equi subsp. zooepidemicus MGCS10565 (552526)	0	2	0	3	1	1	0	0	0	0	0	0	1	1	1	1	0	1	2	7	4	2	0	0	0	1	0	1	0	0	5	2	0	0
Streptococcus gordonii str. Challis substr. CH1 (467705)	0	3	0	3	1	1	1	0	0	0	0	0	1	1	1	3	0	1	1	11	8	2	0	0	0	1	2	1	1	0	4	2	0	0
Streptococcus mutans UA159 (210007)	0	1	0	3	1	2	1	0	0	0	0	0	0	1	1	5	0	0	1	10	10	3	0	0	0	1	2	1	1	0	3	2	0	0
Streptococcus pneumoniae 70585 (488221)	0	0	0	1	0	0	1	0	0	0	0	0	0	1	0	3	0	1	1	5	2	2	0	0	0	1	1	0	1	0	0	1	0	0
Streptococcus pneumoniae CGSP14 (516950)	0	0	0	0	0	0	1	0	0	0	0	0	0	1	0	1	0	1	1	4	3	2	0	0	0	1	1	0	1	0	0	1	0	0
Streptococcus pneumoniae D39 (373153)	0	0	0	0	0	0	1	0	0	0	0	0	0	0	0	1	0	0	0	1	1	0	0	0	0	1	3	0	0	0	0	1	0	0
Streptococcus pneumoniae G54 (512566)	0	0	0	1	0	1	0	0	0	0	0	0	1	1	1	1	0	0	0	5	1	2	0	0	0	1	1	0	0	0	0	2	0	0
Streptococcus pneumoniae Hungary19A-6 (487214)	0	0	0	1	0	1	1	0	0	0	0	0	1	1	0	1	0	0	0	6	1	2	0	0	0	1	0	0	0	0	0	2	0	0
Streptococcus pneumoniae R6 (171101)	0	0	0	0	0	1	1	0	0	0	0	0	1	1	0	3	0	1	1	6	4	2	0	0	0	1	2	0	1	0	2	2	0	0
Streptococcus pneumoniae TIGR4 (170187)	0	0	0	5	1	1	1	0	0	0	0	0	1	1	1	4	0	1	1	7	6	3	0	0	0	1	2	1	1	0	2	2	0	0
Streptococcus pyogenes M1 GAS (160490)	0	1	0	4	1	1	1	0	0	0	0	0	1	1	1	1	0	1	1	8	3	1	0	0	1	1	1	1	0	0	2	1	0	0
Streptococcus pyogenes MGAS315 (198466)	0	0	0	2	0	0	1	0	0	0	0	0	1	2	1	1	0	1	1	8	1	1	0	0	0	1	1	1	0	0	2	1	0	0
Streptococcus pyogenes MGAS8232 (186103)	0	0	0	2	0	1	1	0	0	0	0	0	1	1	1	1	0	1	2	7	3	1	0	0	1	1	1	1	0	0	2	0	0	0
Streptococcus pyogenes MGAS9429 (370551)	0	0	0	1	1	1	1	0	0	0	0	0	1	1	0	1	0	1	0	7	0	0	0	0	1	2	0	1	0	0	2	2	0	0
Streptococcus sanguinis SK36 (388919)	0	0	0	3	1	11	1	0	0	0	0	0	1	1	1	4	0	1	1	9	9	3	0	0	2	1	3	1	1	0	5	2	0	0
Streptococcus suis 05ZYH33 (391295)	0	0	0	4	1	1	0	0	0	0	0	0	1	1	1	0	0	1	1	6	5	5	0	0	1	1	1	1	1	0	3	2	0	0
Streptococcus thermophilus LMD-9 (322159)	0	0	0	1	1	1	1	0	0	0	0	0	0	1	1	0	0	0	0	6	3	3	0	0	0	1	0	1	1	0	2	2	0	0
Streptococcus thermophilus LMG 18311 (264199)	0	0	0	3	1	1	1	0	0	0	0	0	0	1	0	2	0	0	0	7	5	5	0	0	0	1	1	1	1	0	3	2	0	0
Streptococcus uberis 0140J (218495)	0	1	0	4	1	1	1	0	0	0	0	0	1	1	1	4	0	0	1	10	5	3	1	0	2	1	1	1	0	0	3	1	0	0
Streptomyces avermitilis MA-4680 (227882)	1	6	1	1	2	14	2	0	5	2	1	0	1	2	1	8	6	1	0	87	36	4	2	0	5	1	0	1	0	0	6	7	0	0
Streptomyces coelicolor (1902)	1	5	1	1	2	13	2	0	4	2	2	0	2	2	1	8	3	1	0	97	43	1	3	0	5	1	1	2	0	0	5	9	0	1
Streptomyces griseus subsp. griseus NBRC 13350 (455632)	1	5	1	1	1	9	1	0	3	1	1	1	1	2	1	7	3	1	0	98	30	1	6	0	6	1	0	1	0	0	7	7	0	1
Streptosporangium roseum DSM 43021 (479432)	2	7	1	1	1	37	0	0	4	3	5	1	2	2	1	12	2	1	2	146	67	3	7	0	5	1	0	1	0	0	6	10	0	0
Sulfolobus acidocaldarius DSM 639 (330779)	0	3	0	0	0	0	1	0	0	0	0	1	0	0	0	1	0	0	0	28	7	0	0	0	1	1	0	1	0	0	4	0	0	0
Sulfolobus islandicus L.S.2.15 (429572)	0	2	0	0	0	0	1	0	0	0	0	0	0	0	0	1	0	0	0	32	2	0	0	0	1	1	0	0	0	0	2	0	0	0
Sulfolobus islandicus M.14.25 (427317)	0	4	0	0	1	0	1	0	0	0	0	0	0	0	0	1	0	0	0	39	3	0	0	0	1	1	0	1	0	0	3	0	0	0
Sulfolobus islandicus Y.G.57.14 (439386)	0	1	0	0	2	0	1	0	0	0	0	0	0	0	0	0	0	0	0	26	1	0	0	0	1	1	0	0	0	0	0	0	0	0
Sulfolobus solfataricus P2 (273057)	0	4	0	0	1	0	1	0	0	0	0	0	0	0	0	1	0	0	0	45	3	0	0	0	2	1	0	1	0	0	3	0	0	0
Sulfolobus tokodaii str. 7 (273063)	0	5	0	0	1	0	0	0	0	0	0	1	0	0	0	1	0	0	0	35	5	0	0	0	1	1	0	1	0	0	3	0	0	0
Sulfurihydrogenibium azorense Az-Fu1 (204536)	6	6	1	0	1	0	0	2	0	0	0	1	0	1	1	0	0	0	7	5	0	1	0	1	1	1	1	1	1	0	4	2	0	0
Sulfurihydrogenibium sp. YO3AOP1 (436114)	6	7	1	0	1	0	0	2	0	0	1	1	0	1	1	0	0	0	8	7	0	1	0	1	0	1	1	1	1	0	3	2	0	0
Sulfurimonas denitrificans DSM 1251 (326298)	9	2	1	1	1	0	1	2	1	0	0	0	0	1	1	0	0	0	7	4	1	1	0	1	0	1	3	1	1	0	4	3	0	0
Sulfurospirillum deleyianum DSM 6946 (525898)	5	4	1	1	1	0	1	1	0	0	0	0	0	1	1	0	0	1	6	10	1	2	0	1	0	1	2	2	0	0	2	2	0	0
Sulfurovum sp. NBC37-1 (387093)	11	3	1	2	1	0	0	3	1	0	3	1	0	1	1	0	1	0	11	6	0	1	0	1	0	1	4	0	1	0	7	2	0	0
Symbiobacterium thermophilum IAM 14863 (292459)	1	8	1	1	1	7	0	1	0	0	1	0	1	1	1	2	0	0	1	15	6	2	1	0	1	1	1	2	0	0	4	4	0	1
Synechococcus elongatus PCC 6301 (269084)	2	7	0	0	1	0	0	0	0	0	0	1	0	1	1	2	1	1	7	5	1	1	0	0	1	1	0	1	0	0	4	2	0	1
Synechococcus elongatus PCC 7942 (1140)	1	3	0	0	1	0	0	0	1	0	0	0	0	1	0	1	1	0	3	2	0	1	0	0	1	1	0	1	0	0	1	1	0	0
Synechococcus sp. CC9311 (64471)	5	5	0	1	1	2	0	0	0	0	0	0	0	1	1	1	0	1	5	7	0	0	1	0	0	1	1	0	0	0	4	2	0	0
Synechococcus sp. CC9605 (110662)	2	5	0	1	1	3	0	0	0	0	0	1	0	1	1	1	0	1	3	5	0	0	1	0	0	1	0	0	0	0	3	2	0	1
Synechococcus sp. CC9902 (316279)	2	5	0	1	1	2	0	0	0	0	0	1	0	1	1	1	0	1	3	5	0	0	1	0	0	1	0	0	0	0	3	2	0	0
Synechococcus sp. JA-2-3B'a(2-13) (321332)	1	8	0	0	1	2	0	0	0	1	0	1	0	1	1	2	0	0	3	7	2	0	0	0	0	1	0	1	1	0	4	3	0	0
Synechococcus sp. JA-3-3Ab (321327)	1	8	0	0	1	2	0	0	0	1	0	1	0	1	1	2	0	0	4	6	2	0	0	0	0	1	0	1	2	0	4	2	0	0
Synechococcus sp. PCC 7002 (32049)	3	5	0	1	1	1	0	0	0	0	1	1	0	1	1	1	0	2	5	9	1	0	0	0	1	1	1	1	0	0	5	3	0	1
Synechococcus sp. RCC307 (316278)	4	6	0	0	1	0	0	0	0	0	0	1	0	1	1	1	0	1	7	7	0	0	1	0	0	1	0	1	0	0	3	2	0	1
Synechococcus sp. WH 7803 (32051)	3	5	0	1	1	1	0	0	0	0	0	0	0	1	1	2	1	1	7	10	0	0	1	0	0	1	0	1	0	0	2	2	0	1
Synechococcus sp. WH 8102 (84588)	2	5	0	1	1	1	0	0	0	0	0	1	0	1	1	1	0	1	5	6	0	0	1	0	0	1	0	0	0	0	3	2	0	0
Synechocystis sp. PCC 6803 (1148)	6	5	0	2	1	2	0	0	0	0	0	0	0	1	1	1	1	2	6	5	1	2	0	0	0	1	1	1	1	0	6	2	0	1
Syntrophobacter fumaroxidans MPOB (335543)	10	4	0	0	1	3	0	1	1	0	0	1	0	1	1	7	0	0	13	14	3	1	0	1	2	1	1	2	1	0	4	2	0	0
Syntrophomonas wolfei subsp. wolfei str. Goettingen (335541)	2	3	0	0	1	3	0	0	0	0	0	0	0	1	1	3	0	0	5	5	3	4	0	0	1	1	0	1	0	0	1	3	0	0
Syntrophus aciditrophicus SB (56780)	2	8	0	0	1	0	0	0	1	0	0	1	0	1	1	7	0	0	9	5	4	2	1	1	0	1	0	1	1	0	2	2	0	0
Teredinibacter turnerae T7901 (377629)	12	7	0	3	1	6	0	4	1	0	0	0	0	1	1	2	0	2	15	19	3	4	0	1	2	1	3	1	0	0	4	2	0	2
Thauera sp. MZ1T (85643)	11	4	0	1	1	0	0	1	0	0	1	1	0	1	1	4	0	2	14	24	4	1	0	1	4	1	5	1	0	0	4	2	0	1
Thermanaerovibrio acidaminovorans DSM 6589 (525903)	2	1	0	0	1	1	0	0	0	0	0	0	1	1	1	0	0	0	3	3	1	2	0	0	1	1	0	0	0	0	2	2	0	0
Thermoanaerobacter pseudethanolicus ATCC 33223 (340099)	0	3	0	0	1	0	0	0	0	0	0	0	0	1	1	0	0	0	1	7	2	2	0	0	3	1	0	0	0	0	3	5	0	0
Thermoanaerobacter sp. X514 (399726)	0	1	0	0	1	0	0	0	0	0	0	0	0	2	0	0	0	0	1	5	1	1	0	0	3	1	0	0	0	0	0	0	0	0
Thermoanaerobacter tengcongensis MB4 (273068)	0	4	0	0	1	3	0	0	0	0	0	0	0	1	1	0	0	0	1	15	2	2	0	0	4	1	0	1	0	0	3	5	0	0
Thermobaculum terrenum ATCC BAA-798 (525904)	0	6	1	0	1	3	0	0	0	1	2	1	0	1	1	3	0	0	1	16	7	2	0	0	0	1	0	1	0	0	1	4	0	0
Thermobifida fusca YX (269800)	1	3	0	1	1	1	0	0	1	1	1	1	0	1	1	6	0	1	0	20	10	1	2	0	3	1	0	1	0	0	4	4	0	0
Thermococcus gammatolerans EJ3 (593117)	0	2	0	0	1	0	2	0	0	0	0	1	0	0	0	0	0	0	0	13	1	3	0	0	0	1	0	0	0	0	1	0	0	0
Thermococcus kodakarensis KOD1 (69014)	0	3	0	0	1	0	1	0	0	0	0	1	0	0	0	0	0	0	0	19	1	3	0	0	0	1	0	0	0	0	2	0	0	0
Thermococcus onnurineus NA1 (523850)	0	4	0	0	1	0	1	0	0	0	0	1	0	0	0	1	0	0	0	15	3	4	0	0	0	1	0	0	0	0	2	0	0	0
Thermococcus sibiricus MM 739 (604354)	0	4	0	0	0	0	0	0	0	0	0	1	0	0	0	2	0	0	0	10	2	4	0	0	0	1	0	0	0	0	2	0	0	0
Thermodesulfovibrio yellowstonii DSM 11347 (289376)	2	3	0	0	1	0	0	1	0	0	0	1	0	1	1	3	0	0	6	5	1	0	0	0	1	1	1	1	0	0	1	2	0	0
Thermofilum pendens Hrk 5 (368408)	0	3	0	0	0	0	0	0	0	0	0	0	0	0	0	0	0	0	0	15	0	0	0	0	0	1	0	0	0	0	4	0	0	0
Thermomicrobium roseum DSM 5159 (309801)	0	6	1	0	1	3	0	0	0	1	1	0	0	1	1	1	0	0	1	21	4	0	0	0	0	1	0	1	0	0	1	4	0	0
Thermomonospora curvata DSM 43183 (471852)	0	5	0	1	1	3	0	0	1	1	0	1	0	1	1	5	1	1	1	30	13	1	2	0	2	1	1	1	0	0	4	5	0	1
Thermoplasma acidophilum DSM 1728 (273075)	0	5	1	0	0	0	1	0	0	0	0	1	0	0	0	0	0	0	0	35	5	0	0	0	1	1	0	1	1	0	1	0	0	0
Thermoplasma volcanium GSS1 (273116)	0	5	1	0	0	0	0	0	0	0	0	1	0	0	0	0	0	0	0	32	5	0	0	0	1	1	0	1	0	0	1	0	0	0
Thermoproteus neutrophilus V24Sta (444157)	0	3	0	0	1	0	0	0	0	0	0	1	0	0	0	0	0	0	0	7	3	0	0	0	0	1	0	1	0	0	2	0	0	0
Thermosipho africanus TCF52B (484019)	0	3	0	0	1	0	0	0	0	0	0	0	0	1	1	2	0	0	1	10	5	4	0	0	0	1	0	0	0	0	2	2	0	0
Thermosipho melanesiensis BI429 (391009)	0	3	0	0	1	0	0	0	0	0	0	0	0	1	1	0	0	0	0	10	3	3	0	0	1	1	0	0	0	0	3	2	0	0
Thermosynechococcus elongatus BP-1 (197221)	2	8	0	0	1	1	0	0	0	0	0	1	0	1	1	1	0	0	5	6	0	0	0	0	0	1	0	2	1	0	4	2	0	0
Thermotoga lettingae TMO (416591)	1	2	0	0	1	1	0	0	0	0	0	1	0	1	1	2	0	0	1	12	3	3	1	0	0	1	0	0	0	0	0	2	0	1
Thermotoga maritima MSB8 (243274)	1	2	0	0	1	0	0	0	0	0	0	1	0	1	1	0	0	0	1	10	2	2	0	0	1	1	0	0	0	0	0	2	0	0
Thermotoga neapolitana DSM 4359 (309803)	1	2	0	0	1	0	0	0	0	0	0	1	0	1	1	0	0	0	1	13	2	2	0	0	0	1	0	0	0	0	0	2	0	0
Thermotoga petrophila RKU-1 (390874)	1	1	0	0	1	0	0	0	0	0	0	1	0	1	1	0	0	0	1	9	1	2	0	0	1	1	0	0	0	0	0	2	0	0
Thermotoga sp. RQ2 (126740)	1	1	0	0	1	0	0	0	0	0	0	0	0	1	0	0	0	0	1	6	1	2	0	0	1	1	0	0	0	0	0	2	0	0
Thermus thermophilus HB27 (262724)	1	5	0	0	1	2	0	0	0	0	1	1	0	1	1	1	0	0	2	18	3	0	1	0	1	1	1	1	0	0	4	2	0	0
Thermus thermophilus HB8 (300852)	1	5	0	0	1	3	0	0	0	0	0	1	0	1	1	0	0	0	2	14	1	0	1	0	1	1	0	0	0	0	3	0	0	0
Thioalkalivibrio sp. HL-EbGR7 (396588)	11	7	1	2	1	2	0	0	0	1	3	1	0	1	1	2	0	1	10	11	1	0	0	1	0	1	2	1	1	0	6	2	0	1
Thiobacillus denitrificans ATCC 25259 (292415)	9	8	0	1	1	0	0	0	1	0	1	1	0	1	1	2	0	0	10	11	2	0	0	1	1	1	6	2	1	0	7	2	0	0
Thiomicrospira crunogena XCL-2 (317025)	11	8	0	2	1	2	0	0	0	0	4	0	0	1	1	0	0	0	10	6	0	1	0	1	1	1	1	1	2	0	6	2	0	0
Tolumonas auensis DSM 9187 (595494)	5	3	0	2	1	0	2	0	0	0	1	1	0	1	1	1	1	0	13	28	4	2	0	1	3	1	1	1	0	0	3	2	0	1
Treponema denticola ATCC 35405 (243275)	0	3	0	0	1	1	0	0	0	0	0	0	1	1	1	2	0	1	2	8	4	9	0	0	2	1	0	0	1	0	2	2	2	0
Treponema pallidum subsp. pallidum str. Nichols (243276)	0	1	0	0	0	0	0	0	0	0	0	0	0	1	1	0	0	0	1	1	0	1	0	1	0	1	1	0	0	0	1	2	0	0
Trichodesmium erythraeum IMS101 (203124)	4	7	0	1	1	2	0	0	0	0	2	0	0	1	1	1	0	0	5	6	0	2	0	0	1	1	1	1	1	0	7	3	0	1
Tropheryma whipplei TW08/27 (218496)	0	2	0	0	1	0	0	0	0	1	0	0	0	0	1	0	0	0	0	3	0	0	0	0	0	1	0	1	0	0	0	1	0	0
Tropheryma whipplei str. Twist (203267)	0	2	0	0	1	0	0	0	0	1	0	0	0	0	1	0	0	0	0	4	0	1	0	0	0	1	0	1	0	0	0	2	0	0
Ureaplasma parvum serovar 3 str. ATCC 27815 (505682)	0	0	0	0	0	0	0	0	0	0	0	0	0	0	0	0	0	0	0	0	0	0	0	0	0	1	0	0	0	0	0	0	0	0
Ureaplasma parvum serovar 3 str. ATCC 700970 (273119)	0	0	0	1	0	0	0	0	0	0	0	0	0	0	1	0	0	1	0	0	0	2	0	0	0	1	0	0	0	0	1	0	0	0
Variovorax paradoxus S110 (543728)	10	8	0	3	1	10	1	1	5	0	1	0	0	1	1	9	4	2	15	61	21	3	1	1	4	1	3	3	0	0	5	2	0	0
Veillonella parvula DSM 2008 (479436)	2	1	0	1	0	0	0	0	1	0	0	0	0	1	1	0	0	1	4	16	3	3	0	0	0	1	1	1	0	0	2	2	0	0
Verminephrobacter eiseniae EF01-2 (391735)	7	3	0	1	1	2	0	0	0	0	0	0	0	1	1	3	0	0	8	35	4	1	1	1	2	1	3	1	0	0	4	2	0	0
Vibrio cholerae O1 biovar El Tor str. N16961 (243277)	6	2	0	2	1	0	2	1	1	0	0	0	1	1	1	2	1	0	14	22	4	6	1	1	3	1	4	2	0	0	3	2	0	1
Vibrio cholerae O395 (345073)	3	1	0	0	0	0	2	0	1	0	0	0	0	1	0	0	0	0	1	5	1	3	0	0	2	1	0	0	0	0	0	1	0	1
Vibrio fischeri ES114 (312309)	10	2	0	2	1	3	1	1	1	0	0	0	1	1	1	1	1	0	20	24	4	7	2	1	5	1	6	1	0	0	5	3	0	0
Vibrio fischeri MJ11 (388396)	10	1	0	2	1	2	1	1	2	0	0	0	1	1	1	1	1	0	20	21	3	8	2	1	6	1	2	0	0	0	4	2	0	0
Vibrio parahaemolyticus RIMD 2210633 (223926)	12	3	0	2	1	2	2	3	2	0	0	0	1	1	1	3	3	1	25	24	7	9	3	1	4	1	4	2	1	0	4	2	0	2
Vibrio sp. Ex25 (150340)	6	0	0	1	0	1	0	1	0	0	0	1	0	0	1	3	0	0	9	7	5	6	3	0	1	1	3	2	0	0	2	1	0	0
Vibrio splendidus LGP32 (575788)	12	1	0	2	0	0	2	2	1	0	1	0	1	1	0	1	1	1	17	29	5	12	1	1	5	1	4	1	0	0	3	3	0	0
Vibrio vulnificus CMCP6 (216895)	12	4	0	2	1	4	2	1	1	0	1	1	1	1	1	2	1	0	27	25	5	6	0	1	2	1	3	2	0	0	3	3	0	1
Wigglesworthia glossinidia endosymbiont of Glossina brevipalpis (36870)	0	1	0	0	1	0	0	0	0	0	0	1	0	0	1	0	0	0	0	3	2	0	1	0	0	1	0	1	0	0	1	2	0	0
Wolbachia endosymbiont of Culex quinquefasciatus Pel (570417)	1	3	0	0	0	0	0	0	0	0	0	1	0	1	1	0	0	0	2	5	0	0	1	0	0	1	0	1	0	0	1	1	0	0
Wolbachia endosymbiont of Drosophila melanogaster (163164)	1	3	0	0	0	0	0	0	0	0	0	1	0	1	1	0	0	0	2	7	0	0	2	0	0	1	0	1	0	0	1	2	0	0
Wolbachia endosymbiont strain TRS of Brugia malayi (292805)	0	3	0	0	0	0	0	0	0	0	0	1	0	1	1	0	0	0	1	3	0	0	0	0	0	1	0	1	0	0	1	1	0	0
Wolbachia sp. wRi (66084)	0	1	0	0	0	0	0	0	0	0	0	0	0	1	0	0	0	0	2	3	0	0	0	0	0	1	0	1	0	0	0	1	0	0
Wolinella succinogenes DSM 1740 (273121)	5	4	1	1	1	0	1	1	0	0	0	1	0	1	1	1	0	0	4	7	1	3	0	1	0	1	4	2	0	0	2	2	0	0
Xanthobacter autotrophicus Py2 (78245)	21	7	0	4	2	1	0	1	1	1	7	0	0	1	1	3	5	1	26	36	14	1	2	1	4	1	4	1	0	0	3	2	0	0
Xanthomonas axonopodis pv. citri str. 306 (190486)	13	3	0	2	1	5	0	0	4	0	1	1	1	1	1	6	3	3	19	34	8	3	1	1	3	1	4	2	0	0	6	2	0	1
Xanthomonas campestris pv. campestris str. 8004 (314565)	1	0	0	0	0	0	0	0	0	0	0	0	0	0	0	1	1	0	2	5	0	0	0	0	0	1	0	0	0	0	0	0	0	0
Xanthomonas campestris pv. campestris str. ATCC 33913 (190485)	10	3	0	2	1	3	1	0	3	0	1	1	1	1	1	4	3	3	14	36	8	2	2	1	4	1	4	3	0	0	6	2	0	1
Xanthomonas campestris pv. campestris str. B100 (509169)	8	0	0	1	1	4	1	0	3	0	0	0	1	1	1	2	2	2	7	27	3	1	0	0	3	1	2	1	0	0	2	1	0	0
Xanthomonas campestris pv. vesicatoria str. 85-10 (316273)	14	2	0	2	1	4	1	1	3	0	1	1	1	1	1	4	3	3	20	38	9	2	1	1	3	1	5	2	0	0	7	2	0	1
Xanthomonas oryzae pv. oryzae KACC10331 (291331)	9	3	0	0	0	4	0	2	3	0	1	1	1	1	1	3	3	3	13	23	6	2	1	1	3	1	3	3	0	0	5	2	0	0
Xylanimonas cellulosilytica DSM 15894 (446471)	0	3	0	0	1	1	0	0	0	1	1	0	0	2	1	2	0	1	0	31	7	2	0	0	2	1	0	1	0	0	4	3	0	1
Xylella fastidiosa 9a5c (160492)	5	3	0	1	1	1	0	0	0	0	2	1	1	1	1	4	1	2	6	6	3	1	0	1	1	1	1	2	0	0	4	2	0	1
Xylella fastidiosa M23 (405441)	1	1	0	0	1	0	0	0	0	0	1	0	1	0	0	1	1	0	2	0	0	1	0	0	0	1	0	1	0	0	1	1	0	1
Xylella fastidiosa Temecula1 (183190)	4	3	0	1	1	1	0	0	0	0	2	1	1	1	1	3	1	2	5	3	3	1	0	1	0	1	1	2	0	0	4	2	0	1
Yersinia enterocolitica subsp. enterocolitica 8081 (393305)	8	3	2	4	1	4	0	0	1	1	2	1	1	1	1	3	5	1	15	51	2	2	4	1	3	1	4	2	1	1	3	3	1	0
Yersinia pestis Angola (349746)	0	0	0	0	0	1	0	0	1	0	0	0	1	0	0	0	0	0	2	9	0	1	0	1	0	1	1	0	0	0	0	0	0	0
Yersinia pestis KIM 10 (187410)	7	2	1	2	1	1	0	1	1	1	1	1	0	1	1	3	4	1	12	39	3	2	4	0	2	1	3	2	1	1	3	2	0	1
Zymomonas mobilis subsp. mobilis NCIMB 11163 (622759)	1	0	0	0	1	4	0	1	2	0	0	0	0	1	0	1	0	0	3	8	0	1	0	1	1	1	1	0	0	0	0	2	0	0
Zymomonas mobilis subsp. mobilis ZM4 (264203)	3	2	0	0	1	2	0	1	1	0	0	0	0	1	1	1	1	0	5	11	2	1	2	0	1	1	0	1	0	0	2	0	0	0
Average	4.42754	3.48743	0.257485	1.09701	0.835928	2.56886	0.346108	0.502994	0.817964	0.348503	0.74491	0.391617	0.245509	0.926946	0.808383	2.48743	0.779641	0.62515	6.88383	23.1162	5.7988	2.21437	1.01796	0.420359	1.93174	1.00599	1.71377	0.916168	0.235928	0.0994012	2.69701	2.1497	0.0419162	0.362874
Standard dev.	5.55767	3.17186	0.560105	1.18602	0.610187	3.83108	0.598735	1.05981	1.19367	0.719367	1.14671	0.495715	0.44704	0.514238	0.396842	2.7429	1.5949	0.816256	8.31036	24.8857	7.4146	2.66531	1.36798	0.510623	2.51402	0.0914187	1.84553	0.716483	0.485426	0.340598	1.81532	1.54326	0.206411	0.557324
Coefficient of variation	1.25525	0.909513	2.17529	1.08114	0.729952	1.49135	1.72991	2.107	1.45932	2.06416	1.5394	1.26582	1.82087	0.554766	0.490908	1.10271	2.04569	1.3057	1.20723	1.07655	1.27864	1.20364	1.34384	1.21473	1.30143	0.0908746	1.07688	0.782043	2.05751	3.4265	0.673086	0.717894	4.92437	1.53586
Sum	3697	2912	215	916	698	2145	289	420	683	291	622	327	205	774	675	2077	651	522	5748	19302	4842	1849	850	351	1613	840	1431	765	197	83	2252	1795	35	303

## Sheet: Log2
Genome	ACR_tran	AhpC-TSA	ArsB	ArsC	BacA	Beta-lactamase	C4dic_mal_tran	CCP_MauG	Catalase	CopC	Cu-oxidase_3	CutA1	CutC	DNA_pol_A	EF_TS	FMN_red	FUSC	GSHPx	HlyD	MFS_1	MarR	MatE	Multi_Drug_Res	OstA_C	Oxidored_FMN	RNA_pol_Rpb2_6	Redoxin	Sod_Fe_C	TehB	TetR_C_2	Thioredoxin	Transpeptidase	YodA	peroxidase
Genome	ACR transporter	Peroxiredoxin	Arsenical pump membrane protein	Arsenate reductase	Bacitracin resistance protein	Beta-lactamase	C4-dicarboxylate transporter	Di-haem cytochrome c peroxidase	Catalase	Copper resistance protein CopC	Multicopper oxidase	Divalent ion tolerance protein	Copper transporter	DNA polymerase A	Elongation factor TS	NADPH-dependent FMN reductase	Fusaric acid resistance protein	Glutathione peroxidase	Efflux pump	Major facilitator family	Multiple antibiotic resistance operon repressor	Multi antimicrobial extrusion protein	Small multidrug resistance protein	Organic solvent tolerance protein	NADH oxidase	RNA polymerase rpoB	Redoxin	Superoxide dismutase	Tellurite resistance protein	MAATS-type multidrug transcriptional repressor	Thioredoxin	Penicillin binding transpeptidase	Cadmium binding protein	Peroxidase
Acaryochloris marina MBIC11017 (329726)	2.80735	3.45943	#NUM!	0	0	0	#NUM!	1	0	#NUM!	#NUM!	0	#NUM!	0	0	2.58496	#NUM!	#NUM!	3.80735	4.45943	1	2	#NUM!	#NUM!	2.32193	0	1	1	0	#NUM!	2.58496	2	#NUM!	0
Acetobacter pasteurianus IFO 3283-01 (634452)	2.80735	2	1	1.58496	0	0	#NUM!	0	0	#NUM!	0	#NUM!	#NUM!	0	0	1.58496	3	0	3.58496	4.85798	2.58496	0	1	0	1.58496	0	0	0	#NUM!	#NUM!	1	1	#NUM!	#NUM!
Acholeplasma laidlawii PG-8A (441768)	#NUM!	#NUM!	0	0	0	1	#NUM!	#NUM!	#NUM!	#NUM!	#NUM!	#NUM!	#NUM!	0	0	0	#NUM!	1	#NUM!	1.58496	2	1	#NUM!	#NUM!	0	0	0	0	#NUM!	#NUM!	1.58496	#NUM!	#NUM!	#NUM!
Acidimicrobium ferrooxidans DSM 10331 (525909)	#NUM!	2	0	#NUM!	#NUM!	0	0	#NUM!	#NUM!	#NUM!	#NUM!	0	#NUM!	0	0	0	0	0	#NUM!	4.24793	2.32193	#NUM!	#NUM!	#NUM!	#NUM!	0	0	#NUM!	0	#NUM!	1.58496	1.58496	#NUM!	0
Acidiphilium cryptum JF-5 (349163)	3	2	0	0	0	0	0	0	0	#NUM!	#NUM!	#NUM!	#NUM!	0	0	1.58496	#NUM!	#NUM!	3.16993	5	3	#NUM!	0	0	1.58496	0	1	0	#NUM!	#NUM!	1.58496	2	#NUM!	0
Acidithiobacillus ferrooxidans ATCC 53993 (380394)	3.45943	2	0	#NUM!	0	0	1.58496	#NUM!	#NUM!	0	#NUM!	#NUM!	#NUM!	0	0	1.58496	#NUM!	#NUM!	3.90689	4.16993	2	#NUM!	0	0	0	0	1	0	#NUM!	#NUM!	2.32193	2	#NUM!	#NUM!
Acidobacterium capsulatum ATCC 51196 (240015)	3.70044	3.16993	0	#NUM!	0	2.32193	#NUM!	0	0	#NUM!	1	0	0	0	0	#NUM!	0	#NUM!	4.24793	3.90689	1	0	#NUM!	0	1	0	1.58496	0	#NUM!	#NUM!	1	1.58496	#NUM!	0
Acidothermus cellulolyticus 11B (351607)	#NUM!	1	0	#NUM!	0	0	#NUM!	#NUM!	0	0	0	#NUM!	0	0	0	#NUM!	#NUM!	#NUM!	0	4.39232	3.45943	#NUM!	#NUM!	#NUM!	0	0	0	#NUM!	#NUM!	#NUM!	1.58496	1.58496	#NUM!	#NUM!
Acidovorax citrulli AAC00-1 (397945)	3.32193	1	0	1	0	1.58496	#NUM!	#NUM!	1	#NUM!	0	#NUM!	#NUM!	0	0	2.58496	0	1	3.32193	5.2854	3.16993	1.58496	1.58496	0	0	0	1.58496	1	#NUM!	#NUM!	2.32193	1	#NUM!	0
Acidovorax ebreus TPSY (535289)	3.16993	1	0	1	0	0	0	0	1	#NUM!	1	0	#NUM!	0	#NUM!	1.58496	0	1	3.58496	4.64386	1.58496	0	0	0	0	0	1.58496	0	#NUM!	#NUM!	1.58496	1	#NUM!	#NUM!
Acidovorax sp. JS42 (232721)	3.16993	2	#NUM!	1.58496	0	0	0	#NUM!	1	#NUM!	2	0	#NUM!	0	0	2	0	1	3.58496	4.85798	2	0	0	0	0	0	2	0	#NUM!	#NUM!	2.32193	1	#NUM!	#NUM!
Acinetobacter baumannii ATCC 17978 (400667)	3.16993	1.58496	#NUM!	1	0	1.58496	0	#NUM!	1.58496	0	0	#NUM!	#NUM!	0	0	2.32193	1	1	4.08746	5.72792	2	2	1.58496	0	2.58496	0	#NUM!	0	#NUM!	#NUM!	2	2	#NUM!	0
Acinetobacter baumannii AYE (509173)	2.58496	0	#NUM!	1.58496	0	2	0	#NUM!	1.58496	0	1	#NUM!	#NUM!	0	#NUM!	2.80735	1	0	3.80735	5.78136	1.58496	1.58496	1.58496	0	3	0	#NUM!	#NUM!	#NUM!	#NUM!	1	1.58496	#NUM!	0
Acinetobacter baumannii SDF (509170)	2.32193	1	#NUM!	0	0	1	0	#NUM!	1	#NUM!	#NUM!	#NUM!	#NUM!	0	#NUM!	1.58496	1	1	3.16993	4.52356	0	1	1	0	1.58496	0	#NUM!	0	#NUM!	#NUM!	0	1.58496	#NUM!	#NUM!
Acinetobacter sp. ADP1 (62977)	3.16993	2.32193	#NUM!	0	1.58496	1.58496	0	#NUM!	0	#NUM!	0	#NUM!	#NUM!	0	0	2.32193	1	1	3.45943	5.39232	2.32193	1.58496	0	0	2.80735	0	#NUM!	1.58496	#NUM!	#NUM!	1	1	#NUM!	#NUM!
Actinobacillus pleuropneumoniae serovar 3 str. JL03 (434271)	0	1	#NUM!	0	#NUM!	#NUM!	1	0	#NUM!	#NUM!	1	#NUM!	#NUM!	0	0	0	#NUM!	#NUM!	2	3.32193	#NUM!	#NUM!	#NUM!	0	0	0	1	#NUM!	0	#NUM!	0	1	#NUM!	#NUM!
Actinobacillus pleuropneumoniae serovar 7 str. AP76 (537457)	1	0	#NUM!	0	#NUM!	#NUM!	0	#NUM!	0	#NUM!	1	#NUM!	#NUM!	0	#NUM!	#NUM!	#NUM!	#NUM!	2	3.70044	#NUM!	0	0	0	0	0	#NUM!	0	#NUM!	#NUM!	0	0	#NUM!	#NUM!
Actinobacillus succinogenes 130Z (339671)	0	1.58496	#NUM!	0	#NUM!	#NUM!	0	0	0	#NUM!	1	#NUM!	#NUM!	0	0	#NUM!	#NUM!	#NUM!	1.58496	3.58496	1	1	1	0	1	0	1.58496	0	0	#NUM!	1	1	#NUM!	#NUM!
Actinosynnema mirum DSM 43827 (446462)	0	2.32193	0	#NUM!	0	3.70044	#NUM!	#NUM!	1.58496	2	0	0	0	1	0	2	#NUM!	0	#NUM!	6.18982	5	1	1.58496	#NUM!	2.32193	0	0	0	#NUM!	#NUM!	2.32193	1.58496	#NUM!	0
Aeromonas hydrophila subsp. hydrophila ATCC 7966 (380703)	3	2	#NUM!	1.58496	0	0	0	0	0	#NUM!	0	0	0	0	0	#NUM!	1.58496	1	4.08746	5.04439	2.58496	2.80735	2.58496	0	2	0	2.58496	1	#NUM!	0	1.58496	1.58496	#NUM!	#NUM!
Aeromonas salmonicida subsp. salmonicida A449 (382245)	2.80735	1.58496	#NUM!	1.58496	0	0	0	0	0	#NUM!	#NUM!	0	0	0	0	#NUM!	1	1	3.80735	4.75489	2.32193	2.58496	1.58496	0	1.58496	0	2.58496	1	#NUM!	0	1.58496	1.58496	#NUM!	0
Aeropyrum pernix K1 (272557)	#NUM!	2.32193	#NUM!	#NUM!	#NUM!	0	#NUM!	#NUM!	#NUM!	#NUM!	#NUM!	0	#NUM!	#NUM!	#NUM!	#NUM!	#NUM!	#NUM!	#NUM!	3	0	1	#NUM!	#NUM!	#NUM!	0	#NUM!	0	#NUM!	#NUM!	2.32193	#NUM!	#NUM!	#NUM!
Aggregatibacter actinomycetemcomitans D11S-1 (668336)	0	1	#NUM!	1	#NUM!	#NUM!	#NUM!	0	0	#NUM!	0	#NUM!	#NUM!	0	0	#NUM!	#NUM!	#NUM!	2.58496	3.45943	#NUM!	0	0	0	#NUM!	0	2.32193	0	1	#NUM!	1	1	#NUM!	#NUM!
Aggregatibacter aphrophilus NJ8700 (634176)	0	1	#NUM!	1	#NUM!	#NUM!	0	0	#NUM!	#NUM!	0	#NUM!	#NUM!	0	0	#NUM!	#NUM!	#NUM!	2	3.58496	#NUM!	0	0	0	0	0	2.32193	0	1	#NUM!	1	1	#NUM!	#NUM!
Agrobacterium radiobacter K84 (311403)	4	1.58496	0	1	1	2.80735	#NUM!	0	0	1	1	#NUM!	0	0	0	3.16993	1	0	4.75489	6.08746	4.85798	2.32193	1	0	2.80735	0	1.58496	0	#NUM!	#NUM!	1	1	#NUM!	0
Agrobacterium tumefaciens str. C58 (176299)	3.32193	1	0	1	1	2.58496	#NUM!	0	0	#NUM!	0	#NUM!	0	0	0	2.32193	0	#NUM!	4.39232	5.16993	4.39232	1.58496	0	0	1.58496	0	2.32193	1.58496	#NUM!	#NUM!	1	1.58496	0	0
Agrobacterium vitis S4 (311402)	3.58496	0	0	1	1	2	#NUM!	0	1	0	1.58496	#NUM!	0	0	0	0	1.58496	0	4.16993	5.45943	4.08746	2	#NUM!	0	1	0	2	0	#NUM!	#NUM!	1	1.58496	#NUM!	0
Akkermansia muciniphila ATCC BAA-835 (349741)	2.58496	1.58496	#NUM!	0	0	1	#NUM!	0	0	#NUM!	#NUM!	#NUM!	#NUM!	0	0	0	#NUM!	#NUM!	3	3.32193	2	2.32193	0	#NUM!	0	0	0	0	#NUM!	#NUM!	2	1	#NUM!	#NUM!
Alcanivorax borkumensis SK2 (393595)	3.16993	2.32193	#NUM!	1	0	0	#NUM!	0	0	#NUM!	1	#NUM!	#NUM!	0	0	2	1	0	3.16993	3.32193	1.58496	1.58496	1	0	1.58496	0	2.32193	0	#NUM!	0	1.58496	1	#NUM!	#NUM!
Alicyclobacillus acidocaldarius subsp. acidocaldarius DSM 446 (521098)	0	2	1	0	1	#NUM!	0	#NUM!	0	0	2.32193	#NUM!	#NUM!	0	0	1	0	#NUM!	1.58496	5.2854	2.32193	#NUM!	#NUM!	#NUM!	1	0	0	0	#NUM!	#NUM!	2.32193	2.32193	#NUM!	#NUM!
Aliivibrio salmonicida LFI1238 (316275)	2.32193	1	#NUM!	1	0	0	0	0	0	#NUM!	#NUM!	#NUM!	0	0	0	0	0	#NUM!	3.80735	4.16993	#NUM!	2	0	0	1.58496	0	2	0	#NUM!	#NUM!	2	1	#NUM!	#NUM!
Alkalilimnicola ehrlichii MLHE-1 (187272)	3	2.32193	#NUM!	0	0	#NUM!	0	1	#NUM!	0	0	0	#NUM!	0	0	1.58496	#NUM!	#NUM!	3.16993	3.80735	1	0	#NUM!	0	#NUM!	0	2.32193	0	0	#NUM!	1	1	#NUM!	0
Alkaliphilus metalliredigens QYMF (293826)	2.58496	2.80735	#NUM!	#NUM!	0	1	0	#NUM!	0	#NUM!	#NUM!	#NUM!	#NUM!	1	0	2.58496	#NUM!	#NUM!	3.45943	3.70044	3.16993	3.90689	#NUM!	#NUM!	0	0	0	0	0	#NUM!	0	1.58496	#NUM!	1
Alkaliphilus oremlandii OhILAs (350688)	0	1.58496	#NUM!	0	0	0	0	#NUM!	#NUM!	0	#NUM!	#NUM!	#NUM!	0	0	1.58496	#NUM!	#NUM!	2	2	2.32193	3	#NUM!	#NUM!	1.58496	0	0	#NUM!	0	#NUM!	1	2	#NUM!	#NUM!
Ammonifex degensii KC4 (429009)	0	0	#NUM!	#NUM!	0	#NUM!	#NUM!	#NUM!	#NUM!	#NUM!	#NUM!	0	#NUM!	0	0	#NUM!	#NUM!	#NUM!	2	2.80735	0	#NUM!	#NUM!	#NUM!	#NUM!	0	#NUM!	#NUM!	#NUM!	#NUM!	0	1.58496	#NUM!	#NUM!
Anabaena variabilis ATCC 29413 (240292)	2	3	#NUM!	1	0	0	#NUM!	0	#NUM!	#NUM!	#NUM!	#NUM!	#NUM!	0	0	1	#NUM!	#NUM!	3.90689	4.24793	1	#NUM!	1	#NUM!	1.58496	0	0	1	#NUM!	#NUM!	2.32193	1.58496	#NUM!	#NUM!
Anaerococcus prevotii DSM 20548 (525919)	#NUM!	1	#NUM!	0	0	1	#NUM!	#NUM!	0	#NUM!	#NUM!	#NUM!	0	0	0	0	#NUM!	0	#NUM!	2.58496	2.32193	2.58496	#NUM!	#NUM!	#NUM!	0	1.58496	#NUM!	#NUM!	#NUM!	0	1	0	#NUM!
Anaeromyxobacter dehalogenans 2CP-C (290397)	3.45943	3	#NUM!	#NUM!	0	1.58496	0	0	#NUM!	#NUM!	#NUM!	0	#NUM!	0	0	1	#NUM!	#NUM!	4.08746	4.32193	2.80735	0	1.58496	#NUM!	0	0	2	0	#NUM!	#NUM!	2.32193	1.58496	#NUM!	#NUM!
Anaeromyxobacter sp. Fw109-5 (404589)	3.16993	2.58496	#NUM!	#NUM!	0	1	#NUM!	1.58496	0	#NUM!	0	0	#NUM!	0	0	0	#NUM!	#NUM!	3.45943	4.08746	1	1	#NUM!	#NUM!	0	0	1.58496	0	#NUM!	#NUM!	2.58496	1.58496	#NUM!	#NUM!
Anaeromyxobacter sp. K (447217)	3.32193	2.80735	#NUM!	0	0	1.58496	0	#NUM!	#NUM!	#NUM!	#NUM!	0	#NUM!	0	0	1	#NUM!	#NUM!	4	4.58496	2.80735	0	1.58496	#NUM!	0	0	2	0	#NUM!	#NUM!	2.32193	1.58496	#NUM!	#NUM!
Anaplasma centrale str. Israel (574556)	0	1.58496	#NUM!	#NUM!	#NUM!	#NUM!	#NUM!	#NUM!	#NUM!	#NUM!	#NUM!	0	#NUM!	0	0	#NUM!	#NUM!	#NUM!	0	1.58496	#NUM!	#NUM!	#NUM!	#NUM!	#NUM!	0	#NUM!	0	#NUM!	#NUM!	0	1	#NUM!	#NUM!
Anaplasma marginale str. Florida (320483)	0	1	#NUM!	#NUM!	#NUM!	#NUM!	#NUM!	#NUM!	#NUM!	#NUM!	#NUM!	#NUM!	#NUM!	0	0	#NUM!	#NUM!	#NUM!	#NUM!	1	#NUM!	#NUM!	#NUM!	#NUM!	#NUM!	0	0	0	#NUM!	#NUM!	0	0	#NUM!	#NUM!
Anaplasma marginale str. St. Maries (234826)	0	2	#NUM!	#NUM!	#NUM!	#NUM!	#NUM!	#NUM!	#NUM!	#NUM!	#NUM!	0	#NUM!	0	0	#NUM!	#NUM!	#NUM!	0	1.58496	#NUM!	#NUM!	#NUM!	#NUM!	#NUM!	0	0	0	#NUM!	#NUM!	0	1	#NUM!	#NUM!
Anaplasma phagocytophilum HZ (212042)	0	2.32193	#NUM!	#NUM!	#NUM!	#NUM!	#NUM!	#NUM!	#NUM!	#NUM!	#NUM!	0	#NUM!	0	0	#NUM!	#NUM!	#NUM!	0	1.58496	#NUM!	#NUM!	#NUM!	#NUM!	#NUM!	0	0	0	#NUM!	#NUM!	0	#NUM!	#NUM!	#NUM!
Anoxybacillus flavithermus WK1 (491915)	1	2.80735	0	1.58496	0	#NUM!	#NUM!	#NUM!	#NUM!	#NUM!	#NUM!	#NUM!	#NUM!	0	0	#NUM!	#NUM!	0	#NUM!	4	2.32193	1	0	#NUM!	0	0	0	1	#NUM!	#NUM!	2.32193	2	#NUM!	0
Aquifex aeolicus VF5 (224324)	2	2.32193	#NUM!	#NUM!	0	#NUM!	#NUM!	0	#NUM!	#NUM!	#NUM!	0	#NUM!	0	0	#NUM!	#NUM!	#NUM!	2.58496	2	#NUM!	0	#NUM!	0	#NUM!	0	0	0	#NUM!	#NUM!	1.58496	1	#NUM!	#NUM!
Archaeoglobus fulgidus DSM 4304 (224325)	#NUM!	0	#NUM!	#NUM!	#NUM!	#NUM!	0	#NUM!	#NUM!	#NUM!	#NUM!	0	#NUM!	#NUM!	#NUM!	2	#NUM!	#NUM!	#NUM!	3.80735	2	0	#NUM!	#NUM!	1.58496	0	#NUM!	#NUM!	#NUM!	#NUM!	2.32193	#NUM!	#NUM!	0
Arcobacter butzleri RM4018 (367737)	3	2	0	1	0	#NUM!	0	1.58496	#NUM!	#NUM!	#NUM!	0	#NUM!	0	0	0	#NUM!	#NUM!	3.16993	3.70044	1.58496	#NUM!	0	#NUM!	0	0	1	0	0	#NUM!	1.58496	1.58496	#NUM!	0
Aromatoleum aromaticum EbN1 (76114)	2.58496	2.32193	#NUM!	#NUM!	0	#NUM!	0	0	0	#NUM!	#NUM!	0	#NUM!	0	0	1.58496	#NUM!	0	3.70044	4.32193	2.58496	0	0	0	2	0	2	0	1	#NUM!	1.58496	1	#NUM!	#NUM!
Arthrobacter aurescens TC1 (290340)	0	2.80735	0	#NUM!	0	2.58496	#NUM!	#NUM!	1	1.58496	2.32193	#NUM!	0	1	0	2	#NUM!	0	#NUM!	6.04439	4.45943	1	1	#NUM!	1	0	#NUM!	0	#NUM!	#NUM!	2.32193	2	#NUM!	#NUM!
Arthrobacter chlorophenolicus A6 (452863)	0	2.32193	0	#NUM!	0	2.32193	#NUM!	#NUM!	1	1	#NUM!	#NUM!	#NUM!	1	0	2	#NUM!	0	#NUM!	5.93074	4	0	1	#NUM!	1	0	1.58496	0	#NUM!	#NUM!	2.32193	2	#NUM!	0
Arthrobacter sp. FB24 (290399)	0	2.58496	0	#NUM!	0	2	0	#NUM!	1	1.58496	2	#NUM!	0	1	0	1.58496	#NUM!	0	#NUM!	6.18982	3.90689	0	1	#NUM!	1.58496	0	#NUM!	0	#NUM!	#NUM!	2.32193	1.58496	#NUM!	#NUM!
Aster yellows witches'-broom phytoplasma AYWB (322098)	#NUM!	#NUM!	#NUM!	#NUM!	#NUM!	#NUM!	#NUM!	#NUM!	#NUM!	#NUM!	#NUM!	#NUM!	#NUM!	#NUM!	0	#NUM!	#NUM!	#NUM!	#NUM!	#NUM!	#NUM!	1.58496	#NUM!	#NUM!	#NUM!	0	#NUM!	0	#NUM!	#NUM!	0	#NUM!	#NUM!	#NUM!
Atopobium parvulum DSM 20469 (521095)	#NUM!	1	#NUM!	0	0	0	0	#NUM!	#NUM!	#NUM!	#NUM!	#NUM!	#NUM!	0	0	1.58496	#NUM!	0	0	1.58496	1.58496	0	#NUM!	#NUM!	#NUM!	0	#NUM!	#NUM!	#NUM!	#NUM!	0	1	#NUM!	#NUM!
Azoarcus sp. BH72 (62928)	3.45943	2.80735	#NUM!	1.58496	0	0	#NUM!	1	0	#NUM!	0	0	#NUM!	0	0	2	#NUM!	1	3.58496	4.32193	1.58496	0	0	0	1	0	1.58496	0	0	#NUM!	2.32193	1	#NUM!	0
Azorhizobium caulinodans ORS 571 (438753)	3.45943	2.32193	0	2	0	2	0	1	#NUM!	#NUM!	1	0	#NUM!	1	0	1.58496	2.58496	#NUM!	4.32193	5.61471	3.70044	2	1	0	2	0	2	1	#NUM!	#NUM!	1.58496	0	#NUM!	0
Azotobacter vinelandii DJ (322710)	3.32193	2.32193	#NUM!	2.32193	0	1.58496	#NUM!	0	0	#NUM!	1	#NUM!	#NUM!	0	0	1.58496	1	1	3.80735	5.97728	3.16993	1	0	0	2.58496	0	1	0	#NUM!	#NUM!	1.58496	1	#NUM!	0
Bacillus amyloliquefaciens FZB42 (326423)	0	2.58496	1	1.58496	0	2.32193	#NUM!	#NUM!	1.58496	0	#NUM!	#NUM!	#NUM!	0	0	1.58496	#NUM!	0	0	5.90689	4.39232	1.58496	2.80735	#NUM!	1	0	0	1	#NUM!	#NUM!	2.32193	2.58496	#NUM!	#NUM!
Bacillus anthracis str. Ames (198094)	1	2.32193	0	1	1	3.80735	#NUM!	#NUM!	2	0	0	#NUM!	0	0	0	1	#NUM!	0	1	6	4.24793	2	2.58496	#NUM!	1	0	0	1.58496	1	#NUM!	2.32193	3	#NUM!	#NUM!
Bacillus cereus AH820 (405535)	1	1	#NUM!	#NUM!	#NUM!	3.58496	#NUM!	#NUM!	1	0	0	#NUM!	0	#NUM!	#NUM!	#NUM!	#NUM!	#NUM!	0	5	1.58496	1.58496	0	#NUM!	1	0	#NUM!	#NUM!	0	#NUM!	#NUM!	3.16993	#NUM!	#NUM!
Bacillus cereus ATCC 10987 (222523)	1	2.32193	0	0	1.58496	3.80735	#NUM!	#NUM!	1	0	0	0	0	1	0	1	#NUM!	0	1	5.90689	4.39232	2	2.32193	#NUM!	1.58496	0	0	0	0	#NUM!	2.58496	3.45943	#NUM!	#NUM!
Bacillus cereus ATCC 14579 (226900)	1	2.32193	0	1.58496	1.58496	4.16993	#NUM!	#NUM!	1.58496	0	#NUM!	0	0	1	0	1	#NUM!	0	1	5.9542	4.24793	2	2.32193	#NUM!	1	0	0	1.58496	1	#NUM!	2.58496	3.45943	#NUM!	#NUM!
Bacillus clausii KSM-K16 (66692)	0	2.58496	0	1	1	2.58496	#NUM!	#NUM!	1	0	#NUM!	#NUM!	#NUM!	0	0	1.58496	#NUM!	0	0	5.2854	3.16993	1	2	#NUM!	1	0	1	1.58496	#NUM!	#NUM!	2	2.32193	0	#NUM!
Bacillus halodurans C-125 (272558)	0	2.80735	0	1.58496	1	1	#NUM!	#NUM!	1	0	0	#NUM!	#NUM!	0	0	1.58496	#NUM!	0	#NUM!	4.90689	3.16993	2.80735	2	#NUM!	0	0	0	1	#NUM!	#NUM!	2	2.32193	#NUM!	0
Bacillus licheniformis ATCC 14580 (279010)	0	3.16993	0	1.58496	1	2.58496	#NUM!	#NUM!	2	1	#NUM!	#NUM!	#NUM!	0	0	2	#NUM!	0	1	5.88264	4.45943	2.58496	2.58496	#NUM!	1	0	1	1	0	#NUM!	2.32193	2.80735	#NUM!	#NUM!
Bacillus pumilus SAFR-032 (315750)	1	3	0	1.58496	0	1	#NUM!	#NUM!	1	0	#NUM!	#NUM!	#NUM!	0	0	1.58496	#NUM!	0	0	5.42626	4.32193	2	2.58496	#NUM!	1.58496	0	0	1	#NUM!	#NUM!	2	2.80735	#NUM!	#NUM!
Bacillus thuringiensis str. Al Hakam (412694)	0	1.58496	#NUM!	0	1.58496	4.08746	#NUM!	#NUM!	1	0	0	#NUM!	0	0	0	0	#NUM!	#NUM!	1.58496	5.93074	3.45943	2	1.58496	#NUM!	1	0	#NUM!	1	0	#NUM!	1.58496	3.16993	#NUM!	#NUM!
Bacillus weihenstephanensis KBAB4 (315730)	0	2.32193	0	1.58496	2	4.32193	#NUM!	#NUM!	1.58496	0	0	#NUM!	0	1.58496	0	1.58496	#NUM!	0	1	5.93074	4.39232	2.58496	2	#NUM!	1.58496	0	0	1.58496	0	#NUM!	2.32193	3.45943	#NUM!	#NUM!
Bacteroides fragilis YCH46 (295405)	4	3.45943	#NUM!	0	0	2	#NUM!	1	0	#NUM!	#NUM!	#NUM!	0	0	0	0	#NUM!	0	4.45943	4.75489	1.58496	3.70044	#NUM!	#NUM!	0	0	2	0	#NUM!	#NUM!	3	1.58496	#NUM!	#NUM!
Bacteroides thetaiotaomicron VPI-5482 (226186)	4.16993	2.80735	#NUM!	0	0	0	#NUM!	0	0	#NUM!	#NUM!	#NUM!	0	0	0	2	#NUM!	0	4.39232	4.64386	1.58496	3.80735	0	#NUM!	0	0	3	0	#NUM!	#NUM!	3.16993	1.58496	#NUM!	#NUM!
Bacteroides vulgatus ATCC 8482 (435590)	3.80735	3.70044	#NUM!	#NUM!	0	0	#NUM!	#NUM!	#NUM!	#NUM!	#NUM!	#NUM!	0	0	0	0	#NUM!	0	3.90689	4.24793	1	3.70044	#NUM!	#NUM!	0	0	2.80735	0	#NUM!	#NUM!	2.58496	1.58496	#NUM!	#NUM!
Bartonella bacilliformis KC583 (360095)	0	1	#NUM!	#NUM!	#NUM!	#NUM!	#NUM!	#NUM!	#NUM!	#NUM!	#NUM!	#NUM!	#NUM!	0	0	#NUM!	#NUM!	#NUM!	2	2.32193	#NUM!	#NUM!	#NUM!	0	#NUM!	0	1	0	#NUM!	#NUM!	0	0	#NUM!	#NUM!
Bartonella grahamii as4aup (634504)	0	0	#NUM!	#NUM!	#NUM!	#NUM!	#NUM!	#NUM!	#NUM!	#NUM!	#NUM!	#NUM!	#NUM!	0	0	0	#NUM!	#NUM!	2	4	#NUM!	#NUM!	#NUM!	0	#NUM!	0	1.58496	0	#NUM!	#NUM!	0	0	#NUM!	#NUM!
Bartonella henselae str. Houston-1 (283166)	0	0	#NUM!	#NUM!	#NUM!	#NUM!	#NUM!	#NUM!	#NUM!	#NUM!	#NUM!	#NUM!	#NUM!	0	0	0	#NUM!	#NUM!	2	3.16993	#NUM!	#NUM!	#NUM!	0	#NUM!	0	1.58496	0	#NUM!	#NUM!	0	0	#NUM!	#NUM!
Bartonella quintana str. Toulouse (283165)	0	0	#NUM!	#NUM!	#NUM!	#NUM!	#NUM!	#NUM!	#NUM!	#NUM!	#NUM!	#NUM!	#NUM!	0	0	#NUM!	#NUM!	#NUM!	2	2.32193	#NUM!	#NUM!	#NUM!	0	#NUM!	0	1.58496	0	#NUM!	#NUM!	0	0	#NUM!	#NUM!
Bartonella tribocorum CIP 105476 (382640)	0	0	#NUM!	#NUM!	#NUM!	#NUM!	#NUM!	#NUM!	#NUM!	#NUM!	#NUM!	#NUM!	#NUM!	0	0	#NUM!	#NUM!	#NUM!	2.32193	3.90689	#NUM!	0	#NUM!	0	#NUM!	0	1.58496	0	#NUM!	#NUM!	0	0	#NUM!	#NUM!
Baumannia cicadellinicola str. Hc (Homalodisca coagulata) (374463)	#NUM!	0	#NUM!	#NUM!	0	#NUM!	#NUM!	#NUM!	#NUM!	#NUM!	#NUM!	#NUM!	#NUM!	#NUM!	0	#NUM!	#NUM!	#NUM!	0	1.58496	1	#NUM!	#NUM!	#NUM!	#NUM!	0	#NUM!	0	#NUM!	#NUM!	0	0	#NUM!	#NUM!
Bdellovibrio bacteriovorus HD100 (264462)	2.80735	2.32193	#NUM!	1	0	1	#NUM!	0	1	#NUM!	0	0	#NUM!	0	0	2	#NUM!	1.58496	0	3.90689	1.58496	0	1	#NUM!	0	0	2	1	0	#NUM!	1.58496	2	#NUM!	#NUM!
Beijerinckia indica subsp. indica ATCC 9039 (395963)	3.45943	2.58496	0	2	0	1.58496	0	2	1	0	1	0	#NUM!	0	0	1.58496	2	0	4.32193	5.20945	3	1	0	0	2.32193	0	1.58496	1	#NUM!	#NUM!	1.58496	0	#NUM!	0
Beutenbergia cavernae DSM 12333 (471853)	#NUM!	1	#NUM!	#NUM!	0	3.32193	#NUM!	#NUM!	0	0	0	#NUM!	0	1	0	1.58496	#NUM!	#NUM!	#NUM!	5.42626	4.08746	0	0	#NUM!	#NUM!	0	0	0	#NUM!	#NUM!	2	1.58496	#NUM!	#NUM!
Bifidobacterium adolescentis ATCC 15703 (367928)	#NUM!	#NUM!	#NUM!	#NUM!	0	#NUM!	#NUM!	#NUM!	#NUM!	#NUM!	#NUM!	#NUM!	#NUM!	0	0	#NUM!	#NUM!	#NUM!	#NUM!	4.24793	1	1.58496	#NUM!	#NUM!	0	0	#NUM!	#NUM!	#NUM!	#NUM!	0	1	#NUM!	#NUM!
Bifidobacterium longum NCC2705 (206672)	#NUM!	1	#NUM!	#NUM!	#NUM!	#NUM!	#NUM!	#NUM!	#NUM!	#NUM!	#NUM!	#NUM!	#NUM!	0	#NUM!	#NUM!	#NUM!	#NUM!	#NUM!	4	1.58496	2	#NUM!	#NUM!	0	0	#NUM!	#NUM!	#NUM!	#NUM!	0	1	#NUM!	#NUM!
Bifidobacterium longum subsp. infantis ATCC 15697 (391904)	#NUM!	0	#NUM!	#NUM!	0	#NUM!	#NUM!	#NUM!	#NUM!	#NUM!	#NUM!	#NUM!	#NUM!	0	0	#NUM!	#NUM!	#NUM!	#NUM!	5.24793	0	2	#NUM!	#NUM!	0	0	#NUM!	#NUM!	#NUM!	#NUM!	0	1	#NUM!	#NUM!
Blattabacterium sp. (Blattella germanica) str. Bge (331104)	#NUM!	1	#NUM!	#NUM!	0	#NUM!	#NUM!	#NUM!	#NUM!	#NUM!	#NUM!	#NUM!	#NUM!	#NUM!	0	#NUM!	#NUM!	#NUM!	#NUM!	#NUM!	#NUM!	0	#NUM!	#NUM!	#NUM!	0	#NUM!	0	#NUM!	#NUM!	0	1	#NUM!	#NUM!
Blattabacterium sp. (Periplaneta americana) str. BPLAN (600809)	#NUM!	1	#NUM!	#NUM!	0	#NUM!	#NUM!	#NUM!	#NUM!	#NUM!	#NUM!	#NUM!	#NUM!	#NUM!	0	#NUM!	#NUM!	#NUM!	#NUM!	#NUM!	#NUM!	0	#NUM!	#NUM!	#NUM!	0	#NUM!	0	#NUM!	#NUM!	0	1	#NUM!	#NUM!
Bordetella avium 197N (360910)	2.58496	1.58496	0	1.58496	0	#NUM!	0	#NUM!	0	#NUM!	#NUM!	0	#NUM!	0	0	2.32193	2	0	3.32193	4.75489	3.58496	0	1	0	1	0	2.32193	0	#NUM!	#NUM!	2.32193	1	#NUM!	0
Bordetella bronchiseptica RB50 (257310)	2.32193	1	0	0	#NUM!	0	0	#NUM!	0	#NUM!	#NUM!	#NUM!	#NUM!	0	#NUM!	1	1	0	3	5.08746	2	1	0	0	2.58496	0	1.58496	#NUM!	#NUM!	#NUM!	1.58496	0	#NUM!	#NUM!
Bordetella parapertussis 12822 (257311)	2	2	0	1	0	1	1	#NUM!	#NUM!	#NUM!	0	#NUM!	#NUM!	0	0	1.58496	0	0	3.32193	4.9542	2.80735	0	1	0	2.58496	0	2	1	#NUM!	#NUM!	0	1	#NUM!	#NUM!
Bordetella pertussis Tohama I (257313)	2.32193	2.32193	#NUM!	1	0	#NUM!	#NUM!	#NUM!	0	#NUM!	0	0	#NUM!	0	0	2	#NUM!	0	2.32193	5	3	0	0	0	1	0	1.58496	1	#NUM!	#NUM!	1.58496	1	#NUM!	#NUM!
Bordetella petrii DSM 12804 (340100)	3.45943	2.32193	0	2	0	2	0	0	1.58496	0	1	0	#NUM!	0	0	2.58496	2	0	3.45943	5.90689	4.39232	1	2.32193	0	2.32193	0	2.58496	1	#NUM!	#NUM!	1.58496	1	#NUM!	#NUM!
Borrelia afzelii PKo (390236)	0	#NUM!	#NUM!	#NUM!	0	#NUM!	#NUM!	#NUM!	#NUM!	#NUM!	#NUM!	#NUM!	#NUM!	0	0	#NUM!	#NUM!	#NUM!	#NUM!	0	#NUM!	1.58496	#NUM!	#NUM!	#NUM!	0	#NUM!	0	#NUM!	#NUM!	0	1	#NUM!	#NUM!
Borrelia burgdorferi B31 (224326)	0	#NUM!	#NUM!	#NUM!	0	#NUM!	#NUM!	#NUM!	#NUM!	#NUM!	#NUM!	#NUM!	#NUM!	0	0	#NUM!	#NUM!	#NUM!	#NUM!	0	#NUM!	1.58496	#NUM!	#NUM!	#NUM!	0	#NUM!	0	#NUM!	#NUM!	0	1	#NUM!	#NUM!
Borrelia burgdorferi ZS7 (445985)	0	#NUM!	#NUM!	#NUM!	#NUM!	#NUM!	#NUM!	#NUM!	#NUM!	#NUM!	#NUM!	#NUM!	#NUM!	0	0	#NUM!	#NUM!	#NUM!	#NUM!	#NUM!	#NUM!	#NUM!	#NUM!	#NUM!	#NUM!	0	#NUM!	#NUM!	#NUM!	#NUM!	0	1	#NUM!	#NUM!
Borrelia duttonii Ly (412419)	0	#NUM!	#NUM!	#NUM!	0	#NUM!	#NUM!	#NUM!	#NUM!	#NUM!	#NUM!	#NUM!	0	0	0	#NUM!	#NUM!	#NUM!	#NUM!	1	#NUM!	1	#NUM!	#NUM!	#NUM!	0	#NUM!	0	#NUM!	#NUM!	0	1	#NUM!	#NUM!
Borrelia garinii PBi (290434)	0	#NUM!	#NUM!	#NUM!	0	#NUM!	#NUM!	#NUM!	#NUM!	#NUM!	#NUM!	#NUM!	#NUM!	0	0	#NUM!	#NUM!	#NUM!	0	#NUM!	#NUM!	1.58496	#NUM!	#NUM!	#NUM!	0	#NUM!	0	#NUM!	#NUM!	0	1	#NUM!	#NUM!
Borrelia hermsii DAH (314723)	0	#NUM!	#NUM!	#NUM!	0	#NUM!	#NUM!	#NUM!	#NUM!	#NUM!	#NUM!	#NUM!	0	0	0	#NUM!	#NUM!	0	0	0	#NUM!	1	#NUM!	#NUM!	#NUM!	0	#NUM!	0	#NUM!	#NUM!	0	1	#NUM!	#NUM!
Borrelia recurrentis A1 (412418)	0	#NUM!	#NUM!	#NUM!	0	#NUM!	#NUM!	#NUM!	#NUM!	#NUM!	#NUM!	#NUM!	0	0	0	#NUM!	#NUM!	#NUM!	#NUM!	0	#NUM!	1	#NUM!	#NUM!	#NUM!	0	#NUM!	0	#NUM!	#NUM!	0	1	#NUM!	#NUM!
Borrelia turicatae 91E135 (314724)	0	#NUM!	#NUM!	#NUM!	0	#NUM!	#NUM!	#NUM!	#NUM!	#NUM!	#NUM!	#NUM!	0	0	0	#NUM!	#NUM!	#NUM!	#NUM!	0	#NUM!	1.58496	#NUM!	#NUM!	#NUM!	0	#NUM!	0	#NUM!	#NUM!	0	1	#NUM!	#NUM!
Brachybacterium faecium DSM 4810 (446465)	0	1.58496	#NUM!	#NUM!	0	2.80735	0	#NUM!	1	0	0	#NUM!	0	1	0	1	0	1	#NUM!	5	2.80735	0	1	#NUM!	1.58496	0	0	1	1	#NUM!	0	1.58496	#NUM!	#NUM!
Brachyspira hyodysenteriae WA1 (565034)	3	0	#NUM!	#NUM!	0	0	0	#NUM!	0	#NUM!	#NUM!	#NUM!	0	0	0	2.32193	#NUM!	1.58496	#NUM!	2	1.58496	4.16993	#NUM!	#NUM!	0	0	0	0	#NUM!	#NUM!	1	1	#NUM!	#NUM!
Bradyrhizobium japonicum USDA 110 (224911)	4.58496	2.58496	0	1.58496	0	4	0	1.58496	1	1	0	#NUM!	#NUM!	0	0	1.58496	1.58496	1	5.39232	6.37504	5.04439	2.80735	1.58496	1	2.32193	0	2.32193	1.58496	#NUM!	#NUM!	1.58496	1	#NUM!	0
Bradyrhizobium sp. BTAi1 (288000)	4.80735	2.32193	0	1.58496	0	3.90689	#NUM!	1	0	1.58496	2	#NUM!	#NUM!	0	0	2.58496	1	1	5.2854	5.85798	4.75489	2.58496	0	0	2.80735	0	2.32193	0	#NUM!	#NUM!	2.32193	1	#NUM!	0
Bradyrhizobium sp. ORS278 (114615)	4.32193	2.58496	0	1.58496	0	3.90689	#NUM!	1	1	1	0	#NUM!	#NUM!	0	0	2.32193	1.58496	1	5.04439	5.55459	4.39232	2.32193	0	1	2.58496	0	2	0	#NUM!	#NUM!	2	1	#NUM!	0
Brevibacillus brevis NBRC 100599 (358681)	2.80735	3.32193	1	1	1	4.24793	#NUM!	#NUM!	0	1.58496	1	#NUM!	0	0	0	0	#NUM!	0	4	6.47573	4.75489	0	2	#NUM!	1	0	1	1.58496	#NUM!	#NUM!	2.58496	2.80735	#NUM!	0
Brucella canis ATCC 23365 (483179)	2	#NUM!	#NUM!	0	#NUM!	0	#NUM!	#NUM!	0	#NUM!	0	#NUM!	#NUM!	#NUM!	#NUM!	#NUM!	0	#NUM!	2.32193	3.32193	2	#NUM!	#NUM!	0	1	0	#NUM!	#NUM!	#NUM!	#NUM!	0	#NUM!	#NUM!	#NUM!
Brucella melitensis ATCC 23457 (546272)	2.58496	0	#NUM!	#NUM!	#NUM!	1	#NUM!	#NUM!	#NUM!	#NUM!	#NUM!	#NUM!	#NUM!	0	#NUM!	0	1	#NUM!	2.32193	3.16993	0	#NUM!	#NUM!	0	0	0	0	0	#NUM!	#NUM!	0	0	#NUM!	#NUM!
Brucella melitensis bv. 1 str. 16M (224914)	2.80735	1	#NUM!	1	0	1.58496	#NUM!	#NUM!	0	#NUM!	0	#NUM!	#NUM!	0	#NUM!	0	1	#NUM!	3.80735	4.52356	3.32193	1	0	0	1	0	1.58496	0	#NUM!	0	1	0	#NUM!	#NUM!
Brucella suis 1330 (204722)	2.32193	1	#NUM!	#NUM!	#NUM!	0	#NUM!	#NUM!	0	#NUM!	0	#NUM!	#NUM!	0	0	0	1	#NUM!	3.58496	4.24793	2.80735	0	0	0	0	0	1.58496	0	#NUM!	0	0	0	#NUM!	#NUM!
Buchnera aphidicola str. 5A (Acyrthosiphon pisum) (563178)	#NUM!	#NUM!	#NUM!	#NUM!	#NUM!	#NUM!	#NUM!	#NUM!	#NUM!	#NUM!	#NUM!	#NUM!	#NUM!	#NUM!	#NUM!	#NUM!	#NUM!	#NUM!	#NUM!	0	#NUM!	#NUM!	#NUM!	#NUM!	#NUM!	0	#NUM!	#NUM!	#NUM!	#NUM!	#NUM!	0	#NUM!	#NUM!
Buchnera aphidicola str. APS (Acyrthosiphon pisum) (107806)	#NUM!	0	#NUM!	#NUM!	0	#NUM!	#NUM!	#NUM!	#NUM!	#NUM!	#NUM!	#NUM!	#NUM!	#NUM!	0	#NUM!	#NUM!	#NUM!	#NUM!	1.58496	#NUM!	#NUM!	#NUM!	#NUM!	#NUM!	0	#NUM!	0	#NUM!	#NUM!	0	0	#NUM!	#NUM!
Buchnera aphidicola str. Bp (Baizongia pistaciae) (224915)	#NUM!	0	#NUM!	#NUM!	0	#NUM!	#NUM!	#NUM!	#NUM!	#NUM!	#NUM!	#NUM!	#NUM!	#NUM!	0	#NUM!	#NUM!	#NUM!	#NUM!	1.58496	#NUM!	0	#NUM!	#NUM!	#NUM!	0	#NUM!	0	#NUM!	#NUM!	0	0	#NUM!	#NUM!
Buchnera aphidicola str. Cc (Cinara cedri) (372461)	#NUM!	0	#NUM!	#NUM!	#NUM!	#NUM!	#NUM!	#NUM!	#NUM!	#NUM!	#NUM!	#NUM!	#NUM!	0	0	#NUM!	#NUM!	#NUM!	#NUM!	#NUM!	#NUM!	#NUM!	#NUM!	#NUM!	#NUM!	0	#NUM!	#NUM!	#NUM!	#NUM!	0	#NUM!	#NUM!	#NUM!
Buchnera aphidicola str. Sg (Schizaphis graminum) (198804)	#NUM!	1	#NUM!	#NUM!	0	#NUM!	#NUM!	#NUM!	#NUM!	#NUM!	#NUM!	#NUM!	#NUM!	#NUM!	0	#NUM!	#NUM!	#NUM!	#NUM!	1.58496	#NUM!	#NUM!	#NUM!	#NUM!	#NUM!	0	#NUM!	0	#NUM!	#NUM!	0	0	#NUM!	#NUM!
Buchnera aphidicola str. Tuc7 (Acyrthosiphon pisum) (561501)	#NUM!	#NUM!	#NUM!	#NUM!	0	#NUM!	#NUM!	#NUM!	#NUM!	#NUM!	#NUM!	#NUM!	#NUM!	#NUM!	#NUM!	#NUM!	#NUM!	#NUM!	#NUM!	1	#NUM!	#NUM!	#NUM!	#NUM!	#NUM!	0	#NUM!	#NUM!	#NUM!	#NUM!	#NUM!	0	#NUM!	#NUM!
Burkholderia ambifaria AMMD (339670)	3.45943	2.32193	#NUM!	1	1	2.80735	#NUM!	1.58496	1	1	1	0	0	0	0	3.32193	2.58496	0	4.52356	6.98868	4.32193	2	1.58496	0	3.80735	0	2.58496	0	#NUM!	0	2.58496	1.58496	#NUM!	1
Burkholderia ambifaria MC40-6 (398577)	3.70044	1.58496	#NUM!	0	#NUM!	2.32193	0	1.58496	1.58496	1	1	0	0	0	#NUM!	3.16993	2.58496	0	4.64386	6.78136	3.58496	1.58496	0	0	3.16993	0	2.32193	#NUM!	#NUM!	0	1.58496	1.58496	#NUM!	1
Burkholderia cenocepacia AU 1054 (331271)	4.08746	2.58496	0	1	1	2.58496	#NUM!	1.58496	2	1.58496	1	0	0	0	0	3.32193	2.80735	0	4.70044	7.10852	4.39232	1.58496	1.58496	0	3.45943	0	2.58496	0	#NUM!	0	2	2	#NUM!	1
Burkholderia cenocepacia J2315 (216591)	4	2	#NUM!	1	1	3	#NUM!	1.58496	1.58496	1.58496	1	0	0	0	0	3.32193	3	0	4.75489	7.09803	4.32193	1.58496	0	0	3.32193	0	2	0	#NUM!	#NUM!	1.58496	2	#NUM!	1
Burkholderia glumae BGR1 (626418)	3.32193	2	0	1	1	2	#NUM!	1.58496	2	0	0	0	0	0	0	2.32193	1.58496	0	4.32193	6.35755	4.32193	2	1	0	2.32193	0	2	0	#NUM!	0	2.80735	2	#NUM!	0
Burkholderia mallei SAVP1 (320388)	1	#NUM!	#NUM!	#NUM!	#NUM!	0	#NUM!	0	#NUM!	0	0	#NUM!	#NUM!	#NUM!	#NUM!	0	#NUM!	#NUM!	2	3.80735	2	#NUM!	#NUM!	#NUM!	#NUM!	0	#NUM!	#NUM!	#NUM!	#NUM!	0	0	#NUM!	#NUM!
Burkholderia multivorans ATCC 17616 (395019)	3.70044	2.32193	#NUM!	2.80735	1	2	#NUM!	2.32193	1.58496	1.58496	1.58496	0	0	0	0	4	2.80735	0	4.58496	7.09803	4.64386	2	1	0	3	0	2.58496	0	#NUM!	1	2.58496	1.58496	#NUM!	1
Burkholderia phymatum STM815 (391038)	4	3.16993	#NUM!	1	1	1.58496	#NUM!	0	1.58496	1	0	0	0	0	0	2.58496	2.80735	0	4.80735	7.03342	4.45943	2	1	1	3	0	2.58496	0	#NUM!	0	2	1.58496	#NUM!	#NUM!
Burkholderia phytofirmans PsJN (398527)	4	3.16993	1	1.58496	1	2.32193	0	1	2.32193	1	0	0	0	0	0	2.80735	3	0	4.45943	7.06609	4.45943	1.58496	1	1	3.32193	0	2.32193	0	#NUM!	0	2	1.58496	#NUM!	0
Burkholderia pseudomallei K96243 (272560)	3.16993	2.32193	#NUM!	1	1	1	#NUM!	1.58496	1.58496	1	2	0	0	0	0	2	1	0	3.80735	6.20945	3.58496	1.58496	1	0	2.58496	0	2	0	#NUM!	0	2.32193	2.32193	#NUM!	0
Burkholderia sp. 383 (269483)	3.70044	2.80735	#NUM!	1.58496	1	3.58496	#NUM!	1.58496	1.58496	2	1	0	0	0	0	3.16993	3	1	4.70044	7.30378	4.64386	2	1.58496	0	3.90689	0	2.58496	0	#NUM!	0	2.58496	2	#NUM!	0
Burkholderia thailandensis E264 (271848)	3.58496	2.58496	#NUM!	1	1	1	0	1.58496	0	1	1.58496	0	0	0	0	2	2	0	4.39232	6.20945	3.45943	1.58496	1	0	3	0	2	0	#NUM!	0	2.32193	2	#NUM!	0
Burkholderia vietnamiensis G4 (269482)	3.45943	2.32193	0	1.58496	1	2	0	1.58496	1	1	1	0	0	0	0	3.16993	2.58496	0	4.32193	6.61471	4.24793	1.58496	1	0	2.80735	0	2.58496	1.58496	#NUM!	0	2.58496	1.58496	#NUM!	1
Burkholderia xenovorans LB400 (266265)	4.08746	3	0	2	1	1	0	1	2	1	1	0	0	0	0	2.80735	3	0	4.70044	7.10852	4.70044	1.58496	1.58496	0	3.32193	0	2.32193	1	#NUM!	0	2	1.58496	#NUM!	0
Caldicellulosiruptor saccharolyticus DSM 8903 (351627)	#NUM!	#NUM!	#NUM!	#NUM!	0	#NUM!	#NUM!	#NUM!	#NUM!	#NUM!	#NUM!	#NUM!	#NUM!	0	0	1	#NUM!	#NUM!	2	3.16993	1.58496	#NUM!	#NUM!	#NUM!	#NUM!	0	0	#NUM!	#NUM!	#NUM!	0	1	#NUM!	#NUM!
Caldicelulosiruptor becscii DSM 6725 (521460)	#NUM!	0	#NUM!	#NUM!	0	#NUM!	0	#NUM!	#NUM!	#NUM!	#NUM!	#NUM!	#NUM!	0	0	0	#NUM!	#NUM!	2.58496	3.16993	1	#NUM!	#NUM!	#NUM!	#NUM!	0	0	#NUM!	#NUM!	#NUM!	0	1	#NUM!	#NUM!
Caldivirga maquilingensis IC-167 (397948)	#NUM!	2	#NUM!	#NUM!	0	1	#NUM!	#NUM!	#NUM!	#NUM!	#NUM!	#NUM!	#NUM!	#NUM!	#NUM!	#NUM!	#NUM!	#NUM!	#NUM!	4.85798	0	#NUM!	#NUM!	#NUM!	#NUM!	0	#NUM!	0	#NUM!	#NUM!	1	#NUM!	#NUM!	#NUM!
Campylobacter fetus subsp. fetus 82-40 (360106)	0	1	0	#NUM!	0	#NUM!	0	1	0	#NUM!	0	0	#NUM!	0	0	#NUM!	0	#NUM!	1.58496	2.80735	0	1	1	0	0	0	2	0	#NUM!	#NUM!	0	1	#NUM!	#NUM!
Campylobacter jejuni RM1221 (195099)	1	1.58496	0	0	0	#NUM!	#NUM!	1	0	#NUM!	0	#NUM!	#NUM!	0	0	#NUM!	#NUM!	#NUM!	1	3.45943	#NUM!	0	2	0	#NUM!	0	1.58496	0	#NUM!	#NUM!	0	1.58496	#NUM!	#NUM!
Campylobacter jejuni subsp. jejuni 81116 (407148)	1	#NUM!	#NUM!	#NUM!	#NUM!	#NUM!	#NUM!	0	#NUM!	#NUM!	0	#NUM!	#NUM!	0	#NUM!	#NUM!	#NUM!	#NUM!	1	3.45943	#NUM!	1	1	0	#NUM!	0	0	#NUM!	#NUM!	#NUM!	0	#NUM!	#NUM!	#NUM!
Campylobacter jejuni subsp. jejuni 81-176 (354242)	1	#NUM!	0	#NUM!	0	#NUM!	#NUM!	1	0	#NUM!	0	#NUM!	#NUM!	#NUM!	0	#NUM!	#NUM!	#NUM!	1	3.58496	#NUM!	1	0	0	#NUM!	0	1	#NUM!	#NUM!	#NUM!	#NUM!	1	#NUM!	#NUM!
Campylobacter jejuni subsp. jejuni NCTC 11168 (192222)	1	#NUM!	0	#NUM!	#NUM!	#NUM!	#NUM!	0	#NUM!	#NUM!	#NUM!	#NUM!	#NUM!	#NUM!	0	#NUM!	#NUM!	#NUM!	#NUM!	1.58496	#NUM!	0	#NUM!	#NUM!	#NUM!	0	#NUM!	#NUM!	#NUM!	#NUM!	#NUM!	#NUM!	#NUM!	#NUM!
Campylobacter lari RM2100 (306263)	1	2	#NUM!	0	0	#NUM!	#NUM!	1	0	#NUM!	0	#NUM!	#NUM!	0	0	#NUM!	#NUM!	#NUM!	1	3.16993	#NUM!	1	2	0	#NUM!	0	1.58496	0	#NUM!	#NUM!	1.58496	1.58496	#NUM!	#NUM!
Candidatus Accumulibacter phosphatis clade IIA str. UW-1 (522306)	4	3.16993	#NUM!	1.58496	0	0	0	0	0	#NUM!	#NUM!	0	#NUM!	0	0	1	#NUM!	1	4.39232	4.24793	0	0	1.58496	0	1.58496	0	1.58496	0	0	#NUM!	1.58496	1	#NUM!	0
Candidatus Amoebophilus asiaticus 5a2 (452471)	#NUM!	1	#NUM!	#NUM!	#NUM!	#NUM!	#NUM!	#NUM!	#NUM!	#NUM!	#NUM!	#NUM!	#NUM!	0	0	1	#NUM!	#NUM!	#NUM!	0	#NUM!	#NUM!	#NUM!	#NUM!	#NUM!	0	#NUM!	0	#NUM!	#NUM!	0	1	#NUM!	#NUM!
Candidatus Azobacteroides pseudotrichonymphae genomovar. CFP2 (511995)	#NUM!	#NUM!	#NUM!	#NUM!	#NUM!	#NUM!	#NUM!	#NUM!	#NUM!	#NUM!	#NUM!	#NUM!	#NUM!	0	0	#NUM!	#NUM!	#NUM!	#NUM!	1	#NUM!	0	#NUM!	#NUM!	#NUM!	0	#NUM!	#NUM!	#NUM!	#NUM!	0	1	#NUM!	#NUM!
Candidatus Blochmannia floridanus (203907)	#NUM!	1	#NUM!	#NUM!	#NUM!	#NUM!	#NUM!	#NUM!	#NUM!	#NUM!	#NUM!	0	#NUM!	0	0	#NUM!	#NUM!	#NUM!	#NUM!	1	1	#NUM!	0	0	#NUM!	0	#NUM!	0	#NUM!	#NUM!	0	1	#NUM!	#NUM!
Candidatus Blochmannia pennsylvanicus str. BPEN (291272)	#NUM!	1	#NUM!	#NUM!	0	#NUM!	#NUM!	#NUM!	#NUM!	#NUM!	#NUM!	0	#NUM!	0	0	#NUM!	#NUM!	#NUM!	#NUM!	1	1	#NUM!	0	0	#NUM!	0	#NUM!	0	#NUM!	#NUM!	0	1	#NUM!	#NUM!
Candidatus Carsonella ruddii PV (387662)	#NUM!	0	#NUM!	#NUM!	#NUM!	#NUM!	#NUM!	#NUM!	#NUM!	#NUM!	#NUM!	#NUM!	#NUM!	#NUM!	#NUM!	#NUM!	#NUM!	#NUM!	#NUM!	#NUM!	#NUM!	#NUM!	#NUM!	#NUM!	#NUM!	0	#NUM!	0	#NUM!	#NUM!	0	#NUM!	#NUM!	#NUM!
Candidatus Desulforudis audaxviator MP104C (477974)	0	0	#NUM!	#NUM!	0	#NUM!	#NUM!	#NUM!	#NUM!	#NUM!	#NUM!	0	#NUM!	0	0	0	#NUM!	#NUM!	1	1.58496	0	#NUM!	#NUM!	#NUM!	1	0	#NUM!	0	#NUM!	#NUM!	0	1.58496	#NUM!	#NUM!
Candidatus Hamiltonella defensa 5AT (Acyrthosiphon pisum) (572265)	0	0	#NUM!	0	#NUM!	0	#NUM!	#NUM!	#NUM!	#NUM!	#NUM!	#NUM!	#NUM!	0	0	#NUM!	#NUM!	#NUM!	2	2.32193	0	#NUM!	#NUM!	0	#NUM!	0	0	0	#NUM!	#NUM!	0	1	#NUM!	#NUM!
Candidatus Hodgkinia cicadicola Dsem (573234)	#NUM!	#NUM!	#NUM!	#NUM!	#NUM!	#NUM!	#NUM!	#NUM!	#NUM!	#NUM!	#NUM!	#NUM!	#NUM!	#NUM!	#NUM!	#NUM!	#NUM!	#NUM!	#NUM!	#NUM!	#NUM!	#NUM!	#NUM!	#NUM!	#NUM!	0	#NUM!	#NUM!	#NUM!	#NUM!	#NUM!	#NUM!	#NUM!	#NUM!
Candidatus Korarchaeum cryptofilum OPF8 (374847)	#NUM!	1	#NUM!	#NUM!	0	#NUM!	#NUM!	#NUM!	#NUM!	#NUM!	#NUM!	0	#NUM!	#NUM!	#NUM!	#NUM!	#NUM!	#NUM!	#NUM!	2.80735	#NUM!	1.58496	#NUM!	#NUM!	#NUM!	0	0	#NUM!	#NUM!	#NUM!	1	#NUM!	#NUM!	#NUM!
Candidatus Koribacter versatilis Ellin345 (204669)	3.16993	3.16993	#NUM!	#NUM!	0	3.70044	#NUM!	#NUM!	#NUM!	0	0	0	#NUM!	0	0	1.58496	#NUM!	0	4	4.32193	2.32193	#NUM!	0	0	0	0	0	0	#NUM!	#NUM!	0	2	#NUM!	0
Candidatus Liberibacter asiaticus str. psy62 (537021)	#NUM!	0	#NUM!	#NUM!	0	#NUM!	#NUM!	#NUM!	#NUM!	#NUM!	#NUM!	#NUM!	#NUM!	1.58496	0	#NUM!	#NUM!	#NUM!	0	1	#NUM!	#NUM!	#NUM!	0	#NUM!	0	0	0	#NUM!	#NUM!	0	0	#NUM!	#NUM!
Candidatus Methanoregula boonei 6A8 (456442)	#NUM!	0	#NUM!	#NUM!	#NUM!	#NUM!	#NUM!	#NUM!	#NUM!	#NUM!	#NUM!	0	#NUM!	#NUM!	#NUM!	4.16993	#NUM!	#NUM!	#NUM!	3.80735	3	0	#NUM!	#NUM!	0	0	#NUM!	1	#NUM!	#NUM!	1.58496	#NUM!	#NUM!	0
Candidatus Pelagibacter ubique HTCC1062 (335992)	0	1.58496	#NUM!	#NUM!	0	#NUM!	#NUM!	#NUM!	#NUM!	#NUM!	#NUM!	#NUM!	#NUM!	0	0	#NUM!	#NUM!	0	1	2.58496	0	1	1.58496	#NUM!	#NUM!	0	1	#NUM!	#NUM!	#NUM!	1	1	#NUM!	#NUM!
Candidatus Phytoplasma australiense (59748)	#NUM!	#NUM!	#NUM!	0	#NUM!	#NUM!	#NUM!	#NUM!	#NUM!	#NUM!	#NUM!	#NUM!	#NUM!	#NUM!	0	#NUM!	#NUM!	#NUM!	#NUM!	#NUM!	#NUM!	2	#NUM!	#NUM!	#NUM!	0	#NUM!	0	#NUM!	#NUM!	0	#NUM!	#NUM!	#NUM!
Candidatus Phytoplasma mali (37692)	#NUM!	#NUM!	#NUM!	0	#NUM!	#NUM!	#NUM!	#NUM!	#NUM!	#NUM!	#NUM!	#NUM!	#NUM!	#NUM!	0	#NUM!	#NUM!	#NUM!	#NUM!	#NUM!	#NUM!	0	#NUM!	#NUM!	#NUM!	0	#NUM!	0	#NUM!	#NUM!	0	#NUM!	#NUM!	#NUM!
Candidatus Protochlamydia amoebophila UWE25 (264201)	1.58496	1.58496	#NUM!	0	0	#NUM!	#NUM!	#NUM!	#NUM!	#NUM!	#NUM!	#NUM!	#NUM!	0	0	1	#NUM!	#NUM!	2.58496	2.80735	#NUM!	0	0	#NUM!	#NUM!	0	0	0	#NUM!	#NUM!	1.58496	0	#NUM!	#NUM!
Candidatus Ruthia magnifica str. Cm (Calyptogena magnifica) (413404)	1	2.32193	#NUM!	1	0	#NUM!	#NUM!	#NUM!	#NUM!	#NUM!	0	#NUM!	#NUM!	0	0	#NUM!	#NUM!	#NUM!	0	1.58496	#NUM!	#NUM!	#NUM!	0	#NUM!	0	#NUM!	#NUM!	#NUM!	#NUM!	1	1	#NUM!	#NUM!
Candidatus Solibacter usitatus Ellin6076 (234267)	4.32193	4.32193	#NUM!	1	0	4.45943	#NUM!	2.32193	0	#NUM!	#NUM!	0	#NUM!	0	0	1.58496	0	0	4.80735	5.49185	3.16993	1	#NUM!	0	0	0	2	0	1	#NUM!	1	2.32193	#NUM!	0
Candidatus Sulcia muelleri GWSS (444179)	#NUM!	#NUM!	#NUM!	#NUM!	#NUM!	#NUM!	#NUM!	#NUM!	#NUM!	#NUM!	#NUM!	#NUM!	#NUM!	#NUM!	#NUM!	#NUM!	#NUM!	#NUM!	#NUM!	#NUM!	#NUM!	#NUM!	#NUM!	#NUM!	#NUM!	0	#NUM!	#NUM!	#NUM!	#NUM!	#NUM!	#NUM!	#NUM!	#NUM!
Candidatus Sulcia muelleri SMDSEM (595499)	#NUM!	#NUM!	#NUM!	#NUM!	#NUM!	#NUM!	#NUM!	#NUM!	#NUM!	#NUM!	#NUM!	#NUM!	#NUM!	#NUM!	0	#NUM!	#NUM!	#NUM!	#NUM!	#NUM!	#NUM!	#NUM!	#NUM!	#NUM!	#NUM!	0	#NUM!	#NUM!	#NUM!	#NUM!	#NUM!	#NUM!	#NUM!	#NUM!
Candidatus Vesicomyosocius okutanii HA (412965)	1	2	#NUM!	1	0	#NUM!	#NUM!	#NUM!	#NUM!	#NUM!	0	#NUM!	#NUM!	0	0	#NUM!	#NUM!	#NUM!	0	1	#NUM!	#NUM!	#NUM!	0	#NUM!	0	0	#NUM!	#NUM!	#NUM!	1.58496	0	#NUM!	#NUM!
Capnocytophaga ochracea DSM 7271 (521097)	1.58496	1.58496	#NUM!	0	0	1	#NUM!	#NUM!	#NUM!	#NUM!	#NUM!	#NUM!	0	0	0	#NUM!	0	0	2.32193	3.16993	0	0	0	#NUM!	#NUM!	0	1.58496	0	#NUM!	#NUM!	2	1	#NUM!	#NUM!
Carboxydothermus hydrogenoformans Z-2901 (246194)	#NUM!	#NUM!	#NUM!	#NUM!	0	#NUM!	#NUM!	#NUM!	#NUM!	#NUM!	#NUM!	#NUM!	#NUM!	0	0	2.58496	#NUM!	#NUM!	2	3.32193	1.58496	0	#NUM!	#NUM!	#NUM!	0	#NUM!	#NUM!	#NUM!	#NUM!	1.58496	1	#NUM!	#NUM!
Catenulispora acidiphila DSM 44928 (479433)	#NUM!	2.58496	0	1	0	4.16993	#NUM!	#NUM!	1	2.32193	0	#NUM!	0	1	0	3.80735	0	0	1	7.08746	6.02237	0	1	#NUM!	1	0	1	#NUM!	#NUM!	#NUM!	2.58496	3	#NUM!	0
Caulobacter crescentus CB15 (190650)	2.80735	2	#NUM!	1	0	3.58496	#NUM!	#NUM!	#NUM!	#NUM!	0	#NUM!	0	0	0	1.58496	#NUM!	0	3.16993	4.75489	2.32193	0	0	0	1.58496	0	1.58496	1	#NUM!	#NUM!	1	1	#NUM!	0
Caulobacter sp. K31 (366602)	4	2.32193	#NUM!	1	0	4.24793	#NUM!	0	0	0	1.58496	#NUM!	#NUM!	0	0	2.32193	0	1	4.80735	5.85798	3.90689	1	0	0	3.16993	0	2.32193	0	#NUM!	#NUM!	2	1.58496	#NUM!	0
Cellvibrio japonicus Ueda107 (498211)	3	2.80735	#NUM!	1	0	2	#NUM!	#NUM!	#NUM!	#NUM!	1	#NUM!	#NUM!	0	0	1.58496	#NUM!	1	3.45943	4.39232	0	2.32193	0	0	0	0	1.58496	1	#NUM!	#NUM!	1	1	#NUM!	1
Chelativorans sp. BNC1 (266779)	2.32193	1	#NUM!	1	0	2.32193	#NUM!	#NUM!	#NUM!	#NUM!	1	0	#NUM!	0	0	2.58496	#NUM!	#NUM!	3	4.24793	3.90689	1	0	0	1.58496	0	1.58496	0	#NUM!	#NUM!	1.58496	0	#NUM!	0
Chitinophaga pinensis DSM 2588 (485918)	4.39232	5.52356	#NUM!	0	0	3.80735	0	2.58496	1	#NUM!	0	#NUM!	0	0	0	2	0	0	4.70044	5.39232	4.08746	2	0	#NUM!	3.16993	0	1.58496	1	#NUM!	#NUM!	2.80735	1.58496	#NUM!	0
Chlamydia muridarum Nigg (243161)	#NUM!	0	#NUM!	#NUM!	#NUM!	#NUM!	#NUM!	#NUM!	#NUM!	#NUM!	#NUM!	#NUM!	#NUM!	0	0	#NUM!	#NUM!	#NUM!	#NUM!	1	#NUM!	#NUM!	#NUM!	#NUM!	#NUM!	0	#NUM!	0	#NUM!	#NUM!	0	0	#NUM!	#NUM!
Chlamydia trachomatis 434/Bu (471472)	#NUM!	0	#NUM!	#NUM!	#NUM!	#NUM!	#NUM!	#NUM!	#NUM!	#NUM!	#NUM!	#NUM!	#NUM!	0	0	#NUM!	#NUM!	#NUM!	#NUM!	1	#NUM!	#NUM!	#NUM!	#NUM!	#NUM!	0	#NUM!	0	#NUM!	#NUM!	#NUM!	1	#NUM!	#NUM!
Chlamydia trachomatis A/HAR-13 (315277)	#NUM!	0	#NUM!	#NUM!	#NUM!	#NUM!	#NUM!	#NUM!	#NUM!	#NUM!	#NUM!	#NUM!	#NUM!	#NUM!	0	#NUM!	#NUM!	#NUM!	#NUM!	0	#NUM!	#NUM!	#NUM!	#NUM!	#NUM!	0	#NUM!	#NUM!	#NUM!	#NUM!	#NUM!	0	#NUM!	#NUM!
Chlamydia trachomatis B/Jali20/OT (580049)	#NUM!	#NUM!	#NUM!	#NUM!	#NUM!	#NUM!	#NUM!	#NUM!	#NUM!	#NUM!	#NUM!	#NUM!	#NUM!	#NUM!	0	#NUM!	#NUM!	#NUM!	#NUM!	#NUM!	#NUM!	#NUM!	#NUM!	#NUM!	#NUM!	0	#NUM!	#NUM!	#NUM!	#NUM!	0	0	#NUM!	#NUM!
Chlamydia trachomatis B/TZ1A828/OT (672161)	#NUM!	#NUM!	#NUM!	#NUM!	#NUM!	#NUM!	#NUM!	#NUM!	#NUM!	#NUM!	#NUM!	#NUM!	#NUM!	#NUM!	#NUM!	#NUM!	#NUM!	#NUM!	#NUM!	#NUM!	#NUM!	#NUM!	#NUM!	#NUM!	#NUM!	0	#NUM!	0	#NUM!	#NUM!	#NUM!	1	#NUM!	#NUM!
Chlamydia trachomatis D/UW-3/CX (272561)	#NUM!	0	#NUM!	#NUM!	#NUM!	#NUM!	#NUM!	#NUM!	#NUM!	#NUM!	#NUM!	#NUM!	#NUM!	0	0	#NUM!	#NUM!	#NUM!	#NUM!	1	#NUM!	#NUM!	#NUM!	#NUM!	#NUM!	0	#NUM!	0	#NUM!	#NUM!	0	1	#NUM!	#NUM!
Chlamydophila abortus S26/3 (218497)	#NUM!	0	#NUM!	#NUM!	#NUM!	#NUM!	#NUM!	#NUM!	#NUM!	#NUM!	#NUM!	0	#NUM!	0	0	#NUM!	#NUM!	#NUM!	#NUM!	1	#NUM!	#NUM!	#NUM!	#NUM!	#NUM!	0	#NUM!	0	#NUM!	#NUM!	0	0	#NUM!	#NUM!
Chlamydophila caviae GPIC (227941)	#NUM!	0	#NUM!	#NUM!	#NUM!	#NUM!	#NUM!	#NUM!	#NUM!	#NUM!	#NUM!	0	#NUM!	0	0	#NUM!	#NUM!	#NUM!	#NUM!	1	#NUM!	#NUM!	#NUM!	#NUM!	#NUM!	0	#NUM!	0	#NUM!	#NUM!	0	0	#NUM!	#NUM!
Chlamydophila felis Fe/C-56 (264202)	#NUM!	0	#NUM!	#NUM!	#NUM!	#NUM!	#NUM!	#NUM!	#NUM!	#NUM!	#NUM!	0	#NUM!	0	0	#NUM!	#NUM!	#NUM!	#NUM!	1	#NUM!	#NUM!	#NUM!	#NUM!	#NUM!	0	#NUM!	#NUM!	#NUM!	#NUM!	1	0	#NUM!	#NUM!
Chlamydophila pneumoniae AR39 (115711)	#NUM!	0	#NUM!	#NUM!	#NUM!	#NUM!	#NUM!	#NUM!	#NUM!	#NUM!	#NUM!	#NUM!	#NUM!	#NUM!	#NUM!	#NUM!	#NUM!	#NUM!	#NUM!	0	#NUM!	#NUM!	#NUM!	#NUM!	#NUM!	0	#NUM!	#NUM!	#NUM!	#NUM!	#NUM!	#NUM!	#NUM!	#NUM!
Chlamydophila pneumoniae CWL029 (115713)	#NUM!	0	#NUM!	#NUM!	#NUM!	#NUM!	#NUM!	#NUM!	#NUM!	#NUM!	#NUM!	0	#NUM!	0	0	#NUM!	#NUM!	#NUM!	#NUM!	1	#NUM!	#NUM!	#NUM!	#NUM!	#NUM!	0	#NUM!	0	#NUM!	#NUM!	0	0	#NUM!	#NUM!
Chlamydophila pneumoniae J138 (138677)	#NUM!	#NUM!	#NUM!	#NUM!	#NUM!	#NUM!	#NUM!	#NUM!	#NUM!	#NUM!	#NUM!	#NUM!	#NUM!	#NUM!	0	#NUM!	#NUM!	#NUM!	#NUM!	#NUM!	#NUM!	#NUM!	#NUM!	#NUM!	#NUM!	0	#NUM!	#NUM!	#NUM!	#NUM!	#NUM!	0	#NUM!	#NUM!
Chlorobaculum parvum NCIB 8327 (517417)	2	2.32193	#NUM!	#NUM!	0	0	#NUM!	0	#NUM!	#NUM!	#NUM!	0	#NUM!	0	0	1	0	#NUM!	2.80735	2.32193	1	#NUM!	1	#NUM!	0	0	1.58496	0	#NUM!	#NUM!	1.58496	1.58496	#NUM!	#NUM!
Chlorobium chlorochromatii CaD3 (340177)	1.58496	2	#NUM!	0	0	0	#NUM!	0	#NUM!	0	#NUM!	0	#NUM!	0	0	0	#NUM!	#NUM!	3.32193	2.32193	#NUM!	#NUM!	1	#NUM!	#NUM!	0	1.58496	0	0	#NUM!	0	1	#NUM!	0
Chlorobium limicola DSM 245 (290315)	2	2	#NUM!	0	0	0	0	0	#NUM!	#NUM!	#NUM!	0	#NUM!	0	0	1	#NUM!	#NUM!	3.16993	2	#NUM!	#NUM!	1	#NUM!	1	0	1.58496	0	#NUM!	#NUM!	1.58496	1.58496	#NUM!	0
Chlorobium luteolum DSM 273 (319225)	1.58496	2	#NUM!	#NUM!	0	0	0	0	#NUM!	#NUM!	#NUM!	#NUM!	#NUM!	0	0	#NUM!	#NUM!	#NUM!	3.32193	1.58496	0	#NUM!	0	#NUM!	#NUM!	0	1.58496	0	#NUM!	#NUM!	1.58496	1	#NUM!	#NUM!
Chlorobium phaeobacteroides BS1 (331678)	2.32193	1.58496	#NUM!	0	0	0	0	#NUM!	#NUM!	#NUM!	#NUM!	0	#NUM!	0	0	0	#NUM!	#NUM!	2.32193	2	1	0	#NUM!	#NUM!	1	0	0	0	#NUM!	#NUM!	1	1.58496	#NUM!	0
Chlorobium phaeobacteroides DSM 266 (290317)	2	2.58496	#NUM!	0	0	0	0	0	#NUM!	#NUM!	#NUM!	0	#NUM!	0	0	1.58496	#NUM!	#NUM!	3.16993	2	#NUM!	#NUM!	1	#NUM!	1.58496	0	0	0	#NUM!	#NUM!	1.58496	1.58496	#NUM!	0
Chlorobium phaeovibrioides DSM 265 (290318)	1.58496	2	#NUM!	#NUM!	0	0	0	#NUM!	#NUM!	#NUM!	#NUM!	#NUM!	#NUM!	0	0	0	#NUM!	#NUM!	2.58496	1.58496	0	#NUM!	0	#NUM!	#NUM!	0	1.58496	0	#NUM!	#NUM!	1.58496	1	#NUM!	#NUM!
Chlorobium tepidum TLS (194439)	1	2	#NUM!	#NUM!	0	0	#NUM!	0	#NUM!	#NUM!	#NUM!	0	#NUM!	0	0	1	#NUM!	#NUM!	2.58496	2	#NUM!	#NUM!	1	#NUM!	#NUM!	0	2	0	#NUM!	#NUM!	1.58496	1	#NUM!	#NUM!
Chloroflexus aggregans DSM 9485 (326427)	0	2.32193	#NUM!	#NUM!	0	1	#NUM!	#NUM!	#NUM!	#NUM!	0	#NUM!	#NUM!	0	0	0	#NUM!	1	2.58496	4.64386	3.16993	0	0	#NUM!	1	0	0	0	#NUM!	#NUM!	2	1.58496	#NUM!	#NUM!
Chloroflexus aurantiacus J-10-fl (324602)	0	2.32193	#NUM!	#NUM!	0	1.58496	#NUM!	#NUM!	#NUM!	#NUM!	1	#NUM!	#NUM!	0	0	0	#NUM!	1	2.58496	4.85798	3	0	0	#NUM!	1	0	0	0	#NUM!	#NUM!	1.58496	1.58496	#NUM!	#NUM!
Chloroherpeton thalassium ATCC 35110 (517418)	2.58496	3.70044	#NUM!	#NUM!	0	0	#NUM!	0	#NUM!	#NUM!	#NUM!	0	#NUM!	0	0	0	#NUM!	#NUM!	2.58496	1	2	0	1	#NUM!	#NUM!	0	0	1	#NUM!	#NUM!	2.32193	1.58496	#NUM!	#NUM!
Chromobacterium violaceum ATCC 12472 (243365)	3	1.58496	#NUM!	1	1	1	#NUM!	1	0	#NUM!	1	0	0	0	0	1.58496	1	1.58496	4.08746	5.78136	3.70044	1	2	0	2.32193	0	2	1	0	#NUM!	2	1	#NUM!	#NUM!
Chromohalobacter salexigens DSM 3043 (290398)	2.58496	2.32193	0	1	0	1	#NUM!	#NUM!	1	#NUM!	#NUM!	#NUM!	#NUM!	0	0	1.58496	2	0	3.45943	4.90689	1.58496	2	1	0	2	0	1.58496	1	#NUM!	#NUM!	1.58496	1	0	0
Citrobacter koseri ATCC BAA-895 (290338)	2.80735	1.58496	#NUM!	1	0	2.32193	0	0	0	0	1	0	0	0	0	1.58496	2.32193	0	3.70044	6.08746	2.32193	2	1.58496	0	1	0	2	1	0	1	1.58496	2	0	0
Clavibacter michiganensis subsp. michiganensis NCPPB 382 (443906)	0	1.58496	0	#NUM!	0	2.58496	#NUM!	#NUM!	0	1	#NUM!	#NUM!	#NUM!	1	0	1.58496	#NUM!	0	#NUM!	5.04439	4.45943	0	1.58496	#NUM!	1	0	1	0	#NUM!	#NUM!	1.58496	1	#NUM!	#NUM!
Clavibacter michiganensis subsp. sepedonicus (31964)	#NUM!	1.58496	0	#NUM!	0	2	#NUM!	#NUM!	0	1	#NUM!	#NUM!	#NUM!	1	0	1	#NUM!	0	#NUM!	4.90689	4	0	1.58496	#NUM!	1	0	#NUM!	0	#NUM!	#NUM!	0	1	#NUM!	#NUM!
Clostridium acetobutylicum ATCC 824 (272562)	0	0	#NUM!	0	1	1	#NUM!	#NUM!	#NUM!	#NUM!	#NUM!	0	#NUM!	0	0	3.32193	#NUM!	1.58496	0	4.58496	4.08746	3	0	#NUM!	2.58496	0	0	0	#NUM!	#NUM!	1.58496	3.16993	#NUM!	#NUM!
Clostridium beijerinckii NCIMB 8052 (290402)	2.58496	2.32193	#NUM!	1	0	0	#NUM!	#NUM!	#NUM!	#NUM!	0	#NUM!	0	0	0	4.16993	#NUM!	1	3.80735	5.24793	4.75489	3.80735	1	#NUM!	2.58496	0	0	1	0	#NUM!	2	2.58496	#NUM!	#NUM!
Clostridium botulinum A3 str. Loch Maree (498214)	#NUM!	1	#NUM!	0	1	#NUM!	0	#NUM!	#NUM!	#NUM!	#NUM!	#NUM!	#NUM!	0	0	2.58496	#NUM!	#NUM!	0	3	3.70044	3.32193	#NUM!	#NUM!	1	0	#NUM!	1	#NUM!	#NUM!	2	2	#NUM!	#NUM!
Clostridium botulinum A str. ATCC 3502 (413999)	#NUM!	#NUM!	#NUM!	#NUM!	#NUM!	#NUM!	#NUM!	#NUM!	#NUM!	#NUM!	#NUM!	#NUM!	#NUM!	#NUM!	#NUM!	#NUM!	#NUM!	#NUM!	#NUM!	#NUM!	0	#NUM!	#NUM!	#NUM!	#NUM!	0	#NUM!	#NUM!	#NUM!	#NUM!	#NUM!	#NUM!	#NUM!	#NUM!
Clostridium botulinum A str. Hall (441771)	#NUM!	0	#NUM!	#NUM!	1	1.58496	0	#NUM!	0	#NUM!	#NUM!	#NUM!	#NUM!	0	0	2.58496	#NUM!	#NUM!	1	3.16993	3.90689	3.32193	#NUM!	#NUM!	1	0	#NUM!	1	#NUM!	#NUM!	1.58496	2	#NUM!	#NUM!
Clostridium botulinum B1 str. Okra (498213)	0	0	#NUM!	1	0	2	#NUM!	#NUM!	#NUM!	#NUM!	#NUM!	#NUM!	0	0	0	1.58496	#NUM!	#NUM!	1	3.70044	3.45943	3.90689	#NUM!	#NUM!	1	0	#NUM!	1	0	#NUM!	2.32193	2.58496	#NUM!	0
Clostridium botulinum B str. Eklund 17B (508765)	#NUM!	1	#NUM!	#NUM!	1	1	0	#NUM!	0	#NUM!	#NUM!	#NUM!	#NUM!	0	#NUM!	3	#NUM!	#NUM!	0	3	3.70044	3.32193	#NUM!	#NUM!	1.58496	0	#NUM!	1	#NUM!	#NUM!	1.58496	2	#NUM!	#NUM!
Clostridium botulinum E3 str. Alaska E43 (508767)	0	0	#NUM!	1	0	0	#NUM!	#NUM!	#NUM!	#NUM!	#NUM!	#NUM!	0	0	0	0	#NUM!	0	1.58496	3.70044	3.70044	3.80735	#NUM!	#NUM!	1.58496	0	0	1	#NUM!	#NUM!	2	2.32193	#NUM!	0
Clostridium botulinum F str. Langeland (441772)	#NUM!	1	#NUM!	#NUM!	1	0	0	#NUM!	#NUM!	#NUM!	#NUM!	0	#NUM!	1	#NUM!	3	#NUM!	#NUM!	1	3.16993	3.58496	3.16993	#NUM!	#NUM!	1	0	#NUM!	1	#NUM!	#NUM!	1.58496	2	#NUM!	#NUM!
Clostridium cellulolyticum H10 (394503)	#NUM!	0	#NUM!	0	0	2.32193	#NUM!	#NUM!	#NUM!	#NUM!	#NUM!	#NUM!	#NUM!	1.58496	0	1	#NUM!	#NUM!	0	3.80735	2.32193	2	0	#NUM!	0	0	#NUM!	0	#NUM!	#NUM!	0	2	#NUM!	#NUM!
Clostridium difficile 630 (272563)	0	1	#NUM!	0	1	0	0	#NUM!	#NUM!	#NUM!	#NUM!	#NUM!	0	0	0	3.16993	0	#NUM!	0	4	3.80735	3.80735	0	#NUM!	1	0	0	0	#NUM!	#NUM!	1.58496	2	#NUM!	#NUM!
Clostridium kluyveri DSM 555 (431943)	1	0	#NUM!	0	1	1	#NUM!	#NUM!	#NUM!	#NUM!	#NUM!	#NUM!	#NUM!	1	0	2.80735	#NUM!	#NUM!	3	4.90689	4.45943	2.80735	0	#NUM!	3.58496	0	#NUM!	1	#NUM!	#NUM!	1	2.58496	#NUM!	#NUM!
Clostridium novyi NT (386415)	1	#NUM!	#NUM!	0	0	#NUM!	#NUM!	#NUM!	#NUM!	#NUM!	#NUM!	#NUM!	#NUM!	0	0	1	0	0	1	2.32193	1.58496	3.32193	#NUM!	#NUM!	0	0	#NUM!	1	0	#NUM!	1	2	#NUM!	#NUM!
Clostridium perfringens SM101 (289380)	#NUM!	0	#NUM!	0	0	#NUM!	0	#NUM!	#NUM!	#NUM!	#NUM!	#NUM!	0	0	0	0	1.58496	1	0	2.80735	2.58496	3	#NUM!	#NUM!	#NUM!	0	#NUM!	0	#NUM!	#NUM!	1.58496	2.58496	#NUM!	#NUM!
Clostridium perfringens str. 13 (195102)	#NUM!	1	#NUM!	0	0	#NUM!	0	#NUM!	#NUM!	#NUM!	#NUM!	#NUM!	0	0	0	0	1.58496	1	0	3.45943	2.58496	3.32193	#NUM!	#NUM!	#NUM!	0	#NUM!	0	#NUM!	#NUM!	2	2.58496	#NUM!	#NUM!
Clostridium phytofermentans ISDg (357809)	#NUM!	2.80735	#NUM!	1	0	2.32193	0	#NUM!	0	#NUM!	#NUM!	#NUM!	0	0	0	2.58496	#NUM!	1	#NUM!	3.32193	3.32193	4.32193	#NUM!	#NUM!	1.58496	0	#NUM!	0	0	#NUM!	1.58496	1.58496	#NUM!	#NUM!
Clostridium tetani E88 (212717)	#NUM!	1.58496	#NUM!	0	0	#NUM!	#NUM!	#NUM!	#NUM!	#NUM!	#NUM!	#NUM!	#NUM!	0	0	0	#NUM!	#NUM!	0	0	2.58496	2.58496	#NUM!	#NUM!	#NUM!	0	0	0	#NUM!	#NUM!	1	2	#NUM!	#NUM!
Clostridium thermocellum ATCC 27405 (203119)	#NUM!	1.58496	#NUM!	0	0	#NUM!	#NUM!	#NUM!	#NUM!	#NUM!	#NUM!	#NUM!	#NUM!	1	0	2	#NUM!	#NUM!	0	1.58496	1.58496	2	#NUM!	#NUM!	0	0	#NUM!	0	#NUM!	#NUM!	0	2	#NUM!	#NUM!
Colwellia psychrerythraea 34H (167879)	4.24793	3	#NUM!	1	0	1.58496	0	1.58496	1	#NUM!	#NUM!	0	#NUM!	0	0	1.58496	#NUM!	0	4.39232	4.80735	2.58496	2	#NUM!	0	2.80735	0	3.16993	0	1	#NUM!	2.58496	1.58496	#NUM!	0
Comamonas testosteroni CNB-2 (688245)	3.90689	0	0	1.58496	0	2.32193	#NUM!	0	0	0	1	0	#NUM!	0	0	3	0	0	4.24793	5.75489	4.08746	1.58496	1	0	2.80735	0	2	1	0	#NUM!	2	1.58496	#NUM!	0
Coprothermobacter proteolyticus DSM 5265 (309798)	#NUM!	1.58496	#NUM!	#NUM!	0	#NUM!	#NUM!	#NUM!	#NUM!	#NUM!	#NUM!	#NUM!	#NUM!	#NUM!	0	#NUM!	#NUM!	#NUM!	#NUM!	3	1	1	#NUM!	#NUM!	0	0	#NUM!	#NUM!	#NUM!	#NUM!	0	1	#NUM!	#NUM!
Corynebacterium aurimucosum ATCC 700975 (548476)	#NUM!	1.58496	#NUM!	#NUM!	0	1	1	#NUM!	0	0	1	#NUM!	#NUM!	0	0	1	0	#NUM!	#NUM!	4.08746	2.80735	0	#NUM!	#NUM!	0	0	1	0	#NUM!	#NUM!	1.58496	1.58496	#NUM!	#NUM!
Corynebacterium diphtheriae NCTC 13129 (257309)	#NUM!	2	#NUM!	0	0	0	0	#NUM!	0	0	1	#NUM!	#NUM!	0	0	1	#NUM!	0	0	4	2	0	#NUM!	#NUM!	0	0	0	0	#NUM!	#NUM!	1.58496	1.58496	#NUM!	#NUM!
Corynebacterium efficiens YS-314 (196164)	#NUM!	1.58496	0	0	0	1	0	#NUM!	1	1	1	#NUM!	#NUM!	0	0	1.58496	#NUM!	0	#NUM!	5.20945	3.16993	0	#NUM!	#NUM!	1	0	1	0	#NUM!	#NUM!	1.58496	1.58496	#NUM!	#NUM!
Corynebacterium glutamicum ATCC 13032 (196627)	#NUM!	2.32193	#NUM!	0	0	1.58496	1	#NUM!	0	0	1	#NUM!	#NUM!	0	0	1.58496	#NUM!	0	1	5.45943	3.32193	1	#NUM!	#NUM!	2	1.58496	1	0	#NUM!	#NUM!	1.58496	1.58496	#NUM!	#NUM!
Corynebacterium glutamicum R (340322)	#NUM!	0	#NUM!	#NUM!	0	1	0	#NUM!	0	1	1	#NUM!	#NUM!	0	0	1	#NUM!	0	#NUM!	5.55459	3.32193	0	#NUM!	#NUM!	1	0	1	0	#NUM!	#NUM!	1	1.58496	#NUM!	#NUM!
Corynebacterium jeikeium K411 (306537)	#NUM!	1.58496	#NUM!	#NUM!	1	0	#NUM!	#NUM!	0	0	0	#NUM!	#NUM!	0	0	0	0	#NUM!	#NUM!	4.08746	2	1	#NUM!	#NUM!	0	0	#NUM!	0	#NUM!	#NUM!	2	2	#NUM!	#NUM!
Corynebacterium kroppenstedtii DSM 44385 (645127)	#NUM!	1.58496	#NUM!	#NUM!	0	0	0	#NUM!	0	0	1	#NUM!	#NUM!	0	0	0	#NUM!	0	#NUM!	4.39232	2.32193	0	0	#NUM!	#NUM!	0	0	0	#NUM!	#NUM!	1.58496	1.58496	#NUM!	#NUM!
Corynebacterium urealyticum DSM 7109 (504474)	#NUM!	2	#NUM!	#NUM!	1	0	0	#NUM!	0	0	0	#NUM!	#NUM!	0	0	1.58496	#NUM!	#NUM!	#NUM!	4.45943	2.32193	0	#NUM!	#NUM!	1	0	#NUM!	0	#NUM!	#NUM!	1.58496	2	#NUM!	#NUM!
Coxiella burnetii CbuG_Q212 (434923)	1.58496	1.58496	#NUM!	#NUM!	#NUM!	#NUM!	#NUM!	#NUM!	#NUM!	#NUM!	#NUM!	#NUM!	#NUM!	0	#NUM!	#NUM!	0	#NUM!	2.32193	4.16993	0	0	#NUM!	0	#NUM!	0	#NUM!	#NUM!	#NUM!	#NUM!	#NUM!	0	#NUM!	#NUM!
Coxiella burnetii CbuK_Q154 (434924)	#NUM!	#NUM!	#NUM!	#NUM!	#NUM!	#NUM!	#NUM!	#NUM!	#NUM!	#NUM!	#NUM!	#NUM!	#NUM!	#NUM!	#NUM!	#NUM!	#NUM!	#NUM!	0	2.32193	#NUM!	#NUM!	#NUM!	#NUM!	#NUM!	0	#NUM!	#NUM!	#NUM!	#NUM!	#NUM!	0	#NUM!	#NUM!
Coxiella burnetii Dugway 5J108-111 (434922)	2	0	#NUM!	#NUM!	#NUM!	0	#NUM!	#NUM!	0	#NUM!	0	#NUM!	#NUM!	0	#NUM!	0	#NUM!	#NUM!	2.58496	4.52356	0	#NUM!	0	0	#NUM!	0	#NUM!	#NUM!	#NUM!	#NUM!	#NUM!	1	#NUM!	#NUM!
Coxiella burnetii RSA 331 (360115)	1	0	#NUM!	#NUM!	#NUM!	0	#NUM!	#NUM!	0	#NUM!	#NUM!	#NUM!	#NUM!	0	#NUM!	#NUM!	0	#NUM!	1.58496	3.58496	#NUM!	0	#NUM!	0	#NUM!	0	#NUM!	#NUM!	#NUM!	#NUM!	#NUM!	1	#NUM!	#NUM!
Coxiella burnetii RSA 493 (227377)	1.58496	2	#NUM!	#NUM!	#NUM!	0	#NUM!	#NUM!	#NUM!	#NUM!	#NUM!	#NUM!	#NUM!	0	0	0	0	#NUM!	2.80735	4.64386	#NUM!	0	#NUM!	0	#NUM!	0	#NUM!	0	#NUM!	#NUM!	1	0	#NUM!	#NUM!
Cronobacter sakazakii ATCC BAA-894 (290339)	2.58496	1	0	1.58496	0	1	#NUM!	#NUM!	0	0	1.58496	0	0	0	0	1.58496	2.32193	0	3.70044	5.75489	2.80735	1.58496	2	0	1.58496	0	1	0	0	1	1.58496	1	0	0
Cronobacter turicensis z3032 (693216)	2.58496	1	#NUM!	1	0	1	#NUM!	#NUM!	1	0	1	0	0	0	#NUM!	1.58496	2.32193	1	3.45943	5.78136	2.80735	1.58496	1.58496	0	1.58496	0	1	0	0	1	1	1	0	0
Cryptobacterium curtum DSM 15641 (469378)	#NUM!	1	#NUM!	0	0	#NUM!	#NUM!	#NUM!	#NUM!	#NUM!	#NUM!	#NUM!	#NUM!	0	0	0	#NUM!	0	#NUM!	2.80735	1	1	#NUM!	#NUM!	#NUM!	0	#NUM!	#NUM!	#NUM!	#NUM!	0	1	#NUM!	#NUM!
Cupriavidus metallidurans CH34 (266264)	4.08746	2.32193	0	1.58496	0	1.58496	#NUM!	1.58496	0	1	1.58496	0	#NUM!	0	0	2.58496	2.80735	1	4.85798	6.08746	4	1.58496	0	0	2.58496	0	3	0	0	0	2.32193	1.58496	#NUM!	0
Cupriavidus taiwanensis (164546)	3.80735	2.32193	0	1.58496	1	2.58496	#NUM!	#NUM!	1	0	0	0	#NUM!	0	0	3	1	1	4.45943	6.10852	4.24793	1.58496	1.58496	0	2.58496	0	2.80735	0	0	0	1.58496	1.58496	#NUM!	#NUM!
Cyanothece sp. ATCC 51142 (43989)	3	2.58496	#NUM!	0	0	1	#NUM!	#NUM!	0	#NUM!	0	0	#NUM!	1	0	1	#NUM!	#NUM!	3.70044	2.80735	0	1	#NUM!	#NUM!	0	0	0	0	#NUM!	#NUM!	2.32193	1	#NUM!	#NUM!
Cyanothece sp. PCC 7424 (65393)	2.32193	3	#NUM!	0	0	1	#NUM!	#NUM!	#NUM!	#NUM!	0	0	#NUM!	0	0	1	0	#NUM!	3	3.32193	#NUM!	#NUM!	#NUM!	#NUM!	1	0	0	1	#NUM!	#NUM!	2.80735	1	#NUM!	#NUM!
Cyanothece sp. PCC 7425 (395961)	2.32193	3	#NUM!	1	0	2.80735	#NUM!	#NUM!	#NUM!	#NUM!	#NUM!	0	#NUM!	0	0	0	0	#NUM!	3.16993	3.90689	1	#NUM!	0	#NUM!	1	0	1	1	#NUM!	#NUM!	2.58496	1	#NUM!	#NUM!
Cyanothece sp. PCC 8801 (41431)	2.58496	2.80735	#NUM!	1	0	0	#NUM!	#NUM!	#NUM!	#NUM!	1	#NUM!	#NUM!	0	0	1	#NUM!	0	3	2.58496	0	1	#NUM!	#NUM!	1	0	0	1	#NUM!	#NUM!	2.58496	1	#NUM!	#NUM!
Cytophaga hutchinsonii ATCC 33406 (269798)	3.45943	3.58496	#NUM!	1	0	1	#NUM!	1.58496	1	#NUM!	#NUM!	#NUM!	#NUM!	0	0	2	#NUM!	0	3.16993	3.80735	1.58496	0	0	#NUM!	0	0	1	0	0	#NUM!	2	1.58496	#NUM!	#NUM!
Dechloromonas aromatica RCB (159087)	3.90689	3.45943	#NUM!	1	0	1	0	#NUM!	0	#NUM!	#NUM!	0	#NUM!	0	0	2	#NUM!	1	4.08746	4.32193	1	0	1	0	1	0	2	0	0	#NUM!	2.58496	1	#NUM!	0
Dehalococcoides ethenogenes 195 (243164)	#NUM!	1	0	#NUM!	#NUM!	#NUM!	#NUM!	#NUM!	#NUM!	#NUM!	#NUM!	0	#NUM!	1.58496	0	1.58496	#NUM!	#NUM!	#NUM!	1.58496	2.32193	#NUM!	#NUM!	#NUM!	#NUM!	0	#NUM!	0	#NUM!	#NUM!	0	#NUM!	#NUM!	#NUM!
Dehalococcoides sp. BAV1 (216389)	#NUM!	1	0	#NUM!	#NUM!	#NUM!	#NUM!	#NUM!	#NUM!	#NUM!	#NUM!	0	#NUM!	0	#NUM!	1	#NUM!	#NUM!	#NUM!	2	1.58496	#NUM!	#NUM!	#NUM!	#NUM!	0	#NUM!	0	#NUM!	#NUM!	0	#NUM!	#NUM!	#NUM!
Dehalococcoides sp. CBDB1 (255470)	0	1	0	#NUM!	#NUM!	#NUM!	#NUM!	#NUM!	#NUM!	#NUM!	#NUM!	0	#NUM!	0	0	2	#NUM!	#NUM!	#NUM!	2.32193	3.16993	#NUM!	#NUM!	#NUM!	#NUM!	0	#NUM!	0	#NUM!	#NUM!	0	#NUM!	#NUM!	#NUM!
Dehalococcoides sp. VS (311424)	0	1	0	#NUM!	#NUM!	#NUM!	#NUM!	#NUM!	#NUM!	#NUM!	#NUM!	0	#NUM!	0	0	2	#NUM!	#NUM!	#NUM!	2.32193	2.58496	#NUM!	#NUM!	#NUM!	#NUM!	0	#NUM!	0	#NUM!	#NUM!	0	#NUM!	#NUM!	#NUM!
Deinococcus deserti VCD115 (546414)	0	2.32193	#NUM!	0	0	2	#NUM!	#NUM!	0	0	0	0	#NUM!	0	0	1.58496	#NUM!	#NUM!	#NUM!	5.08746	3.16993	1	0	#NUM!	1	0	0	0	#NUM!	#NUM!	1	1.58496	#NUM!	#NUM!
Deinococcus geothermalis DSM 11300 (319795)	1	2	2	0	0	2	0	#NUM!	0	0	1	0	#NUM!	0	0	0	#NUM!	#NUM!	1	4.70044	2	1.58496	1.58496	#NUM!	0	0	#NUM!	0	#NUM!	#NUM!	1	0	#NUM!	#NUM!
Deinococcus radiodurans R1 (243230)	0	2.32193	#NUM!	0	0	1.58496	#NUM!	0	1.58496	0	#NUM!	0	#NUM!	0	0	1.58496	#NUM!	#NUM!	0	4.45943	1.58496	1	1	#NUM!	1	0	0	0	#NUM!	#NUM!	1	0	#NUM!	#NUM!
Delftia acidovorans SPH-1 (398578)	4.52356	1.58496	0	2	1	2.80735	#NUM!	0	1	0	1	0	#NUM!	0	0	3.16993	0	0	4.64386	5.90689	4.52356	2	1	0	2.32193	0	2	1	#NUM!	#NUM!	2.32193	2	#NUM!	#NUM!
Desulfatibacillum alkenivorans AK-01 (439235)	2.32193	2.32193	#NUM!	#NUM!	0	1	#NUM!	#NUM!	#NUM!	0	#NUM!	0	#NUM!	0	0	2.58496	#NUM!	#NUM!	3	4.16993	4.16993	0	0	0	3.16993	0	0	#NUM!	#NUM!	#NUM!	2.58496	1.58496	#NUM!	0
Desulfitobacterium hafniense DCB-2 (272564)	1	#NUM!	#NUM!	#NUM!	0	1	0	#NUM!	1	#NUM!	#NUM!	#NUM!	#NUM!	1	0	2	#NUM!	#NUM!	2.58496	5.16993	3.70044	0	1.58496	#NUM!	2.32193	0	#NUM!	1	0	#NUM!	2.58496	1.58496	#NUM!	0
Desulfitobacterium hafniense Y51 (138119)	1	1	#NUM!	1	0	1	0	#NUM!	1	#NUM!	#NUM!	#NUM!	#NUM!	1	0	2.32193	#NUM!	#NUM!	3	5.80735	4.16993	2.58496	1.58496	#NUM!	3	0	#NUM!	1	1	#NUM!	3.45943	2	#NUM!	0
Desulfobacterium autotrophicum HRM2 (177437)	3.32193	3	#NUM!	#NUM!	0	1	0	#NUM!	#NUM!	#NUM!	#NUM!	#NUM!	#NUM!	0	0	3	1	#NUM!	3.90689	4.80735	2.58496	1	#NUM!	0	2.58496	0	1	#NUM!	#NUM!	#NUM!	1.58496	1.58496	#NUM!	1
Desulfococcus oleovorans Hxd3 (96561)	1	2.32193	#NUM!	#NUM!	0	1	#NUM!	#NUM!	#NUM!	#NUM!	0	#NUM!	#NUM!	0	0	2	#NUM!	#NUM!	2.32193	2.80735	2.32193	0	#NUM!	0	2	0	0	#NUM!	0	#NUM!	2	1	#NUM!	0
Desulfohalobium retbaense DSM 5692 (485915)	2.58496	3	#NUM!	#NUM!	0	#NUM!	#NUM!	0	0	#NUM!	0	0	#NUM!	0	0	2.32193	0	#NUM!	2.80735	2.58496	2	1	#NUM!	0	#NUM!	0	#NUM!	#NUM!	#NUM!	#NUM!	1	1	#NUM!	#NUM!
Desulfomicrobium baculatum DSM 4028 (525897)	2.80735	2.58496	#NUM!	#NUM!	0	#NUM!	#NUM!	#NUM!	0	#NUM!	0	0	#NUM!	0	0	1.58496	0	#NUM!	3.70044	3.16993	0	1	#NUM!	0	0	0	1.58496	1.58496	#NUM!	#NUM!	1.58496	1	#NUM!	0
Desulfotalea psychrophila LSv54 (177439)	2	1	#NUM!	#NUM!	0	0	#NUM!	#NUM!	0	#NUM!	#NUM!	#NUM!	#NUM!	0	0	2	#NUM!	0	3	3.70044	2	1	#NUM!	0	0	0	1	0	#NUM!	#NUM!	1	1	#NUM!	#NUM!
Desulfotomaculum acetoxidans DSM 771 (485916)	2.32193	1.58496	#NUM!	0	1	0	0	#NUM!	#NUM!	#NUM!	#NUM!	#NUM!	#NUM!	1	0	2.58496	#NUM!	#NUM!	3.45943	3.80735	3.45943	0	0	#NUM!	2	0	#NUM!	#NUM!	#NUM!	#NUM!	1	2	#NUM!	0
Desulfotomaculum reducens MI-1 (349161)	1	0	#NUM!	0	0	#NUM!	#NUM!	#NUM!	#NUM!	#NUM!	#NUM!	#NUM!	#NUM!	1	0	1	#NUM!	#NUM!	3	3.16993	2.80735	1	1	#NUM!	0	0	#NUM!	1	#NUM!	#NUM!	1.58496	2	#NUM!	#NUM!
Desulfovibrio desulfuricans subsp. desulfuricans str. ATCC 27774 (525146)	2	0	#NUM!	#NUM!	0	#NUM!	#NUM!	#NUM!	0	#NUM!	#NUM!	0	#NUM!	0	0	2	#NUM!	#NUM!	2.58496	3.70044	0	1	2.58496	#NUM!	0	0	1	#NUM!	#NUM!	#NUM!	1	1	#NUM!	#NUM!
Desulfovibrio desulfuricans subsp. desulfuricans str. G20 (207559)	2.58496	2.32193	#NUM!	#NUM!	0	#NUM!	#NUM!	#NUM!	#NUM!	#NUM!	#NUM!	0	#NUM!	0	0	2	0	#NUM!	3.16993	2.58496	1.58496	1.58496	1.58496	0	#NUM!	0	1.58496	0	#NUM!	0	2.32193	1	#NUM!	#NUM!
Desulfovibrio magneticus RS-1 (573370)	3	2.58496	#NUM!	#NUM!	0	0	#NUM!	#NUM!	0	#NUM!	0	0	#NUM!	1	0	2.58496	0	#NUM!	3.90689	4	2.80735	1	1	#NUM!	1.58496	0	0	0	#NUM!	#NUM!	1.58496	1.58496	#NUM!	#NUM!
Desulfovibrio salexigens DSM 2638 (526222)	3.32193	2.32193	#NUM!	#NUM!	0	1	#NUM!	#NUM!	#NUM!	#NUM!	#NUM!	0	#NUM!	0	0	2.32193	0	#NUM!	4	3.32193	2.58496	1.58496	0	0	#NUM!	0	1	#NUM!	#NUM!	#NUM!	2	1.58496	#NUM!	0
Desulfovibrio vulgaris DP4 (391774)	2	1.58496	#NUM!	#NUM!	0	#NUM!	#NUM!	#NUM!	0	#NUM!	0	0	#NUM!	0	#NUM!	1	0	#NUM!	2.80735	2	1.58496	1	1	0	#NUM!	0	0	0	#NUM!	#NUM!	#NUM!	1	#NUM!	#NUM!
Desulfovibrio vulgaris str. Hildenborough (882)	1.58496	2.32193	#NUM!	#NUM!	0	#NUM!	#NUM!	#NUM!	0	#NUM!	0	0	#NUM!	0	0	2	0	#NUM!	3.32193	3	2.58496	1	1.58496	0	0	0	1	0	#NUM!	#NUM!	0	1.58496	#NUM!	#NUM!
Desulfovibrio vulgaris str. 'Miyazaki F' (883)	2.32193	2	#NUM!	#NUM!	0	#NUM!	#NUM!	#NUM!	0	#NUM!	0	0	#NUM!	0	0	1	0	#NUM!	3	2.80735	2	1	1.58496	0	#NUM!	0	0	#NUM!	#NUM!	#NUM!	1	1	#NUM!	#NUM!
Desulfurococcus kamchatkensis 1221n (490899)	#NUM!	0	#NUM!	#NUM!	#NUM!	#NUM!	#NUM!	#NUM!	#NUM!	#NUM!	#NUM!	#NUM!	#NUM!	#NUM!	#NUM!	0	#NUM!	#NUM!	#NUM!	2.58496	#NUM!	1	#NUM!	#NUM!	#NUM!	0	#NUM!	#NUM!	#NUM!	#NUM!	#NUM!	#NUM!	#NUM!	#NUM!
Dichelobacter nodosus VCS1703A (246195)	0	1	#NUM!	#NUM!	0	#NUM!	#NUM!	#NUM!	#NUM!	#NUM!	#NUM!	#NUM!	#NUM!	0	0	0	#NUM!	#NUM!	1.58496	2.32193	0	0	#NUM!	0	#NUM!	0	#NUM!	0	#NUM!	#NUM!	0	1	#NUM!	#NUM!
Dickeya dadantii Ech586 (590409)	3.16993	1.58496	0	1.58496	0	1	0	#NUM!	0	0	1	0	0	0	0	2	0	1	4.16993	5.90689	3	2.32193	0	0	2.80735	0	1	0	1	0	1.58496	1.58496	#NUM!	0
Dickeya dadantii Ech703 (579405)	2.58496	1.58496	#NUM!	1.58496	0	1	#NUM!	#NUM!	#NUM!	0	1	0	0	0	0	1	1	0	3.70044	6	2.80735	1.58496	0	0	1.58496	0	0	0	0	0	1.58496	1	#NUM!	0
Dickeya zeae Ech1591 (561229)	2.80735	1.58496	0	1.58496	0	0	0	#NUM!	0	0	1.58496	0	0	0	0	1.58496	0	1	4.16993	5.58496	3.16993	2	0	0	2.32193	0	1	0	0	0	1.58496	1	#NUM!	0
Dictyoglomus thermophilum H-6-12 (309799)	#NUM!	2	#NUM!	#NUM!	0	#NUM!	#NUM!	#NUM!	#NUM!	#NUM!	#NUM!	0	#NUM!	0	0	0	#NUM!	#NUM!	1	3.58496	0	#NUM!	#NUM!	#NUM!	#NUM!	0	#NUM!	#NUM!	#NUM!	#NUM!	#NUM!	1.58496	#NUM!	#NUM!
Dictyoglomus turgidum DSM 6724 (515635)	#NUM!	1	#NUM!	#NUM!	0	#NUM!	#NUM!	#NUM!	#NUM!	#NUM!	#NUM!	0	#NUM!	0	0	#NUM!	#NUM!	#NUM!	1	3.16993	0	0	0	#NUM!	#NUM!	0	0	#NUM!	#NUM!	#NUM!	#NUM!	1	#NUM!	#NUM!
Dinoroseobacter shibae DFL 12 (398580)	3	1	#NUM!	1	0	1.58496	0	1.58496	#NUM!	#NUM!	0	0	#NUM!	1	0	0	#NUM!	0	3.45943	3.80735	2.80735	2	0	0	0	0	2.32193	0	#NUM!	#NUM!	1.58496	1	#NUM!	0
Dyadobacter fermentans DSM 18053 (471854)	4.24793	3.45943	#NUM!	0	0	3.70044	#NUM!	2.80735	1	#NUM!	#NUM!	#NUM!	0	0	0	1	0	0	4.32193	4.85798	2.32193	1	0	#NUM!	1	0	1.58496	1	#NUM!	#NUM!	2.32193	1	#NUM!	0
Edwardsiella ictaluri 93-146 (634503)	2.80735	1	#NUM!	1	0	0	0	0	#NUM!	#NUM!	0	0	0	0	0	0	1.58496	#NUM!	2.80735	4.9542	1	1	2.32193	0	1	0	1.58496	0	#NUM!	0	2	2	#NUM!	0
Edwardsiella tarda EIB202 (498217)	2.32193	1	#NUM!	1	0	1	0	0	0	#NUM!	0	0	0	0	0	0	2	#NUM!	3	5.35755	1	1	2	0	1	0	1.58496	0	#NUM!	0	1.58496	2	#NUM!	0
Eggerthella lenta DSM 2243 (479437)	#NUM!	1	#NUM!	1	0	0	0	#NUM!	0	#NUM!	#NUM!	#NUM!	#NUM!	0	0	2.80735	#NUM!	0	0	4.75489	2.58496	3.32193	0	#NUM!	2.58496	0	#NUM!	#NUM!	#NUM!	#NUM!	0	1	#NUM!	#NUM!
Ehrlichia canis str. Jake (269484)	0	2	#NUM!	#NUM!	#NUM!	#NUM!	#NUM!	#NUM!	#NUM!	#NUM!	#NUM!	0	#NUM!	0	0	#NUM!	#NUM!	#NUM!	1	1.58496	#NUM!	#NUM!	#NUM!	#NUM!	#NUM!	0	0	0	#NUM!	#NUM!	0	#NUM!	#NUM!	#NUM!
Ehrlichia chaffeensis str. Arkansas (205920)	0	0	#NUM!	#NUM!	#NUM!	#NUM!	#NUM!	#NUM!	#NUM!	#NUM!	#NUM!	#NUM!	#NUM!	#NUM!	0	#NUM!	#NUM!	#NUM!	1	#NUM!	#NUM!	#NUM!	#NUM!	#NUM!	#NUM!	0	0	#NUM!	#NUM!	#NUM!	#NUM!	#NUM!	#NUM!	#NUM!
Ehrlichia ruminantium str. Gardel (302409)	0	1	#NUM!	#NUM!	#NUM!	#NUM!	#NUM!	#NUM!	#NUM!	#NUM!	#NUM!	#NUM!	#NUM!	0	0	#NUM!	#NUM!	#NUM!	1	1.58496	#NUM!	#NUM!	#NUM!	#NUM!	#NUM!	0	0	#NUM!	#NUM!	#NUM!	#NUM!	#NUM!	#NUM!	#NUM!
Ehrlichia ruminantium str. Welgevonden (254945)	0	2.32193	#NUM!	#NUM!	#NUM!	#NUM!	#NUM!	#NUM!	#NUM!	#NUM!	#NUM!	1	#NUM!	0	0	#NUM!	#NUM!	#NUM!	1	2	#NUM!	#NUM!	#NUM!	#NUM!	#NUM!	0	0	1	#NUM!	#NUM!	0	#NUM!	#NUM!	#NUM!
Elusimicrobium minutum Pei191 (445932)	0	#NUM!	#NUM!	#NUM!	0	#NUM!	#NUM!	#NUM!	#NUM!	#NUM!	#NUM!	#NUM!	#NUM!	0	0	#NUM!	#NUM!	#NUM!	1	3.32193	1	1	#NUM!	#NUM!	#NUM!	0	0	#NUM!	#NUM!	#NUM!	1.58496	1	#NUM!	#NUM!
Enterobacter sp. 638 (399742)	3.45943	2	0	1.58496	0	1.58496	0	#NUM!	0	0	1	0	0	0	0	2	2.32193	1	4	6.12928	2.58496	1.58496	1.58496	0	2	0	0	1	0	1	1.58496	1.58496	0	0
Enterococcus faecalis V583 (226185)	#NUM!	1.58496	#NUM!	1	0	1.58496	0	#NUM!	0	#NUM!	#NUM!	#NUM!	0	1	0	1.58496	#NUM!	#NUM!	#NUM!	3.70044	2.32193	0	1.58496	#NUM!	#NUM!	0	#NUM!	0	#NUM!	#NUM!	2.80735	1.58496	#NUM!	#NUM!
Erwinia pyrifoliae Ep1/96 (634499)	2.58496	1.58496	#NUM!	1	0	1	#NUM!	#NUM!	0	#NUM!	1	#NUM!	0	0	0	1	1.58496	0	3	4.90689	2	1.58496	1	0	1.58496	0	1.58496	#NUM!	0	0	1.58496	1.58496	#NUM!	0
Erwinia tasmaniensis Et1/99 (465817)	2.58496	1.58496	#NUM!	1	0	1	#NUM!	#NUM!	0	#NUM!	1	#NUM!	0	0	0	1	2	0	3.32193	5.08746	2	0	2	0	2	0	1.58496	0	0	0	1.58496	1.58496	#NUM!	0
Erythrobacter litoralis HTCC2594 (314225)	1.58496	2	#NUM!	1	0	3.16993	#NUM!	#NUM!	#NUM!	#NUM!	1.58496	0	#NUM!	0	0	1	#NUM!	0	2	3.58496	2	1.58496	#NUM!	0	1	0	1.58496	0	#NUM!	#NUM!	1	1	#NUM!	0
Escherichia coli 536 (362663)	3	#NUM!	#NUM!	1	#NUM!	1	0	0	0	#NUM!	0	#NUM!	#NUM!	0	#NUM!	1	2	#NUM!	3.80735	5.20945	1.58496	1	1	0	1	0	0	0	0	1	#NUM!	#NUM!	0	0
Escherichia coli CFT073 (199310)	3.16993	#NUM!	#NUM!	1.58496	0	1.58496	0	0	0	#NUM!	1	#NUM!	0	#NUM!	#NUM!	1.58496	2.32193	0	4	5.83289	2.32193	2	1.58496	0	1.58496	0	0	0	0	0	1	0	0	0
Escherichia coli ED1a (585397)	2.58496	#NUM!	#NUM!	0	#NUM!	1	0	#NUM!	#NUM!	#NUM!	0	0	0	0	#NUM!	2	2	0	3	4.85798	#NUM!	0	0	#NUM!	1	0	1	0	0	#NUM!	1	0	#NUM!	#NUM!
Escherichia coli O157:H7 EDL933 (155864)	3.32193	1	0	1.58496	0	1	0	0	0	0	1	0	0	0	0	1.58496	2.32193	0	3.90689	5.9542	1	2	2	0	1.58496	0	1	1	0	1	1.58496	1	0	1
Escherichia coli O157:H7 str. Sakai (386585)	1.58496	#NUM!	#NUM!	0	0	0	#NUM!	#NUM!	0	#NUM!	#NUM!	#NUM!	#NUM!	#NUM!	#NUM!	0	1	#NUM!	2.32193	4.45943	1.58496	#NUM!	#NUM!	#NUM!	#NUM!	0	#NUM!	0	#NUM!	#NUM!	0	#NUM!	#NUM!	0
Escherichia fergusonii ATCC 35469 (585054)	2.80735	1	0	1.58496	0	1.58496	#NUM!	#NUM!	0	0	1	0	0	0	#NUM!	1.58496	2.32193	#NUM!	3.70044	5.49185	2.32193	1.58496	1.58496	0	1.58496	0	0	1	0	1	0	1	#NUM!	0
Eubacterium eligens ATCC 27750 (515620)	#NUM!	0	#NUM!	0	0	0	#NUM!	#NUM!	#NUM!	#NUM!	#NUM!	#NUM!	#NUM!	1	0	1.58496	#NUM!	#NUM!	#NUM!	0	2.58496	4.45943	#NUM!	#NUM!	#NUM!	0	#NUM!	#NUM!	#NUM!	#NUM!	1	2	#NUM!	#NUM!
Eubacterium rectale ATCC 33656 (515619)	0	1	#NUM!	0	0	0	#NUM!	#NUM!	#NUM!	#NUM!	#NUM!	#NUM!	0	0	0	1.58496	#NUM!	#NUM!	0	1.58496	2	4.08746	#NUM!	#NUM!	0	0	#NUM!	#NUM!	#NUM!	#NUM!	1.58496	2	#NUM!	#NUM!
Exiguobacterium sibiricum 255-15 (262543)	1	2	0	1.58496	0	#NUM!	#NUM!	#NUM!	0	#NUM!	#NUM!	#NUM!	0	0	0	1	#NUM!	1	0	4.70044	3.90689	2	1	#NUM!	1	0	0	0	#NUM!	#NUM!	2.32193	1.58496	#NUM!	#NUM!
Exiguobacterium sp. AT1b (360911)	1	2.32193	0	2	1	1	#NUM!	#NUM!	1	#NUM!	0	#NUM!	0	1	0	1.58496	#NUM!	0	#NUM!	4.64386	3.80735	2	2	#NUM!	0	0	1	0	0	#NUM!	2.58496	1	#NUM!	#NUM!
Fervidobacterium nodosum Rt17-B1 (381764)	#NUM!	1.58496	0	#NUM!	0	#NUM!	#NUM!	#NUM!	#NUM!	#NUM!	#NUM!	#NUM!	#NUM!	0	0	#NUM!	#NUM!	#NUM!	#NUM!	3.70044	1	2	#NUM!	#NUM!	#NUM!	0	#NUM!	#NUM!	#NUM!	#NUM!	1	1	#NUM!	#NUM!
Fibrobacter succinogenes subsp. succinogenes S85 (59374)	1	1.58496	#NUM!	#NUM!	0	0	#NUM!	#NUM!	#NUM!	#NUM!	#NUM!	#NUM!	#NUM!	0	0	2	#NUM!	0	1.58496	1	1	2.32193	0	#NUM!	#NUM!	0	#NUM!	0	#NUM!	#NUM!	2	1.58496	#NUM!	#NUM!
Finegoldia magna ATCC 29328 (334413)	#NUM!	1.58496	#NUM!	#NUM!	0	#NUM!	#NUM!	#NUM!	#NUM!	#NUM!	#NUM!	#NUM!	#NUM!	0	0	#NUM!	#NUM!	#NUM!	0	1	2	3.16993	#NUM!	#NUM!	0	0	0	#NUM!	#NUM!	#NUM!	1.58496	1.58496	0	#NUM!
Flavobacteriaceae bacterium 3519-10 (531844)	1	2.32193	#NUM!	1	0	2.32193	#NUM!	#NUM!	2	#NUM!	0	#NUM!	0	0	0	0	0	0	2	3.32193	1	0	0	#NUM!	0	0	1	0	#NUM!	#NUM!	2.80735	1	#NUM!	#NUM!
Flavobacterium johnsoniae UW101 (376686)	4	4	#NUM!	1	0	3.70044	#NUM!	2	1	#NUM!	1.58496	#NUM!	0	0	0	1.58496	0	0	4.24793	4.75489	2.32193	1.58496	1	#NUM!	1	0	1.58496	1	0	#NUM!	2.32193	1	#NUM!	0
Flavobacterium psychrophilum JIP02/86 (402612)	2	2.32193	#NUM!	1	0	2.32193	#NUM!	1	#NUM!	#NUM!	#NUM!	#NUM!	#NUM!	0	0	#NUM!	#NUM!	0	2.80735	3.45943	1	0	#NUM!	#NUM!	#NUM!	0	1.58496	1	0	#NUM!	2.32193	1	#NUM!	0
Francisella novicida U112 (401614)	0	1	#NUM!	1	#NUM!	1	#NUM!	#NUM!	#NUM!	#NUM!	#NUM!	#NUM!	0	0	#NUM!	1.58496	1	#NUM!	2.32193	5.58496	#NUM!	#NUM!	0	1	#NUM!	0	#NUM!	0	#NUM!	#NUM!	1	0	#NUM!	0
Francisella philomiragia subsp. philomiragia ATCC 25017 (484022)	0	1.58496	#NUM!	1.58496	#NUM!	1	#NUM!	#NUM!	0	#NUM!	0	#NUM!	0	0	0	0	2	0	2.32193	5.58496	0	0	0	0	#NUM!	0	0	0	0	#NUM!	1	0	#NUM!	0
Francisella tularensis subsp. holarctica (119857)	0	0	#NUM!	1	#NUM!	1	#NUM!	#NUM!	#NUM!	#NUM!	#NUM!	#NUM!	0	0	0	0	2	0	2	5.32193	#NUM!	#NUM!	#NUM!	1	#NUM!	0	0	#NUM!	#NUM!	#NUM!	1	0	#NUM!	0
Francisella tularensis subsp. holarctica FTNF002-00 (458234)	#NUM!	#NUM!	#NUM!	#NUM!	#NUM!	#NUM!	#NUM!	#NUM!	#NUM!	#NUM!	#NUM!	#NUM!	#NUM!	#NUM!	#NUM!	0	#NUM!	#NUM!	#NUM!	3.16993	#NUM!	#NUM!	#NUM!	#NUM!	#NUM!	0	#NUM!	#NUM!	#NUM!	#NUM!	#NUM!	#NUM!	#NUM!	#NUM!
Francisella tularensis subsp. holarctica OSU18 (393011)	0	#NUM!	#NUM!	#NUM!	#NUM!	#NUM!	#NUM!	#NUM!	#NUM!	#NUM!	#NUM!	#NUM!	#NUM!	0	#NUM!	#NUM!	1	#NUM!	#NUM!	3.32193	#NUM!	#NUM!	#NUM!	#NUM!	#NUM!	0	#NUM!	#NUM!	#NUM!	#NUM!	#NUM!	#NUM!	#NUM!	0
Francisella tularensis subsp. mediasiatica FSC147 (441952)	0	0	#NUM!	0	#NUM!	1	#NUM!	#NUM!	#NUM!	#NUM!	#NUM!	#NUM!	0	0	#NUM!	#NUM!	0	#NUM!	1	4.80735	#NUM!	#NUM!	#NUM!	0	#NUM!	0	0	#NUM!	#NUM!	#NUM!	0	0	#NUM!	0
Francisella tularensis subsp. tularensis SCHU S4 (177416)	0	#NUM!	#NUM!	1	#NUM!	1	#NUM!	#NUM!	#NUM!	#NUM!	#NUM!	#NUM!	0	0	0	0	2.32193	0	2.32193	5.08746	#NUM!	#NUM!	#NUM!	1	#NUM!	0	0	0	#NUM!	#NUM!	1	0	#NUM!	0
Frankia alni ACN14a (326424)	#NUM!	2.80735	#NUM!	#NUM!	1.58496	2.32193	#NUM!	#NUM!	1	1	0	0	#NUM!	1	0	2.32193	0	0	1	5.78136	4.64386	#NUM!	#NUM!	#NUM!	2	0	0	0	#NUM!	#NUM!	1.58496	2	#NUM!	#NUM!
Frankia sp. CcI3 (106370)	#NUM!	1.58496	#NUM!	#NUM!	1.58496	0	#NUM!	#NUM!	0	1	0	0	#NUM!	0	0	2.58496	#NUM!	0	1	4.75489	3.58496	#NUM!	1	#NUM!	#NUM!	0	#NUM!	0	#NUM!	#NUM!	1.58496	2	#NUM!	0
Frankia sp. EAN1pec (298653)	#NUM!	2.80735	#NUM!	#NUM!	1.58496	2	#NUM!	#NUM!	0	1	0	0	#NUM!	1	0	2.80735	1	0	1	6	4.64386	#NUM!	#NUM!	#NUM!	1.58496	0	1	0	#NUM!	#NUM!	1.58496	2	#NUM!	0
Fusobacterium nucleatum subsp. nucleatum ATCC 25586 (190304)	1.58496	1.58496	#NUM!	0	0	#NUM!	#NUM!	#NUM!	#NUM!	#NUM!	#NUM!	#NUM!	0	0	0	0	#NUM!	0	1.58496	1.58496	1	3.16993	#NUM!	#NUM!	0	0	0	#NUM!	#NUM!	#NUM!	0	1	#NUM!	#NUM!
Gemmatimonas aurantiaca T-27 (379066)	3.80735	3	#NUM!	1	0	4.32193	#NUM!	1.58496	#NUM!	1	1	0	0	0	0	0	#NUM!	0	4.08746	3.16993	3	2	1	#NUM!	1.58496	0	0	1	0	#NUM!	0	1	#NUM!	0
Geobacillus kaustophilus HTA426 (235909)	0	2.80735	0	1	0	#NUM!	#NUM!	#NUM!	#NUM!	#NUM!	#NUM!	#NUM!	#NUM!	0	0	#NUM!	#NUM!	0	0	4.75489	2.80735	1	0	#NUM!	0	0	0	1	#NUM!	#NUM!	2	2	#NUM!	0
Geobacillus sp. WCH70 (471223)	1	2.32193	#NUM!	1	1	0	#NUM!	#NUM!	#NUM!	#NUM!	#NUM!	#NUM!	#NUM!	0	0	2	#NUM!	0	0	4	2.32193	1	0	#NUM!	0	0	0	1	#NUM!	#NUM!	2.32193	2.32193	#NUM!	#NUM!
Geobacillus sp. Y412MC10 (481743)	0	2.58496	0	0	2	3.45943	#NUM!	#NUM!	2	0	#NUM!	#NUM!	0	0	0	2.80735	#NUM!	1	0	6.18982	4.52356	2.32193	2.32193	#NUM!	2.32193	0	1	1	1	#NUM!	2.58496	2.80735	#NUM!	#NUM!
Geobacillus thermodenitrificans NG80-2 (420246)	0	2.80735	0	1	0	0	0	#NUM!	#NUM!	#NUM!	0	#NUM!	#NUM!	0	0	2	#NUM!	1	0	4.64386	3.16993	1	0	#NUM!	0	0	0	1	#NUM!	#NUM!	2	2	#NUM!	0
Geobacter bemidjiensis Bem (404380)	2.58496	3	#NUM!	#NUM!	1	1	#NUM!	0	#NUM!	#NUM!	#NUM!	#NUM!	#NUM!	0	0	2.58496	0	#NUM!	3.58496	3.90689	2.58496	1.58496	#NUM!	0	0	0	0	0	1	#NUM!	0	1.58496	#NUM!	#NUM!
Geobacter lovleyi SZ (398767)	2.80735	2.32193	#NUM!	0	0	1.58496	#NUM!	#NUM!	#NUM!	#NUM!	0	#NUM!	#NUM!	0	0	2.80735	#NUM!	#NUM!	3.90689	4.45943	1	1	0	0	0	0	1	#NUM!	#NUM!	#NUM!	1.58496	2	#NUM!	0
Geobacter metallireducens GS-15 (269799)	2.80735	2.32193	#NUM!	#NUM!	0	1	#NUM!	1	#NUM!	#NUM!	#NUM!	#NUM!	#NUM!	0	0	2	0	#NUM!	3.58496	3.58496	2.32193	1	0	0	2	0	0	0	1	#NUM!	2.32193	1.58496	#NUM!	#NUM!
Geobacter sp. FRC-32 (316067)	3.16993	2.32193	#NUM!	#NUM!	0	1.58496	#NUM!	0	#NUM!	#NUM!	#NUM!	#NUM!	#NUM!	0	0	1.58496	0	#NUM!	3.90689	3.32193	3.16993	1.58496	#NUM!	0	0	0	0	0	0	#NUM!	1.58496	2	#NUM!	#NUM!
Geobacter sp. M21 (443144)	2	3.16993	#NUM!	#NUM!	1	1	#NUM!	1.58496	#NUM!	#NUM!	#NUM!	#NUM!	#NUM!	0	0	2.32193	0	#NUM!	3.16993	3.45943	3	1.58496	#NUM!	0	0	0	0	0	1	#NUM!	1.58496	1.58496	#NUM!	0
Geobacter sulfurreducens PCA (243231)	3.16993	2.32193	#NUM!	#NUM!	0	1	#NUM!	1.58496	#NUM!	#NUM!	#NUM!	#NUM!	#NUM!	0	0	1	#NUM!	#NUM!	4	3.16993	2.58496	1	1	0	1	0	0	0	1	#NUM!	1.58496	1	#NUM!	0
Geobacter uraniireducens Rf4 (351605)	3.45943	2.80735	#NUM!	#NUM!	1	0	#NUM!	0	#NUM!	#NUM!	#NUM!	#NUM!	#NUM!	0	0	1.58496	#NUM!	#NUM!	4.08746	3.80735	3	0	#NUM!	0	1.58496	0	#NUM!	0	1	#NUM!	2	2	#NUM!	#NUM!
Gloeobacter violaceus PCC 7421 (251221)	3.80735	3.32193	#NUM!	#NUM!	0	2	#NUM!	0	#NUM!	#NUM!	#NUM!	0	#NUM!	0	0	1.58496	#NUM!	0	3.90689	3.16993	2.80735	0	1	#NUM!	0	0	0	1	#NUM!	#NUM!	1.58496	1	#NUM!	0
Gluconacetobacter diazotrophicus PAl 5 (272568)	4.24793	3.70044	1.58496	1.58496	1	2.32193	#NUM!	1.58496	2.32193	#NUM!	1	#NUM!	#NUM!	0	1	0	3.80735	0	5.08746	5.85798	3.32193	1.58496	#NUM!	0	2.32193	1	#NUM!	1	#NUM!	#NUM!	2	1	#NUM!	#NUM!
Gluconobacter oxydans 621H (290633)	3	2.32193	#NUM!	0	0	1	0	1	0	#NUM!	0	#NUM!	#NUM!	0	0	#NUM!	3.32193	0	3.45943	4.32193	1.58496	1	#NUM!	0	1	0	1	0	#NUM!	#NUM!	1.58496	1	#NUM!	#NUM!
Gordonia bronchialis DSM 43247 (526226)	#NUM!	2.32193	0	0	1	2.58496	0	#NUM!	0	0	#NUM!	#NUM!	#NUM!	0	0	2.32193	#NUM!	1	#NUM!	5.67243	4.08746	0	0	#NUM!	1	0	1	0	#NUM!	#NUM!	1.58496	1.58496	#NUM!	0
Gramella forsetii KT0803 (411154)	3.45943	3.45943	#NUM!	1	0	2.32193	#NUM!	#NUM!	0	#NUM!	2	#NUM!	#NUM!	0	0	1.58496	0	#NUM!	3.45943	3.80735	1.58496	1.58496	0	#NUM!	1	0	0	0	0	#NUM!	2.58496	1	#NUM!	0
Granulibacter bethesdensis CGDNIH1 (391165)	2.58496	2	0	0	0	1	0	#NUM!	1.58496	0	0	0	#NUM!	0	0	#NUM!	0	0	2.80735	4	2.32193	#NUM!	0	0	1	0	2	0	#NUM!	#NUM!	1	0	#NUM!	0
Haemophilus ducreyi 35000HP (233412)	0	1	#NUM!	1	#NUM!	#NUM!	#NUM!	#NUM!	#NUM!	#NUM!	0	#NUM!	#NUM!	0	0	#NUM!	#NUM!	#NUM!	1	3	#NUM!	0	0	0	#NUM!	0	1.58496	0	#NUM!	#NUM!	1	1	#NUM!	#NUM!
Haemophilus influenzae 86-028NP (281310)	0	0	#NUM!	0	#NUM!	#NUM!	0	#NUM!	0	#NUM!	0	#NUM!	#NUM!	0	#NUM!	#NUM!	#NUM!	#NUM!	1	2.80735	#NUM!	0	#NUM!	0	#NUM!	0	2	#NUM!	0	#NUM!	0	1	#NUM!	#NUM!
Haemophilus influenzae PittEE (374930)	0	0	#NUM!	#NUM!	#NUM!	#NUM!	0	#NUM!	0	#NUM!	0	#NUM!	#NUM!	0	#NUM!	#NUM!	#NUM!	#NUM!	#NUM!	1.58496	#NUM!	#NUM!	#NUM!	#NUM!	#NUM!	0	0	0	0	#NUM!	1	1	#NUM!	#NUM!
Haemophilus influenzae PittGG (374931)	0	0	#NUM!	1	#NUM!	#NUM!	0	#NUM!	0	#NUM!	0	#NUM!	#NUM!	0	#NUM!	#NUM!	#NUM!	#NUM!	0	2.58496	#NUM!	0	#NUM!	#NUM!	#NUM!	0	2.32193	0	#NUM!	#NUM!	1	0	#NUM!	#NUM!
Haemophilus influenzae Rd KW20 (71421)	0	1	#NUM!	1	#NUM!	#NUM!	0	#NUM!	0	#NUM!	0	#NUM!	#NUM!	0	0	#NUM!	#NUM!	#NUM!	1	3.16993	#NUM!	0	#NUM!	0	#NUM!	0	2.32193	0	0	#NUM!	1	1	#NUM!	#NUM!
Haemophilus parasuis SH0165 (557723)	0	0	#NUM!	0	#NUM!	#NUM!	#NUM!	0	0	#NUM!	0	#NUM!	0	0	0	#NUM!	#NUM!	#NUM!	0	2	0	0	#NUM!	0	#NUM!	0	1.58496	#NUM!	0	#NUM!	1	1	#NUM!	#NUM!
Haemophilus somnus 129PT (205914)	0	1	#NUM!	1	#NUM!	#NUM!	#NUM!	#NUM!	#NUM!	#NUM!	0	#NUM!	0	0	0	#NUM!	#NUM!	#NUM!	0	3.32193	#NUM!	0	#NUM!	0	#NUM!	0	1	0	#NUM!	#NUM!	1	1	#NUM!	#NUM!
Haemophilus somnus 2336 (228400)	0	1	#NUM!	0	#NUM!	#NUM!	#NUM!	#NUM!	#NUM!	#NUM!	1.58496	#NUM!	0	0	#NUM!	#NUM!	#NUM!	#NUM!	0	3.32193	0	0	0	0	#NUM!	0	1	0	#NUM!	#NUM!	0	1	#NUM!	#NUM!
Hahella chejuensis KCTC 2396 (349521)	3.58496	2.80735	#NUM!	1	0	2	#NUM!	1	#NUM!	#NUM!	0	#NUM!	#NUM!	0	0	2.32193	#NUM!	1.58496	4.24793	4.58496	3.16993	1.58496	0	0	2	0	2	0	0	#NUM!	2	1	#NUM!	0
Haliangium ochraceum DSM 14365 (502025)	3.58496	3.80735	#NUM!	0	0	3	#NUM!	3.45943	0	#NUM!	#NUM!	0	#NUM!	0	0	1	#NUM!	0	3.45943	3.90689	2.32193	2	#NUM!	#NUM!	2.58496	0	2.58496	0	#NUM!	#NUM!	1	2	#NUM!	#NUM!
Haloarcula marismortui ATCC 43049 (272569)	#NUM!	3.16993	#NUM!	#NUM!	0	0	#NUM!	0	#NUM!	#NUM!	0	#NUM!	#NUM!	#NUM!	#NUM!	1	#NUM!	#NUM!	#NUM!	3.32193	2	2	0	#NUM!	1.58496	0	0	0	0	#NUM!	2.80735	#NUM!	#NUM!	1
Halobacterium sp. NRC-1 (64091)	#NUM!	2	#NUM!	#NUM!	#NUM!	#NUM!	#NUM!	#NUM!	#NUM!	#NUM!	#NUM!	#NUM!	#NUM!	#NUM!	#NUM!	0	#NUM!	#NUM!	#NUM!	3.16993	#NUM!	2	0	#NUM!	0	0	#NUM!	1	#NUM!	#NUM!	1	#NUM!	#NUM!	0
Halomicrobium mukohataei DSM 12286 (485914)	#NUM!	3.32193	#NUM!	#NUM!	0	0	#NUM!	#NUM!	#NUM!	#NUM!	0	#NUM!	#NUM!	#NUM!	#NUM!	1	#NUM!	#NUM!	#NUM!	3.58496	2	2	0	#NUM!	1	0	#NUM!	1	#NUM!	#NUM!	1.58496	#NUM!	#NUM!	0
Haloquadratum walsbyi DSM 16790 (362976)	#NUM!	2.80735	#NUM!	#NUM!	#NUM!	#NUM!	#NUM!	#NUM!	#NUM!	#NUM!	#NUM!	0	#NUM!	#NUM!	#NUM!	#NUM!	#NUM!	#NUM!	#NUM!	3.70044	1.58496	1	0	#NUM!	#NUM!	0	0	0	#NUM!	#NUM!	2.32193	#NUM!	#NUM!	#NUM!
Halorhabdus utahensis DSM 12940 (519442)	#NUM!	2.80735	#NUM!	#NUM!	#NUM!	#NUM!	0	#NUM!	#NUM!	#NUM!	0	#NUM!	#NUM!	#NUM!	#NUM!	0	#NUM!	#NUM!	#NUM!	3.32193	2	2.58496	0	#NUM!	0	0	0	1	#NUM!	#NUM!	2.32193	#NUM!	#NUM!	0
Halorhodospira halophila SL1 (349124)	2.32193	1	0	#NUM!	0	#NUM!	0	#NUM!	#NUM!	#NUM!	#NUM!	0	#NUM!	0	0	1	#NUM!	#NUM!	2.32193	2.58496	#NUM!	#NUM!	#NUM!	0	#NUM!	0	2.32193	0	#NUM!	#NUM!	1	1	#NUM!	0
Halorubrum lacusprofundi ATCC 49239 (416348)	#NUM!	2.58496	#NUM!	#NUM!	#NUM!	#NUM!	#NUM!	#NUM!	#NUM!	#NUM!	1	#NUM!	#NUM!	#NUM!	#NUM!	1.58496	#NUM!	#NUM!	#NUM!	4.08746	2	2	0	#NUM!	1	0	0	1	0	#NUM!	2.32193	#NUM!	#NUM!	0
Halothermothrix orenii H 168 (373903)	0	1	#NUM!	#NUM!	0	#NUM!	#NUM!	#NUM!	#NUM!	#NUM!	#NUM!	#NUM!	#NUM!	0	0	0	#NUM!	#NUM!	1	3.16993	0	2	#NUM!	#NUM!	#NUM!	0	#NUM!	#NUM!	0	#NUM!	1	1	#NUM!	#NUM!
Halothiobacillus neapolitanus c2 (555778)	2.80735	2.80735	0	0	0	#NUM!	0	#NUM!	#NUM!	#NUM!	1	#NUM!	#NUM!	0	0	0	#NUM!	0	3.32193	3.58496	0	#NUM!	#NUM!	0	0	0	2	0	#NUM!	#NUM!	2.58496	1	#NUM!	0
Helicobacter acinonychis str. Sheeba (382638)	1.58496	1	#NUM!	#NUM!	#NUM!	#NUM!	#NUM!	0	1	#NUM!	#NUM!	#NUM!	#NUM!	0	0	#NUM!	#NUM!	#NUM!	1	2.58496	#NUM!	1	#NUM!	0	#NUM!	0	0	0	#NUM!	#NUM!	1	1	#NUM!	#NUM!
Helicobacter hepaticus ATCC 51449 (235279)	1.58496	1.58496	0	0	#NUM!	#NUM!	2	0	1	#NUM!	#NUM!	0	#NUM!	0	0	0	0	#NUM!	1.58496	3	1	1	2	0	#NUM!	0	0	0	0	#NUM!	1	1	#NUM!	#NUM!
Helicobacter pylori 26695 (85962)	1.58496	1	#NUM!	#NUM!	#NUM!	#NUM!	#NUM!	0	1	#NUM!	#NUM!	#NUM!	#NUM!	0	0	#NUM!	#NUM!	#NUM!	1	2.58496	#NUM!	1	#NUM!	0	#NUM!	0	0	0	#NUM!	#NUM!	0	1	#NUM!	#NUM!
Helicobacter pylori B38 (592205)	1.58496	0	#NUM!	#NUM!	#NUM!	#NUM!	#NUM!	0	1	#NUM!	#NUM!	#NUM!	#NUM!	0	0	#NUM!	#NUM!	#NUM!	1	2.32193	#NUM!	1	#NUM!	0	#NUM!	0	0	0	#NUM!	#NUM!	0	1	#NUM!	#NUM!
Helicobacter pylori G27 (563041)	1.58496	1	#NUM!	#NUM!	#NUM!	#NUM!	#NUM!	0	1	#NUM!	#NUM!	#NUM!	#NUM!	0	0	#NUM!	#NUM!	#NUM!	1	2.80735	#NUM!	1	#NUM!	0	#NUM!	0	#NUM!	0	#NUM!	#NUM!	1	1	#NUM!	#NUM!
Helicobacter pylori HPAG1 (357544)	1.58496	1	#NUM!	#NUM!	#NUM!	#NUM!	#NUM!	0	1	#NUM!	#NUM!	#NUM!	#NUM!	0	0	#NUM!	#NUM!	#NUM!	1	2.58496	#NUM!	1	#NUM!	0	#NUM!	0	0	0	#NUM!	#NUM!	0	1	#NUM!	#NUM!
Helicobacter pylori J99 (85963)	1.58496	1	#NUM!	#NUM!	#NUM!	#NUM!	#NUM!	0	1	#NUM!	#NUM!	#NUM!	#NUM!	0	0	#NUM!	#NUM!	#NUM!	1	2.58496	#NUM!	1	#NUM!	0	#NUM!	0	0	0	#NUM!	#NUM!	1	1	#NUM!	#NUM!
Helicobacter pylori P12 (570508)	1.58496	1	#NUM!	#NUM!	#NUM!	#NUM!	#NUM!	0	1	#NUM!	#NUM!	#NUM!	#NUM!	0	0	#NUM!	#NUM!	#NUM!	0	2.80735	#NUM!	1	#NUM!	0	#NUM!	0	0	0	#NUM!	#NUM!	0	1	#NUM!	#NUM!
Helicobacter pylori Shi470 (512562)	1.58496	1	#NUM!	#NUM!	#NUM!	#NUM!	#NUM!	0	1	#NUM!	#NUM!	#NUM!	#NUM!	0	0	#NUM!	#NUM!	#NUM!	1	2.32193	#NUM!	1	#NUM!	0	#NUM!	0	0	0	#NUM!	#NUM!	1	1	#NUM!	#NUM!
Heliobacterium modesticaldum Ice1 (498761)	1.58496	1	#NUM!	#NUM!	0	0	#NUM!	#NUM!	#NUM!	#NUM!	#NUM!	#NUM!	#NUM!	1.58496	0	1	#NUM!	#NUM!	3.16993	2.32193	2	#NUM!	#NUM!	#NUM!	#NUM!	0	#NUM!	#NUM!	#NUM!	#NUM!	1	1	#NUM!	#NUM!
Herminiimonas arsenicoxydans (204773)	3.32193	1.58496	1	1.58496	0	1.58496	#NUM!	#NUM!	0	1	2.32193	0	#NUM!	0	0	2.58496	#NUM!	1	3.70044	4.85798	2.32193	#NUM!	0	0	1.58496	0	2	0	0	0	1	1	#NUM!	#NUM!
Herpetosiphon aurantiacus ATCC 23779 (316274)	0	3.32193	0	#NUM!	0	1.58496	#NUM!	#NUM!	1	1	1	0	#NUM!	0	0	1.58496	#NUM!	#NUM!	0	4.70044	3.16993	1	0	#NUM!	1	0	0	1	#NUM!	#NUM!	1.58496	1.58496	#NUM!	#NUM!
Hirschia baltica ATCC 49814 (582402)	2.80735	2	#NUM!	1.58496	0	2.58496	#NUM!	#NUM!	0	0	0	0	#NUM!	0	0	1	#NUM!	#NUM!	2.80735	4.24793	2.32193	1	#NUM!	0	1	0	2.32193	0	#NUM!	#NUM!	2	1	#NUM!	0
Hydrogenobaculum sp. Y04AAS1 (380749)	2	1.58496	0	#NUM!	0	#NUM!	0	#NUM!	#NUM!	#NUM!	#NUM!	0	#NUM!	0	0	#NUM!	#NUM!	#NUM!	2.58496	2.58496	#NUM!	0	0	#NUM!	0	0	0	0	#NUM!	#NUM!	1.58496	1	#NUM!	#NUM!
Hyperthermus butylicus DSM 5456 (415426)	#NUM!	0	#NUM!	#NUM!	#NUM!	0	#NUM!	#NUM!	#NUM!	#NUM!	#NUM!	0	#NUM!	#NUM!	#NUM!	0	#NUM!	#NUM!	#NUM!	2.32193	#NUM!	0	#NUM!	#NUM!	#NUM!	0	#NUM!	#NUM!	#NUM!	#NUM!	2.32193	#NUM!	#NUM!	#NUM!
Hyphomonas neptunium ATCC 15444 (228405)	3.32193	1.58496	#NUM!	1.58496	0	3.70044	#NUM!	#NUM!	0	0	1	0	#NUM!	0	0	1.58496	#NUM!	0	3.45943	4.75489	3.32193	1.58496	1	0	1	0	2.32193	1	#NUM!	#NUM!	1.58496	1.58496	#NUM!	0
Idiomarina loihiensis L2TR (283942)	3.58496	2.58496	#NUM!	1	0	1.58496	#NUM!	#NUM!	0	0	1	0	#NUM!	0	0	1.58496	0	#NUM!	3.16993	3.45943	1.58496	1.58496	#NUM!	0	1.58496	0	1	1	#NUM!	#NUM!	2	1.58496	#NUM!	1
Ignicoccus hospitalis KIN4/I (453591)	#NUM!	0	#NUM!	#NUM!	#NUM!	#NUM!	#NUM!	#NUM!	#NUM!	#NUM!	#NUM!	0	#NUM!	#NUM!	#NUM!	0	#NUM!	#NUM!	#NUM!	2.58496	#NUM!	#NUM!	#NUM!	#NUM!	#NUM!	0	#NUM!	#NUM!	#NUM!	#NUM!	1.58496	#NUM!	#NUM!	#NUM!
Jannaschia sp. CCS1 (290400)	2	2	#NUM!	1.58496	0	2.32193	0	0	#NUM!	#NUM!	#NUM!	#NUM!	#NUM!	0	0	1.58496	#NUM!	0	2.32193	4.32193	3.80735	2.32193	1	0	1	0	1	0	#NUM!	#NUM!	1.58496	1	#NUM!	0
Janthinobacterium sp. Marseille (375286)	4	2.32193	0	1	0	1	0	#NUM!	1	1	1	0	#NUM!	0	0	2.32193	0	1	4	5.2854	3.58496	#NUM!	0	0	1	0	3.16993	0	0	0	1	1	#NUM!	0
Jonesia denitrificans DSM 20603 (471856)	#NUM!	1.58496	#NUM!	#NUM!	0	0	#NUM!	#NUM!	0	0	0	#NUM!	#NUM!	1	0	1	#NUM!	0	#NUM!	4.24793	3.16993	1	1	#NUM!	1	0	#NUM!	0	#NUM!	#NUM!	2	1	#NUM!	#NUM!
Kangiella koreensis DSM 16069 (523791)	2.80735	3	#NUM!	1	0	3	#NUM!	#NUM!	#NUM!	#NUM!	1.58496	0	#NUM!	0	0	1.58496	#NUM!	0	2.32193	3	1	1.58496	0	0	0	0	2	0	0	#NUM!	0	1	#NUM!	1
Kineococcus radiotolerans SRS30216 (266940)	#NUM!	2	0	#NUM!	0	3.32193	#NUM!	#NUM!	1	1.58496	#NUM!	#NUM!	0	1	0	1.58496	#NUM!	0	0	5.64386	4.52356	0	0	#NUM!	1.58496	0	0	0	#NUM!	#NUM!	1	1.58496	#NUM!	#NUM!
Klebsiella pneumoniae 342 (507522)	3.70044	1	1	2	0	2	0	#NUM!	1	0	1	0	0	0	#NUM!	2	3	1	4.80735	6.76818	3.32193	1	2.32193	0	2.32193	0	1	1	0	1	0	2	0	0
Klebsiella pneumoniae subsp. pneumoniae MGH 78578 (272620)	3.58496	2	1	2	0	2	0	#NUM!	0	0	1.58496	0	0	0	0	2	2.32193	1	4.39232	6.65821	3.16993	1.58496	2	0	2	0	0	1	0	1	1.58496	2	0	0
Kocuria rhizophila DC2201 (378753)	#NUM!	1	#NUM!	#NUM!	0	#NUM!	0	#NUM!	1.58496	0	#NUM!	#NUM!	#NUM!	1	0	0	#NUM!	#NUM!	#NUM!	4.85798	3.70044	0	1	#NUM!	1.58496	0	1	0	#NUM!	#NUM!	1.58496	1	#NUM!	#NUM!
Kosmotoga olearia TBF 19.5.1 (521045)	0	1	#NUM!	#NUM!	0	0	#NUM!	#NUM!	#NUM!	#NUM!	#NUM!	#NUM!	#NUM!	0	0	0	#NUM!	#NUM!	#NUM!	4.24793	1	1.58496	#NUM!	#NUM!	#NUM!	0	#NUM!	#NUM!	#NUM!	#NUM!	0	1	#NUM!	#NUM!
Kytococcus sedentarius DSM 20547 (478801)	0	1.58496	#NUM!	#NUM!	0	2.32193	#NUM!	#NUM!	1	0	0	#NUM!	#NUM!	1	0	1.58496	#NUM!	1	#NUM!	5	2.80735	#NUM!	1.58496	#NUM!	0	0	#NUM!	#NUM!	0	#NUM!	2	1.58496	#NUM!	#NUM!
Lactobacillus acidophilus NCFM (272621)	#NUM!	#NUM!	#NUM!	1	#NUM!	2.58496	#NUM!	#NUM!	#NUM!	#NUM!	#NUM!	#NUM!	#NUM!	0	0	1	#NUM!	#NUM!	#NUM!	4.16993	1.58496	0	#NUM!	#NUM!	0	0	0	#NUM!	#NUM!	#NUM!	2	1	#NUM!	#NUM!
Lactobacillus brevis ATCC 367 (387344)	#NUM!	0	#NUM!	1.58496	#NUM!	2	#NUM!	#NUM!	0	#NUM!	0	#NUM!	0	0	0	2	#NUM!	0	#NUM!	5.16993	4.32193	1.58496	1	#NUM!	1.58496	0	0	#NUM!	#NUM!	#NUM!	1.58496	1	#NUM!	#NUM!
Lactobacillus casei ATCC 334 (321967)	#NUM!	1	#NUM!	1	0	2.58496	0	#NUM!	#NUM!	#NUM!	#NUM!	#NUM!	0	0	0	1.58496	#NUM!	0	#NUM!	4.75489	3	0	0	#NUM!	0	0	#NUM!	0	#NUM!	#NUM!	2	1.58496	#NUM!	#NUM!
Lactobacillus casei BL23 (543734)	#NUM!	#NUM!	#NUM!	0	0	2.58496	0	#NUM!	#NUM!	#NUM!	0	#NUM!	#NUM!	0	#NUM!	1	#NUM!	0	#NUM!	4.80735	2.58496	0	0	#NUM!	0	0	#NUM!	0	#NUM!	#NUM!	0	1.58496	#NUM!	#NUM!
Lactobacillus delbrueckii subsp. bulgaricus ATCC 11842 (390333)	#NUM!	#NUM!	#NUM!	1	0	1.58496	#NUM!	#NUM!	#NUM!	#NUM!	#NUM!	#NUM!	#NUM!	0	0	1	#NUM!	#NUM!	#NUM!	3.70044	0	0	#NUM!	#NUM!	#NUM!	0	#NUM!	#NUM!	#NUM!	#NUM!	1	1	#NUM!	#NUM!
Lactobacillus delbrueckii subsp. bulgaricus ATCC BAA-365 (321956)	#NUM!	#NUM!	#NUM!	0	#NUM!	1.58496	#NUM!	#NUM!	#NUM!	#NUM!	#NUM!	#NUM!	#NUM!	#NUM!	#NUM!	0	#NUM!	#NUM!	#NUM!	3.70044	1.58496	0	#NUM!	#NUM!	#NUM!	0	#NUM!	#NUM!	#NUM!	#NUM!	0	1	#NUM!	#NUM!
Lactobacillus fermentum IFO 3956 (334390)	#NUM!	0	#NUM!	1.58496	0	1	#NUM!	#NUM!	#NUM!	#NUM!	#NUM!	#NUM!	#NUM!	0	0	1.58496	#NUM!	#NUM!	#NUM!	4.39232	1.58496	1	#NUM!	#NUM!	#NUM!	0	0	#NUM!	#NUM!	#NUM!	2	1	#NUM!	#NUM!
Lactobacillus gasseri ATCC 33323 (324831)	#NUM!	#NUM!	#NUM!	1	#NUM!	2	#NUM!	#NUM!	#NUM!	#NUM!	#NUM!	#NUM!	0	1	0	1	#NUM!	#NUM!	#NUM!	4.16993	1.58496	#NUM!	#NUM!	#NUM!	#NUM!	0	#NUM!	#NUM!	#NUM!	#NUM!	1	1	#NUM!	#NUM!
Lactobacillus helveticus DPC 4571 (405566)	#NUM!	#NUM!	#NUM!	1	#NUM!	2.80735	#NUM!	#NUM!	#NUM!	#NUM!	#NUM!	#NUM!	#NUM!	0	0	#NUM!	#NUM!	#NUM!	#NUM!	3.70044	#NUM!	0	0	#NUM!	#NUM!	0	#NUM!	#NUM!	#NUM!	#NUM!	1.58496	0	#NUM!	#NUM!
Lactobacillus johnsonii FI9785 (633699)	#NUM!	#NUM!	#NUM!	1	#NUM!	2	#NUM!	#NUM!	#NUM!	#NUM!	#NUM!	#NUM!	0	0	0	1	#NUM!	#NUM!	#NUM!	4	1	1	#NUM!	#NUM!	#NUM!	0	0	#NUM!	#NUM!	#NUM!	1	1	#NUM!	#NUM!
Lactobacillus johnsonii NCC 533 (257314)	#NUM!	#NUM!	#NUM!	1	#NUM!	1.58496	#NUM!	#NUM!	#NUM!	#NUM!	#NUM!	#NUM!	#NUM!	0	0	1	#NUM!	#NUM!	#NUM!	4.52356	1.58496	#NUM!	#NUM!	#NUM!	1	0	0	#NUM!	#NUM!	#NUM!	1	1	#NUM!	#NUM!
Lactobacillus plantarum JDM1 (644042)	#NUM!	#NUM!	#NUM!	0	0	2.32193	#NUM!	#NUM!	0	#NUM!	#NUM!	#NUM!	#NUM!	#NUM!	#NUM!	2	#NUM!	#NUM!	#NUM!	5.12928	3.16993	0	0	#NUM!	0	0	0	#NUM!	#NUM!	#NUM!	#NUM!	#NUM!	#NUM!	#NUM!
Lactobacillus plantarum WCFS1 (220668)	#NUM!	#NUM!	0	2.32193	0	2	#NUM!	#NUM!	0	#NUM!	0	#NUM!	0	0	0	3.16993	#NUM!	0	#NUM!	5.52356	4.24793	1	1.58496	#NUM!	1	0	0	#NUM!	#NUM!	#NUM!	2.32193	1	#NUM!	#NUM!
Lactobacillus reuteri DSM 20016 (557436)	#NUM!	0	#NUM!	0	#NUM!	1	#NUM!	#NUM!	#NUM!	#NUM!	#NUM!	#NUM!	#NUM!	0	0	2.58496	#NUM!	#NUM!	0	4.64386	2.32193	1	#NUM!	#NUM!	#NUM!	0	#NUM!	#NUM!	#NUM!	#NUM!	1.58496	1	#NUM!	#NUM!
Lactobacillus reuteri JCM 1112 (557433)	#NUM!	#NUM!	#NUM!	#NUM!	#NUM!	#NUM!	#NUM!	#NUM!	#NUM!	#NUM!	#NUM!	#NUM!	#NUM!	#NUM!	#NUM!	1.58496	#NUM!	#NUM!	#NUM!	2.58496	#NUM!	0	#NUM!	#NUM!	#NUM!	0	#NUM!	#NUM!	#NUM!	#NUM!	0	0	#NUM!	#NUM!
Lactobacillus rhamnosus GG (568703)	#NUM!	0	#NUM!	1	#NUM!	2.58496	0	#NUM!	#NUM!	#NUM!	0	#NUM!	0	0	#NUM!	0	#NUM!	#NUM!	#NUM!	4.52356	2.32193	0	#NUM!	#NUM!	0	0	#NUM!	#NUM!	#NUM!	#NUM!	0	1	#NUM!	#NUM!
Lactobacillus rhamnosus Lc 705 (568704)	#NUM!	#NUM!	#NUM!	0	#NUM!	1	#NUM!	#NUM!	#NUM!	#NUM!	0	#NUM!	#NUM!	0	#NUM!	#NUM!	#NUM!	#NUM!	#NUM!	4.16993	1.58496	0	#NUM!	#NUM!	#NUM!	0	#NUM!	#NUM!	#NUM!	#NUM!	0	0	#NUM!	#NUM!
Lactobacillus sakei subsp. sakei 23K (314315)	#NUM!	#NUM!	#NUM!	0	0	1.58496	#NUM!	#NUM!	0	#NUM!	#NUM!	#NUM!	0	0	0	1	#NUM!	#NUM!	#NUM!	4.24793	3.58496	1	0	#NUM!	#NUM!	0	0	0	#NUM!	#NUM!	2	1	#NUM!	#NUM!
Lactobacillus salivarius UCC118 (362948)	#NUM!	0	#NUM!	1	#NUM!	0	#NUM!	#NUM!	#NUM!	#NUM!	#NUM!	#NUM!	0	0	0	2	#NUM!	#NUM!	#NUM!	4.08746	2.32193	1	#NUM!	#NUM!	#NUM!	0	#NUM!	#NUM!	#NUM!	#NUM!	2.32193	1	#NUM!	#NUM!
Lactococcus lactis subsp. cremoris MG1363 (416870)	#NUM!	0	#NUM!	1.58496	0	0	0	#NUM!	#NUM!	#NUM!	#NUM!	#NUM!	0	0	#NUM!	0	#NUM!	0	#NUM!	4.45943	3.32193	1.58496	0	#NUM!	#NUM!	0	0	#NUM!	#NUM!	#NUM!	0	1	#NUM!	#NUM!
Lactococcus lactis subsp. cremoris SK11 (272622)	#NUM!	0	#NUM!	2.58496	0	0	1	#NUM!	#NUM!	#NUM!	#NUM!	#NUM!	0	0	0	0	#NUM!	0	#NUM!	4.58496	3.16993	1.58496	0	#NUM!	#NUM!	0	0	0	#NUM!	#NUM!	1	1	#NUM!	#NUM!
Lactococcus lactis subsp. lactis Il1403 (272623)	#NUM!	0	#NUM!	2.80735	0	0	0	#NUM!	#NUM!	#NUM!	#NUM!	#NUM!	0	0	0	0	#NUM!	0	0	4.45943	3.45943	1.58496	0	#NUM!	0	0	0	0	#NUM!	#NUM!	1	1	0	#NUM!
Laribacter hongkongensis HLHK9 (557598)	3.32193	1.58496	#NUM!	1	0	0	0	1	0	#NUM!	1	0	#NUM!	0	0	1.58496	0	0	3.90689	3.90689	1	1	1	0	1.58496	0	1.58496	0	#NUM!	#NUM!	1.58496	1	#NUM!	1
Lawsonia intracellularis PHE/MN1-00 (363253)	0	0	#NUM!	#NUM!	0	#NUM!	1	0	0	#NUM!	#NUM!	0	#NUM!	0	0	0	#NUM!	#NUM!	0	2.32193	#NUM!	1	1	0	#NUM!	0	0	#NUM!	#NUM!	#NUM!	0	1	#NUM!	#NUM!
Legionella pneumophila str. Corby (400673)	3.16993	1.58496	#NUM!	0	#NUM!	2	#NUM!	#NUM!	#NUM!	#NUM!	0	#NUM!	#NUM!	0	0	1	0	#NUM!	3.90689	4.90689	0	#NUM!	0	0	1	0	0	#NUM!	0	#NUM!	#NUM!	2	#NUM!	1
Legionella pneumophila str. Lens (297245)	2.32193	1	#NUM!	0	#NUM!	2.32193	#NUM!	#NUM!	#NUM!	#NUM!	#NUM!	#NUM!	#NUM!	0	0	1	0	#NUM!	3.58496	5.08746	1	#NUM!	0	0	0	0	0	0	0	#NUM!	1	2	#NUM!	1
Legionella pneumophila str. Paris (297246)	3	2.32193	#NUM!	0	#NUM!	2.32193	#NUM!	#NUM!	#NUM!	#NUM!	0	#NUM!	#NUM!	0	0	1	0	#NUM!	3.45943	5.04439	0	#NUM!	#NUM!	0	1	0	#NUM!	0	0	#NUM!	#NUM!	2.32193	#NUM!	1
Legionella pneumophila subsp. pneumophila str. Philadelphia 1 (272624)	3	2.32193	#NUM!	0	#NUM!	2.58496	#NUM!	#NUM!	#NUM!	#NUM!	0	#NUM!	#NUM!	0	#NUM!	1	0	#NUM!	3.58496	5.08746	0	#NUM!	0	0	1	0	0	0	0	#NUM!	1.58496	2	#NUM!	1
Leifsonia xyli subsp. xyli str. CTCB07 (281090)	#NUM!	1	0	#NUM!	#NUM!	#NUM!	#NUM!	#NUM!	0	1	#NUM!	#NUM!	0	1	0	1.58496	#NUM!	0	#NUM!	3.16993	2.80735	0	#NUM!	#NUM!	0	0	0	0	#NUM!	#NUM!	1	1	#NUM!	#NUM!
Leptospira biflexa serovar Patoc strain 'Patoc 1 (Ames)' (355278)	1.58496	0	#NUM!	#NUM!	#NUM!	#NUM!	#NUM!	0	#NUM!	#NUM!	0	0	#NUM!	#NUM!	#NUM!	0	#NUM!	0	#NUM!	0	0	0	#NUM!	#NUM!	#NUM!	0	#NUM!	#NUM!	#NUM!	#NUM!	#NUM!	#NUM!	#NUM!	#NUM!
Leptospira biflexa serovar Patoc strain 'Patoc 1 (Paris)' (456481)	3.58496	1.58496	#NUM!	1	0	2	#NUM!	2	#NUM!	#NUM!	1	0	#NUM!	0	0	0	#NUM!	1	2.58496	3.90689	2.80735	1	1	#NUM!	2	0	1.58496	0	#NUM!	#NUM!	1.58496	1	#NUM!	0
Leptospira borgpetersenii serovar Hardjo-bovis L550 (355276)	2.58496	2.58496	#NUM!	0	0	1	#NUM!	1.58496	1	0	0	0	#NUM!	0	0	0	#NUM!	1	1	2.32193	2.58496	1	1	#NUM!	0	0	0	#NUM!	#NUM!	#NUM!	1	1.58496	#NUM!	#NUM!
Leptospira interrogans serovar Copenhageni str. Fiocruz L1-130 (267671)	3.45943	1	#NUM!	#NUM!	#NUM!	#NUM!	#NUM!	1.58496	1	#NUM!	0	#NUM!	#NUM!	0	0	0	#NUM!	1	1	2.32193	#NUM!	0	#NUM!	#NUM!	0	0	#NUM!	#NUM!	#NUM!	#NUM!	0	0	#NUM!	#NUM!
Leptospira interrogans serovar Lai str. 56601 (189518)	3	2.32193	#NUM!	#NUM!	0	0	#NUM!	0	#NUM!	#NUM!	0	0	#NUM!	0	0	1	#NUM!	1	1	2.58496	1.58496	0	0	#NUM!	0	0	0	#NUM!	#NUM!	#NUM!	0	1.58496	#NUM!	#NUM!
Leptothrix cholodnii SP-6 (395495)	2.80735	2	#NUM!	0	0	#NUM!	0	0	0	#NUM!	0	#NUM!	#NUM!	0	0	0	#NUM!	0	3.80735	4.08746	1.58496	0	1	0	0	0	2.32193	0	#NUM!	#NUM!	2	1	#NUM!	0
Leptotrichia buccalis C-1013-b (523794)	0	1	#NUM!	0	0	#NUM!	#NUM!	#NUM!	#NUM!	#NUM!	#NUM!	#NUM!	0	0	0	#NUM!	#NUM!	#NUM!	1	2	1.58496	2.80735	#NUM!	#NUM!	0	0	2	0	#NUM!	#NUM!	2	1	#NUM!	#NUM!
Leuconostoc citreum KM20 (349519)	#NUM!	0	#NUM!	0	0	1	#NUM!	#NUM!	#NUM!	#NUM!	#NUM!	#NUM!	0	0	0	2	#NUM!	0	#NUM!	4.90689	3	#NUM!	#NUM!	#NUM!	0	0	0	#NUM!	#NUM!	#NUM!	3.16993	1	#NUM!	#NUM!
Leuconostoc mesenteroides subsp. mesenteroides ATCC 8293 (203120)	#NUM!	0	#NUM!	0	0	0	#NUM!	#NUM!	#NUM!	#NUM!	#NUM!	#NUM!	0	0	0	1	#NUM!	0	0	4.80735	3	0	0	#NUM!	1.58496	0	0	#NUM!	#NUM!	#NUM!	2.32193	1	#NUM!	#NUM!
Listeria innocua Clip11262 (272626)	#NUM!	0	0	1	#NUM!	1.58496	#NUM!	#NUM!	0	0	#NUM!	#NUM!	1	0	0	1	#NUM!	0	#NUM!	4.58496	3.58496	2.58496	1	#NUM!	1.58496	0	0	0	#NUM!	#NUM!	2.58496	1.58496	#NUM!	#NUM!
Listeria monocytogenes EGD-e (169963)	#NUM!	0	0	0	#NUM!	1	#NUM!	#NUM!	0	0	#NUM!	#NUM!	1	0	0	0	#NUM!	0	#NUM!	4.58496	3.58496	2.58496	1	#NUM!	1.58496	0	0	0	#NUM!	#NUM!	2	1.58496	#NUM!	#NUM!
Listeria monocytogenes HCC23 (552536)	#NUM!	0	0	0	#NUM!	1	#NUM!	#NUM!	0	0	#NUM!	#NUM!	1	1	#NUM!	1	#NUM!	0	#NUM!	4.39232	3.16993	2.32193	#NUM!	#NUM!	1.58496	0	0	0	#NUM!	#NUM!	2.32193	1.58496	#NUM!	#NUM!
Listeria welshimeri serovar 6b str. SLCC5334 (386043)	#NUM!	0	0	0	#NUM!	1	#NUM!	#NUM!	0	0	#NUM!	#NUM!	1	0	0	#NUM!	#NUM!	0	#NUM!	4.39232	3.70044	2.58496	1	#NUM!	1.58496	0	0	0	#NUM!	#NUM!	2.58496	1.58496	#NUM!	#NUM!
Lysinibacillus sphaericus C3-41 (444177)	1	2	#NUM!	1	1	2.32193	#NUM!	#NUM!	2	#NUM!	1	#NUM!	#NUM!	0	0	2.80735	#NUM!	1	#NUM!	5.35755	4.16993	2	2.58496	#NUM!	0	0	1	0	1	#NUM!	1.58496	1.58496	#NUM!	#NUM!
Macrococcus caseolyticus JCSC5402 (458233)	0	2	0	1	0	1.58496	#NUM!	#NUM!	1.58496	#NUM!	#NUM!	#NUM!	0	0	0	0	#NUM!	0	0	4.39232	3	#NUM!	1	#NUM!	1	0	0	0	#NUM!	#NUM!	2	1.58496	#NUM!	#NUM!
Magnetococcus sp. MC-1 (156889)	3.16993	1.58496	#NUM!	1	0	#NUM!	0	1.58496	#NUM!	#NUM!	#NUM!	0	#NUM!	0	0	#NUM!	#NUM!	#NUM!	4.32193	3.45943	1	#NUM!	#NUM!	0	0	0	1.58496	#NUM!	#NUM!	#NUM!	2.32193	1.58496	#NUM!	#NUM!
Magnetospirillum magneticum AMB-1 (342108)	2.58496	2.32193	#NUM!	1	1	0	#NUM!	1	#NUM!	0	#NUM!	0	#NUM!	0	0	0	#NUM!	0	4	4.32193	3.16993	#NUM!	0	0	2	0	2	0	#NUM!	#NUM!	1	1	#NUM!	#NUM!
Mannheimia succiniciproducens MBEL55E (221988)	1	1	#NUM!	1	#NUM!	#NUM!	0	0	#NUM!	#NUM!	1	#NUM!	#NUM!	0	0	0	#NUM!	#NUM!	2	3.70044	0	0	0	0	2.32193	0	1.58496	0	0	#NUM!	1	1	#NUM!	#NUM!
Maricaulis maris MCS10 (394221)	3.32193	2.32193	#NUM!	1	0	4.16993	#NUM!	#NUM!	#NUM!	#NUM!	1	0	#NUM!	0	0	0	#NUM!	#NUM!	3.45943	4.24793	3	1	0	0	1	0	1	0	#NUM!	#NUM!	2	1	#NUM!	0
Marinobacter aquaeolei VT8 (351348)	3.80735	3	#NUM!	1	0	2	0	0	#NUM!	#NUM!	0	#NUM!	#NUM!	0	0	2	#NUM!	1	4.32193	4.32193	2.32193	2	0	0	1.58496	0	2.32193	0	#NUM!	#NUM!	1.58496	1	#NUM!	0
Marinomonas sp. MWYL1 (400668)	2.58496	1.58496	#NUM!	1	1	0	#NUM!	1.58496	#NUM!	#NUM!	0	#NUM!	#NUM!	0	0	2	0	0	3.80735	5.42626	3.32193	2.58496	1	0	1.58496	0	2.32193	0	#NUM!	#NUM!	1.58496	1	#NUM!	0
Mesoplasma florum L1 (265311)	#NUM!	#NUM!	#NUM!	#NUM!	#NUM!	1	#NUM!	#NUM!	#NUM!	#NUM!	#NUM!	#NUM!	#NUM!	0	0	#NUM!	#NUM!	#NUM!	#NUM!	#NUM!	#NUM!	#NUM!	#NUM!	#NUM!	#NUM!	0	#NUM!	#NUM!	#NUM!	#NUM!	0	#NUM!	#NUM!	#NUM!
Mesorhizobium loti MAFF303099 (266835)	3.32193	2.32193	#NUM!	1	1	2.80735	#NUM!	1.58496	0	0	1	#NUM!	0	0	0	2.80735	0	#NUM!	4.45943	5.61471	4.58496	2	1	0	2	0	2	0	#NUM!	#NUM!	2	1	0	0
Metallosphaera sedula DSM 5348 (399549)	#NUM!	2.32193	#NUM!	#NUM!	0	#NUM!	0	#NUM!	#NUM!	#NUM!	#NUM!	0	#NUM!	#NUM!	#NUM!	0	#NUM!	#NUM!	#NUM!	5.20945	0	#NUM!	#NUM!	#NUM!	0	0	#NUM!	0	#NUM!	#NUM!	2	#NUM!	#NUM!	#NUM!
Methanobrevibacter smithii ATCC 35061 (420247)	#NUM!	#NUM!	#NUM!	#NUM!	0	#NUM!	#NUM!	#NUM!	#NUM!	#NUM!	#NUM!	#NUM!	#NUM!	#NUM!	#NUM!	2.80735	#NUM!	#NUM!	#NUM!	1.58496	2	2.32193	#NUM!	#NUM!	#NUM!	0	#NUM!	#NUM!	#NUM!	#NUM!	#NUM!	#NUM!	#NUM!	#NUM!
Methanocaldococcus fervens AG86 (573064)	#NUM!	0	#NUM!	#NUM!	#NUM!	#NUM!	0	#NUM!	#NUM!	#NUM!	#NUM!	0	#NUM!	#NUM!	#NUM!	1	#NUM!	#NUM!	#NUM!	1.58496	1	0	#NUM!	#NUM!	#NUM!	0	#NUM!	#NUM!	#NUM!	#NUM!	#NUM!	#NUM!	#NUM!	#NUM!
Methanocaldococcus jannaschii DSM 2661 (243232)	#NUM!	0	#NUM!	#NUM!	#NUM!	#NUM!	1	#NUM!	#NUM!	#NUM!	#NUM!	#NUM!	#NUM!	#NUM!	#NUM!	1	#NUM!	#NUM!	#NUM!	1	1.58496	0	#NUM!	#NUM!	#NUM!	0	#NUM!	#NUM!	#NUM!	#NUM!	#NUM!	#NUM!	#NUM!	#NUM!
Methanocaldococcus vulcanius M7 (579137)	#NUM!	0	#NUM!	#NUM!	#NUM!	#NUM!	0	#NUM!	#NUM!	#NUM!	#NUM!	#NUM!	#NUM!	#NUM!	#NUM!	1	#NUM!	#NUM!	#NUM!	0	0	0	#NUM!	#NUM!	#NUM!	0	#NUM!	#NUM!	#NUM!	#NUM!	#NUM!	#NUM!	#NUM!	#NUM!
Methanococcoides burtonii DSM 6242 (259564)	#NUM!	1	#NUM!	#NUM!	0	#NUM!	#NUM!	#NUM!	0	#NUM!	#NUM!	0	#NUM!	#NUM!	#NUM!	1.58496	#NUM!	#NUM!	#NUM!	2	1	1	0	#NUM!	0	0	#NUM!	#NUM!	#NUM!	#NUM!	2	#NUM!	#NUM!	#NUM!
Methanococcus aeolicus Nankai-3 (419665)	#NUM!	0	#NUM!	#NUM!	0	#NUM!	#NUM!	#NUM!	#NUM!	#NUM!	#NUM!	#NUM!	#NUM!	#NUM!	#NUM!	1.58496	#NUM!	#NUM!	#NUM!	1	0	#NUM!	#NUM!	#NUM!	#NUM!	0	#NUM!	#NUM!	#NUM!	#NUM!	0	#NUM!	#NUM!	#NUM!
Methanococcus maripaludis C5 (402880)	#NUM!	0	#NUM!	#NUM!	0	#NUM!	#NUM!	#NUM!	#NUM!	#NUM!	#NUM!	0	#NUM!	#NUM!	#NUM!	2.80735	#NUM!	#NUM!	#NUM!	1.58496	2.32193	1.58496	#NUM!	#NUM!	#NUM!	0	#NUM!	#NUM!	#NUM!	#NUM!	#NUM!	#NUM!	#NUM!	#NUM!
Methanococcus maripaludis C6 (444158)	#NUM!	0	#NUM!	#NUM!	0	#NUM!	#NUM!	#NUM!	#NUM!	#NUM!	#NUM!	0	#NUM!	#NUM!	#NUM!	2	#NUM!	#NUM!	#NUM!	1.58496	2	1.58496	#NUM!	#NUM!	#NUM!	0	#NUM!	#NUM!	#NUM!	#NUM!	0	#NUM!	#NUM!	#NUM!
Methanococcus maripaludis C7 (426368)	#NUM!	0	#NUM!	#NUM!	0	#NUM!	#NUM!	#NUM!	#NUM!	#NUM!	#NUM!	0	#NUM!	#NUM!	#NUM!	2.32193	#NUM!	#NUM!	#NUM!	2	1	2	#NUM!	#NUM!	#NUM!	0	#NUM!	#NUM!	#NUM!	#NUM!	#NUM!	#NUM!	#NUM!	#NUM!
Methanococcus maripaludis S2 (267377)	#NUM!	0	#NUM!	#NUM!	0	#NUM!	#NUM!	#NUM!	#NUM!	#NUM!	#NUM!	0	#NUM!	#NUM!	#NUM!	2.32193	#NUM!	#NUM!	#NUM!	2.58496	1	1.58496	#NUM!	#NUM!	#NUM!	0	#NUM!	#NUM!	#NUM!	#NUM!	0	#NUM!	#NUM!	#NUM!
Methanococcus vannielii SB (406327)	#NUM!	0	#NUM!	#NUM!	0	#NUM!	#NUM!	#NUM!	#NUM!	#NUM!	#NUM!	0	#NUM!	#NUM!	#NUM!	2.32193	#NUM!	#NUM!	#NUM!	1	1.58496	2	#NUM!	#NUM!	#NUM!	0	#NUM!	#NUM!	#NUM!	#NUM!	#NUM!	#NUM!	#NUM!	#NUM!
Methanocorpusculum labreanum Z (410358)	#NUM!	0	#NUM!	#NUM!	#NUM!	1	#NUM!	#NUM!	0	#NUM!	#NUM!	#NUM!	#NUM!	#NUM!	#NUM!	3	#NUM!	#NUM!	#NUM!	3.45943	2.32193	0	#NUM!	#NUM!	#NUM!	0	#NUM!	#NUM!	#NUM!	#NUM!	1	#NUM!	#NUM!	#NUM!
Methanoculleus marisnigri JR1 (368407)	#NUM!	1	#NUM!	#NUM!	#NUM!	#NUM!	#NUM!	#NUM!	0	#NUM!	#NUM!	0	#NUM!	#NUM!	#NUM!	3.58496	#NUM!	#NUM!	#NUM!	3.58496	2.32193	1	0	#NUM!	#NUM!	0	#NUM!	0	#NUM!	#NUM!	1.58496	#NUM!	#NUM!	#NUM!
Methanopyrus kandleri AV19 (190192)	#NUM!	#NUM!	#NUM!	#NUM!	0	#NUM!	#NUM!	#NUM!	#NUM!	#NUM!	#NUM!	0	#NUM!	#NUM!	#NUM!	0	#NUM!	#NUM!	#NUM!	1.58496	#NUM!	#NUM!	#NUM!	#NUM!	#NUM!	0	#NUM!	#NUM!	#NUM!	#NUM!	#NUM!	#NUM!	#NUM!	#NUM!
Methanosaeta thermophila PT (349307)	#NUM!	0	#NUM!	#NUM!	1	#NUM!	#NUM!	#NUM!	#NUM!	#NUM!	#NUM!	0	#NUM!	#NUM!	#NUM!	2.32193	#NUM!	#NUM!	#NUM!	2.58496	1	#NUM!	#NUM!	#NUM!	#NUM!	0	#NUM!	0	#NUM!	#NUM!	1	#NUM!	#NUM!	#NUM!
Methanosarcina acetivorans C2A (188937)	#NUM!	1.58496	#NUM!	#NUM!	#NUM!	1	#NUM!	1	#NUM!	#NUM!	#NUM!	0	#NUM!	#NUM!	#NUM!	4.39232	#NUM!	#NUM!	#NUM!	4	3.58496	2.80735	0	#NUM!	1	0	#NUM!	0	#NUM!	#NUM!	2	#NUM!	#NUM!	0
Methanosarcina barkeri str. Fusaro (269797)	#NUM!	1	#NUM!	#NUM!	#NUM!	0	#NUM!	#NUM!	0	#NUM!	#NUM!	0	#NUM!	#NUM!	#NUM!	3.70044	#NUM!	#NUM!	#NUM!	3.32193	2.80735	2.32193	0	#NUM!	1.58496	0	#NUM!	0	#NUM!	#NUM!	2.80735	#NUM!	#NUM!	#NUM!
Methanosarcina mazei Go1 (192952)	#NUM!	1.58496	#NUM!	#NUM!	#NUM!	0	#NUM!	#NUM!	1	#NUM!	#NUM!	0	#NUM!	#NUM!	#NUM!	3.70044	#NUM!	#NUM!	#NUM!	3.16993	3.32193	2.58496	0	#NUM!	0	0	#NUM!	0	#NUM!	#NUM!	2	#NUM!	#NUM!	#NUM!
Methanosphaera stadtmanae DSM 3091 (339860)	#NUM!	#NUM!	#NUM!	#NUM!	0	#NUM!	#NUM!	#NUM!	#NUM!	#NUM!	#NUM!	#NUM!	#NUM!	#NUM!	#NUM!	2.80735	#NUM!	#NUM!	#NUM!	0	1.58496	1.58496	#NUM!	#NUM!	#NUM!	0	#NUM!	#NUM!	0	#NUM!	#NUM!	#NUM!	#NUM!	#NUM!
Methanosphaerula palustris E1-9c (521011)	#NUM!	1	#NUM!	#NUM!	#NUM!	1	#NUM!	#NUM!	#NUM!	#NUM!	#NUM!	0	#NUM!	#NUM!	#NUM!	4.32193	#NUM!	#NUM!	#NUM!	4.39232	3.16993	1	0	#NUM!	0	0	#NUM!	#NUM!	#NUM!	#NUM!	1.58496	#NUM!	#NUM!	0
Methanospirillum hungatei JF-1 (323259)	#NUM!	1.58496	#NUM!	#NUM!	#NUM!	1	#NUM!	#NUM!	#NUM!	#NUM!	#NUM!	0	#NUM!	#NUM!	#NUM!	3.16993	#NUM!	#NUM!	#NUM!	3.58496	3	1	#NUM!	#NUM!	#NUM!	0	#NUM!	0	#NUM!	#NUM!	1.58496	#NUM!	#NUM!	0
Methanothermobacter thermautotrophicus str. Delta H (187420)	#NUM!	0	#NUM!	#NUM!	1	#NUM!	#NUM!	#NUM!	#NUM!	#NUM!	#NUM!	0	#NUM!	#NUM!	#NUM!	1.58496	#NUM!	#NUM!	#NUM!	1.58496	1.58496	0	#NUM!	#NUM!	#NUM!	0	#NUM!	0	#NUM!	#NUM!	#NUM!	#NUM!	#NUM!	#NUM!
Methylacidiphilum infernorum V4 (481448)	3	2	#NUM!	0	0	0	#NUM!	0	#NUM!	#NUM!	1.58496	0	#NUM!	#NUM!	0	1	#NUM!	#NUM!	3.45943	3	#NUM!	#NUM!	#NUM!	#NUM!	1	0	#NUM!	1	#NUM!	#NUM!	1	1	#NUM!	0
Methylibium petroleiphilum PM1 (420662)	3.58496	2.32193	#NUM!	1	0	1.58496	#NUM!	#NUM!	0	#NUM!	1	#NUM!	#NUM!	0	0	2.32193	#NUM!	1	3.32193	4.39232	1.58496	0	0	0	0	0	2.80735	0	#NUM!	#NUM!	2	1	#NUM!	0
Methylobacillus flagellatus KT (265072)	4	3.45943	0	0	0	#NUM!	#NUM!	0	1	0	0	0	#NUM!	0	0	2	0	#NUM!	4.08746	3.80735	1	#NUM!	1	0	1.58496	0	0	0	0	#NUM!	2.32193	1.58496	#NUM!	#NUM!
Methylobacterium extorquens AM1 (272630)	4.32193	2.32193	1.58496	1.58496	0	2	2	1	2.32193	#NUM!	2	0	#NUM!	1	#NUM!	2.58496	0	1	4.58496	4.90689	2.80735	1	0	#NUM!	1.58496	0	0	0	#NUM!	#NUM!	2	0	#NUM!	0
Methylobacterium extorquens PA1 (419610)	4	1.58496	1.58496	1	0	2	0	0	2.58496	#NUM!	0	0	#NUM!	0	0	2.58496	0	1	4.39232	4.9542	3	1.58496	0	0	2	0	1	0	#NUM!	#NUM!	1.58496	0	#NUM!	#NUM!
Methylobacterium nodulans ORS 2060 (460265)	4.32193	2	0	1	1	2.32193	#NUM!	0	1	0	1	0	#NUM!	0	0	3.32193	1.58496	1	4.80735	6.30378	4.08746	1.58496	0	0	2.32193	0	1.58496	2	#NUM!	#NUM!	2	0	#NUM!	0
Methylobacterium populi BJ001 (441620)	4.45943	1	1	1	0	1.58496	0	1.58496	2.32193	#NUM!	1	0	#NUM!	0	0	2.32193	1	1	4.80735	5.12928	3.32193	1	0	0	1.58496	0	1	0	#NUM!	#NUM!	2	0	#NUM!	#NUM!
Methylobacterium radiotolerans JCM 2831 (426355)	4.39232	1.58496	1	0	0	2.32193	0	0	2	#NUM!	0	0	#NUM!	0	0	2.32193	1.58496	1	4.85798	6.08746	3	2	1	0	2	0	1.58496	0	#NUM!	#NUM!	2	0	#NUM!	0
Methylobacterium sp. 4-46 (426117)	4	2.58496	0	0	1	2	0	#NUM!	2.32193	#NUM!	0	0	#NUM!	0	0	2.58496	1	1	4.64386	6.18982	3.80735	1.58496	0	0	2.32193	0	1.58496	1	#NUM!	#NUM!	1.58496	0	#NUM!	#NUM!
Methylocella silvestris BL2 (395965)	3.80735	2.58496	#NUM!	1	0	2.32193	0	1	2	0	1.58496	0	#NUM!	0	0	1	1.58496	0	4.32193	4.32193	2	1	#NUM!	0	1	0	1.58496	0	#NUM!	#NUM!	2	0	#NUM!	0
Methylococcus capsulatus str. Bath (243233)	4.08746	2	#NUM!	1.58496	0	#NUM!	#NUM!	2.32193	#NUM!	1	1	0	#NUM!	0	0	0	#NUM!	0	3.90689	2.80735	1.58496	#NUM!	1	0	0	0	2.58496	1	0	#NUM!	1.58496	1.58496	#NUM!	#NUM!
Methylotenera mobilis JLW8 (583345)	3.32193	2.80735	#NUM!	0	0	#NUM!	#NUM!	0	0	#NUM!	0	0	#NUM!	0	0	1	0	0	3.70044	3.58496	1	#NUM!	0	0	2	0	1	0	0	#NUM!	2	1	#NUM!	0
Methylovorus sp. SIP3-4 (582744)	3.58496	3	#NUM!	1	0	#NUM!	#NUM!	#NUM!	1.58496	0	0	0	#NUM!	0	0	2	0	0	3.80735	3.80735	2	#NUM!	1	0	1.58496	0	1.58496	0	0	#NUM!	1	1	#NUM!	#NUM!
Micrococcus luteus NCTC 2665 (465515)	0	1.58496	#NUM!	#NUM!	0	0	#NUM!	#NUM!	1	0	0	#NUM!	#NUM!	1	0	1	#NUM!	#NUM!	#NUM!	3.90689	2.58496	0	#NUM!	#NUM!	1	0	0	0	#NUM!	#NUM!	1.58496	1	#NUM!	#NUM!
Microcystis aeruginosa NIES-843 (449447)	2.32193	2.58496	#NUM!	#NUM!	#NUM!	0	#NUM!	#NUM!	#NUM!	#NUM!	#NUM!	0	#NUM!	0	0	1.58496	0	#NUM!	3	2.32193	#NUM!	#NUM!	#NUM!	#NUM!	0	0	0	1	#NUM!	#NUM!	2.58496	1	#NUM!	#NUM!
Moorella thermoacetica ATCC 39073 (264732)	0	#NUM!	#NUM!	#NUM!	0	#NUM!	#NUM!	#NUM!	#NUM!	#NUM!	#NUM!	#NUM!	#NUM!	0	0	1.58496	#NUM!	#NUM!	2.58496	3.70044	2	0	#NUM!	#NUM!	0	0	0	0	#NUM!	#NUM!	1	1.58496	#NUM!	#NUM!
Mycobacterium abscessus ATCC 19977 (561007)	#NUM!	2.58496	#NUM!	0	1	3.58496	#NUM!	#NUM!	2	0	1	#NUM!	#NUM!	0	0	2	#NUM!	0	#NUM!	5.35755	4.32193	0	0	#NUM!	2.80735	0	2	1	#NUM!	#NUM!	2	1.58496	#NUM!	0
Mycobacterium avium 104 (243243)	#NUM!	2.32193	0	0	0	2.80735	#NUM!	#NUM!	2	0	#NUM!	#NUM!	#NUM!	0	0	0	0	0	#NUM!	4.39232	3.32193	#NUM!	1	#NUM!	0	0	1	0	#NUM!	#NUM!	1.58496	1	#NUM!	0
Mycobacterium avium subsp. paratuberculosis K-10 (262316)	#NUM!	2.32193	0	0	0	3.16993	#NUM!	#NUM!	2.32193	#NUM!	0	#NUM!	#NUM!	0	0	1.58496	0	#NUM!	#NUM!	4.64386	3.32193	#NUM!	1	#NUM!	0	0	1.58496	0	#NUM!	#NUM!	2	1.58496	#NUM!	0
Mycobacterium gilvum PYR-GCK (350054)	#NUM!	3	0	0	0	3.16993	0	#NUM!	1	2	1	#NUM!	#NUM!	0	0	2.32193	0	0	#NUM!	4.9542	3.58496	0	2	#NUM!	1.58496	0	1.58496	#NUM!	0	#NUM!	2.58496	2	#NUM!	0
Mycobacterium leprae TN (272631)	#NUM!	2	#NUM!	0	0	1	#NUM!	#NUM!	#NUM!	#NUM!	#NUM!	#NUM!	#NUM!	0	0	0	#NUM!	#NUM!	#NUM!	2	1.58496	#NUM!	0	#NUM!	#NUM!	0	0	0	#NUM!	#NUM!	1.58496	1.58496	#NUM!	#NUM!
Mycobacterium marinum M (216594)	#NUM!	2.32193	0	0	0	3.80735	0	#NUM!	1	#NUM!	1	#NUM!	#NUM!	0	#NUM!	2.32193	#NUM!	#NUM!	#NUM!	5.49185	3.58496	0	1	#NUM!	1.58496	0	1	#NUM!	0	#NUM!	2.58496	1.58496	#NUM!	0
Mycobacterium smegmatis str. MC2 155 (246196)	#NUM!	2.80735	0	0	0	3.90689	1	#NUM!	1.58496	0	#NUM!	#NUM!	#NUM!	0	0	2.58496	#NUM!	0	#NUM!	6.33985	4.58496	0	1.58496	#NUM!	2.80735	0	1.58496	1	#NUM!	#NUM!	2	2	#NUM!	1.58496
Mycobacterium sp. JLS (164757)	#NUM!	1	0	#NUM!	#NUM!	3.45943	#NUM!	#NUM!	0	1	1.58496	#NUM!	#NUM!	0	#NUM!	1.58496	#NUM!	#NUM!	#NUM!	5	3.58496	#NUM!	0	#NUM!	1.58496	0	0	#NUM!	#NUM!	#NUM!	1	0	#NUM!	#NUM!
Mycobacterium sp. KMS (189918)	#NUM!	1	#NUM!	#NUM!	0	0	#NUM!	#NUM!	#NUM!	0	0	#NUM!	#NUM!	#NUM!	#NUM!	#NUM!	0	#NUM!	#NUM!	1.58496	2.58496	#NUM!	#NUM!	#NUM!	#NUM!	0	#NUM!	#NUM!	#NUM!	#NUM!	#NUM!	0	#NUM!	#NUM!
Mycobacterium sp. MCS (164756)	#NUM!	2	0	0	0	3.70044	#NUM!	#NUM!	0	0	#NUM!	#NUM!	#NUM!	0	0	2.32193	1	0	#NUM!	5.39232	4.75489	0	1.58496	#NUM!	2	0	0	0	#NUM!	#NUM!	2.32193	2	#NUM!	0
Mycobacterium tuberculosis CDC1551 (83331)	#NUM!	0	#NUM!	#NUM!	0	2.32193	1	#NUM!	#NUM!	#NUM!	#NUM!	#NUM!	#NUM!	#NUM!	#NUM!	1	#NUM!	#NUM!	#NUM!	3.32193	0	0	0	#NUM!	0	0	0	#NUM!	#NUM!	#NUM!	0	1	#NUM!	#NUM!
Mycobacterium tuberculosis F11 (336982)	#NUM!	#NUM!	#NUM!	#NUM!	#NUM!	1	#NUM!	#NUM!	#NUM!	#NUM!	#NUM!	#NUM!	#NUM!	#NUM!	#NUM!	#NUM!	#NUM!	#NUM!	#NUM!	0	0	#NUM!	#NUM!	#NUM!	0	0	#NUM!	#NUM!	#NUM!	#NUM!	#NUM!	0	#NUM!	0
Mycobacterium tuberculosis H37Rv (83332)	#NUM!	2.80735	0	#NUM!	0	3.58496	0	#NUM!	#NUM!	#NUM!	0	#NUM!	#NUM!	0	0	1.58496	#NUM!	#NUM!	#NUM!	4.58496	2.58496	0	#NUM!	#NUM!	1	0	2	0	0	#NUM!	2	1.58496	#NUM!	0
Mycobacterium tuberculosis KZN 1435 (478434)	#NUM!	#NUM!	#NUM!	#NUM!	#NUM!	1	#NUM!	#NUM!	#NUM!	#NUM!	#NUM!	#NUM!	#NUM!	#NUM!	#NUM!	#NUM!	#NUM!	#NUM!	#NUM!	1.58496	#NUM!	#NUM!	#NUM!	#NUM!	#NUM!	0	#NUM!	#NUM!	#NUM!	#NUM!	#NUM!	0	#NUM!	#NUM!
Mycobacterium ulcerans Agy99 (362242)	#NUM!	3.16993	0	0	0	2.58496	0	#NUM!	1	#NUM!	0	#NUM!	#NUM!	0	0	2.32193	#NUM!	#NUM!	#NUM!	4.64386	3.45943	0	1	#NUM!	1	0	1.58496	0	#NUM!	#NUM!	2.58496	1.58496	#NUM!	0
Mycobacterium vanbaalenii PYR-1 (350058)	#NUM!	3.16993	0	0	0	3.70044	0	#NUM!	1.58496	1	1	#NUM!	#NUM!	0	0	2.32193	1	0	#NUM!	5.24793	4.08746	0	1.58496	#NUM!	2.32193	0	0	#NUM!	1	#NUM!	2.80735	2	#NUM!	1
Mycoplasma agalactiae PG2 (347257)	#NUM!	#NUM!	#NUM!	#NUM!	#NUM!	#NUM!	#NUM!	#NUM!	#NUM!	#NUM!	#NUM!	#NUM!	#NUM!	#NUM!	0	#NUM!	#NUM!	#NUM!	#NUM!	0	#NUM!	0	#NUM!	#NUM!	0	0	0	#NUM!	#NUM!	#NUM!	0	#NUM!	#NUM!	#NUM!
Mycoplasma arthritidis 158L3-1 (243272)	#NUM!	#NUM!	#NUM!	#NUM!	#NUM!	#NUM!	#NUM!	#NUM!	#NUM!	#NUM!	#NUM!	#NUM!	#NUM!	#NUM!	0	#NUM!	#NUM!	#NUM!	#NUM!	#NUM!	#NUM!	0	#NUM!	#NUM!	0	0	#NUM!	#NUM!	#NUM!	#NUM!	1	#NUM!	#NUM!	#NUM!
Mycoplasma capricolum subsp. capricolum ATCC 27343 (340047)	#NUM!	0	#NUM!	#NUM!	#NUM!	0	#NUM!	#NUM!	#NUM!	#NUM!	#NUM!	#NUM!	0	0	0	#NUM!	#NUM!	#NUM!	#NUM!	0	#NUM!	#NUM!	#NUM!	#NUM!	0	0	#NUM!	#NUM!	#NUM!	#NUM!	0	#NUM!	#NUM!	#NUM!
Mycoplasma conjunctivae HRC/581 (572263)	#NUM!	#NUM!	#NUM!	#NUM!	#NUM!	#NUM!	#NUM!	#NUM!	#NUM!	#NUM!	#NUM!	#NUM!	#NUM!	#NUM!	0	#NUM!	#NUM!	#NUM!	#NUM!	0	#NUM!	0	#NUM!	#NUM!	0	0	0	#NUM!	#NUM!	#NUM!	1	#NUM!	#NUM!	#NUM!
Mycoplasma genitalium G37 (243273)	#NUM!	#NUM!	#NUM!	0	#NUM!	#NUM!	#NUM!	#NUM!	#NUM!	#NUM!	#NUM!	#NUM!	#NUM!	#NUM!	0	0	#NUM!	#NUM!	#NUM!	0	#NUM!	0	#NUM!	#NUM!	#NUM!	0	#NUM!	#NUM!	#NUM!	#NUM!	0	#NUM!	#NUM!	#NUM!
Mycoplasma hominis (2098)	#NUM!	#NUM!	#NUM!	#NUM!	#NUM!	#NUM!	#NUM!	#NUM!	#NUM!	#NUM!	#NUM!	#NUM!	#NUM!	#NUM!	0	#NUM!	#NUM!	#NUM!	#NUM!	#NUM!	#NUM!	1.58496	#NUM!	#NUM!	#NUM!	0	#NUM!	#NUM!	#NUM!	#NUM!	0	#NUM!	#NUM!	#NUM!
Mycoplasma hyopneumoniae 232 (295358)	#NUM!	#NUM!	#NUM!	#NUM!	#NUM!	#NUM!	#NUM!	#NUM!	#NUM!	#NUM!	#NUM!	#NUM!	#NUM!	#NUM!	0	#NUM!	#NUM!	#NUM!	#NUM!	1	#NUM!	0	#NUM!	#NUM!	0	0	0	#NUM!	#NUM!	#NUM!	1	#NUM!	#NUM!	#NUM!
Mycoplasma hyopneumoniae 7448 (262722)	#NUM!	#NUM!	#NUM!	#NUM!	#NUM!	#NUM!	#NUM!	#NUM!	#NUM!	#NUM!	#NUM!	#NUM!	#NUM!	#NUM!	0	#NUM!	#NUM!	#NUM!	#NUM!	1	#NUM!	0	#NUM!	#NUM!	0	0	#NUM!	#NUM!	#NUM!	#NUM!	1	#NUM!	#NUM!	#NUM!
Mycoplasma hyopneumoniae J (262719)	#NUM!	#NUM!	#NUM!	#NUM!	#NUM!	#NUM!	#NUM!	#NUM!	#NUM!	#NUM!	#NUM!	#NUM!	#NUM!	#NUM!	0	#NUM!	#NUM!	#NUM!	#NUM!	1	#NUM!	0	#NUM!	#NUM!	0	0	0	#NUM!	#NUM!	#NUM!	0	#NUM!	#NUM!	#NUM!
Mycoplasma mobile 163K (267748)	#NUM!	0	#NUM!	#NUM!	#NUM!	#NUM!	#NUM!	#NUM!	#NUM!	#NUM!	#NUM!	#NUM!	#NUM!	#NUM!	0	#NUM!	#NUM!	#NUM!	#NUM!	0	#NUM!	#NUM!	#NUM!	#NUM!	0	0	0	#NUM!	#NUM!	#NUM!	1.58496	#NUM!	#NUM!	#NUM!
Mycoplasma mycoides subsp. mycoides SC str. PG1 (272632)	#NUM!	0	#NUM!	#NUM!	#NUM!	1	#NUM!	#NUM!	#NUM!	#NUM!	#NUM!	#NUM!	0	0	0	#NUM!	#NUM!	#NUM!	#NUM!	0	#NUM!	#NUM!	#NUM!	#NUM!	0	0	#NUM!	#NUM!	#NUM!	#NUM!	0	#NUM!	#NUM!	#NUM!
Mycoplasma penetrans HF-2 (272633)	#NUM!	1	#NUM!	0	#NUM!	#NUM!	0	#NUM!	#NUM!	#NUM!	#NUM!	#NUM!	#NUM!	#NUM!	0	0	#NUM!	0	#NUM!	1	0	1	#NUM!	#NUM!	0	0	#NUM!	#NUM!	#NUM!	#NUM!	1	#NUM!	#NUM!	#NUM!
Mycoplasma pneumoniae M129 (272634)	#NUM!	#NUM!	#NUM!	0	#NUM!	#NUM!	#NUM!	#NUM!	#NUM!	#NUM!	#NUM!	#NUM!	#NUM!	#NUM!	0	0	#NUM!	#NUM!	#NUM!	0	#NUM!	0	#NUM!	#NUM!	#NUM!	0	#NUM!	#NUM!	#NUM!	#NUM!	0	#NUM!	#NUM!	#NUM!
Mycoplasma pulmonis UAB CTIP (272635)	#NUM!	#NUM!	#NUM!	#NUM!	#NUM!	#NUM!	#NUM!	#NUM!	#NUM!	#NUM!	#NUM!	#NUM!	#NUM!	#NUM!	0	#NUM!	#NUM!	#NUM!	#NUM!	1	#NUM!	1	#NUM!	#NUM!	0	0	0	#NUM!	#NUM!	#NUM!	1	#NUM!	#NUM!	#NUM!
Mycoplasma synoviae 53 (262723)	#NUM!	#NUM!	#NUM!	#NUM!	#NUM!	#NUM!	#NUM!	#NUM!	#NUM!	#NUM!	#NUM!	#NUM!	#NUM!	#NUM!	0	#NUM!	#NUM!	#NUM!	#NUM!	#NUM!	#NUM!	#NUM!	#NUM!	#NUM!	#NUM!	0	0	#NUM!	#NUM!	#NUM!	1	#NUM!	#NUM!	#NUM!
Myxococcus xanthus DK 1622 (246197)	3.80735	3.32193	#NUM!	1	0	3.16993	#NUM!	2	1	0	1.58496	0	#NUM!	1	0	1	1	1	4	4.80735	3.16993	2	2	0	0	0	2	0	#NUM!	#NUM!	3	2	#NUM!	#NUM!
Nakamurella multipartita DSM 44233 (479431)	0	1.58496	0	#NUM!	0	3.90689	1.58496	#NUM!	0	1.58496	0	#NUM!	#NUM!	1	0	2.80735	0	#NUM!	#NUM!	5.70044	4.39232	0	0	#NUM!	1	0	#NUM!	#NUM!	#NUM!	#NUM!	2.80735	1.58496	#NUM!	0
Nanoarchaeum equitans Kin4-M (228908)	#NUM!	0	#NUM!	#NUM!	#NUM!	#NUM!	0	#NUM!	#NUM!	#NUM!	#NUM!	#NUM!	#NUM!	#NUM!	#NUM!	#NUM!	#NUM!	#NUM!	#NUM!	#NUM!	#NUM!	#NUM!	#NUM!	#NUM!	#NUM!	0	#NUM!	#NUM!	#NUM!	#NUM!	#NUM!	#NUM!	#NUM!	#NUM!
Natranaerobius thermophilus JW/NM-WN-LF (457570)	1.58496	1	#NUM!	#NUM!	0	2	#NUM!	#NUM!	#NUM!	#NUM!	#NUM!	0	#NUM!	0	0	2	#NUM!	#NUM!	1.58496	3.70044	1	2.80735	#NUM!	#NUM!	2.80735	0	#NUM!	0	#NUM!	#NUM!	1	1	#NUM!	#NUM!
Natronomonas pharaonis DSM 2160 (348780)	#NUM!	2.32193	#NUM!	#NUM!	#NUM!	#NUM!	#NUM!	0	#NUM!	0	0	0	#NUM!	#NUM!	#NUM!	#NUM!	#NUM!	#NUM!	#NUM!	3.70044	1.58496	1	#NUM!	#NUM!	0	0	1	0	#NUM!	#NUM!	2	#NUM!	#NUM!	0
Nautilia profundicola AmH (598659)	1.58496	1	#NUM!	0	0	#NUM!	1.58496	1	#NUM!	#NUM!	#NUM!	#NUM!	#NUM!	0	0	#NUM!	#NUM!	#NUM!	1.58496	2.58496	0	#NUM!	#NUM!	#NUM!	#NUM!	0	0	#NUM!	0	#NUM!	1	1	#NUM!	#NUM!
Neisseria gonorrhoeae FA 1090 (242231)	0	0	#NUM!	1	0	#NUM!	#NUM!	0	0	#NUM!	0	#NUM!	#NUM!	0	0	0	1	#NUM!	2	3	1	0	#NUM!	0	0	0	2	#NUM!	0	#NUM!	0	0	#NUM!	#NUM!
Neisseria gonorrhoeae NCCP11945 (521006)	0	0	#NUM!	#NUM!	0	#NUM!	#NUM!	0	0	#NUM!	0	#NUM!	#NUM!	0	0	0	1	#NUM!	2.32193	3.16993	0	0	#NUM!	0	0	0	0	0	#NUM!	#NUM!	0	0	#NUM!	#NUM!
Neisseria meningitidis 053442 (374833)	#NUM!	0	#NUM!	0	0	#NUM!	#NUM!	#NUM!	0	#NUM!	#NUM!	#NUM!	#NUM!	0	0	#NUM!	1	0	2	3	1	0	#NUM!	0	#NUM!	0	1.58496	0	0	#NUM!	0	0	#NUM!	#NUM!
Neisseria meningitidis alpha14 (662598)	0	0	#NUM!	1	0	#NUM!	0	#NUM!	0	#NUM!	0	#NUM!	#NUM!	0	0	0	1	#NUM!	2.58496	3.32193	1.58496	0	#NUM!	0	#NUM!	0	2	#NUM!	#NUM!	#NUM!	#NUM!	0	#NUM!	#NUM!
Neisseria meningitidis FAM18 (272831)	0	0	#NUM!	1	0	#NUM!	0	#NUM!	0	#NUM!	0	#NUM!	#NUM!	0	0	0	1	0	2	3.16993	1	0	0	0	#NUM!	0	2	0	0	#NUM!	0	0	#NUM!	#NUM!
Neisseria meningitidis MC58 (122586)	0	0	#NUM!	0	#NUM!	#NUM!	#NUM!	#NUM!	#NUM!	#NUM!	0	#NUM!	#NUM!	0	#NUM!	#NUM!	1	#NUM!	2	3.32193	#NUM!	0	0	0	#NUM!	0	1.58496	0	0	#NUM!	#NUM!	#NUM!	#NUM!	#NUM!
Neisseria meningitidis Z2491 (122587)	0	#NUM!	#NUM!	1	0	#NUM!	#NUM!	#NUM!	0	#NUM!	0	#NUM!	#NUM!	0	0	#NUM!	1	#NUM!	1.58496	3.16993	0	0	#NUM!	0	#NUM!	0	2	0	0	#NUM!	0	#NUM!	#NUM!	#NUM!
Neorickettsia risticii str. Illinois (434131)	0	1.58496	#NUM!	#NUM!	#NUM!	#NUM!	#NUM!	#NUM!	#NUM!	#NUM!	#NUM!	#NUM!	#NUM!	0	0	#NUM!	#NUM!	#NUM!	1	1.58496	#NUM!	#NUM!	#NUM!	#NUM!	#NUM!	0	#NUM!	0	#NUM!	#NUM!	1	#NUM!	#NUM!	#NUM!
Neorickettsia sennetsu str. Miyayama (222891)	0	1.58496	#NUM!	#NUM!	#NUM!	#NUM!	#NUM!	#NUM!	#NUM!	#NUM!	#NUM!	#NUM!	#NUM!	0	0	#NUM!	#NUM!	#NUM!	1	1.58496	#NUM!	#NUM!	#NUM!	#NUM!	#NUM!	0	#NUM!	0	#NUM!	#NUM!	1	#NUM!	#NUM!	#NUM!
Nitratiruptor sp. SB155-2 (387092)	2.58496	2.32193	0	0	#NUM!	#NUM!	#NUM!	2	#NUM!	#NUM!	0	0	#NUM!	0	0	#NUM!	#NUM!	#NUM!	2.58496	2.58496	#NUM!	#NUM!	#NUM!	0	#NUM!	0	0	#NUM!	0	#NUM!	2.32193	1	#NUM!	#NUM!
Nitrobacter hamburgensis X14 (323097)	4.16993	2.32193	#NUM!	1.58496	0	1.58496	0	#NUM!	1	1	2	#NUM!	#NUM!	0	0	2	0	0	4.70044	4.32193	2.32193	1	0	0	0	0	2	0	#NUM!	#NUM!	1	0	#NUM!	0
Nitrobacter winogradskyi Nb-255 (323098)	3.16993	2.32193	#NUM!	1.58496	0	1.58496	0	0	#NUM!	#NUM!	1.58496	#NUM!	#NUM!	0	0	2	#NUM!	0	3.45943	3.32193	1.58496	1	1.58496	0	#NUM!	0	2	0	#NUM!	#NUM!	1	0	#NUM!	0
Nitrosococcus oceani ATCC 19707 (323261)	3.58496	2.80735	#NUM!	0	0	#NUM!	1.58496	2	0	0	1.58496	0	#NUM!	0	0	2	#NUM!	#NUM!	3.80735	2	1	0	1	0	0	0	2	0	#NUM!	#NUM!	1	0	#NUM!	#NUM!
Nitrosomonas europaea ATCC 19718 (228410)	3.16993	2.80735	#NUM!	0	0	#NUM!	#NUM!	1	0	0	2.58496	0	#NUM!	0	0	0	#NUM!	0	3.70044	2.32193	#NUM!	#NUM!	0	0	0	0	0	0	#NUM!	#NUM!	0	1	#NUM!	#NUM!
Nitrosomonas eutropha C91 (335283)	2.80735	2.80735	#NUM!	0	0	1	0	1	0	0	2.80735	0	#NUM!	0	0	1	#NUM!	1	3.45943	2.80735	#NUM!	#NUM!	#NUM!	0	0	0	1.58496	0	#NUM!	#NUM!	0	1	#NUM!	#NUM!
Nitrosopumilus maritimus SCM1 (436308)	#NUM!	1.58496	#NUM!	0	#NUM!	#NUM!	#NUM!	#NUM!	#NUM!	0	2.58496	0	#NUM!	#NUM!	#NUM!	1	#NUM!	#NUM!	#NUM!	1	#NUM!	#NUM!	#NUM!	#NUM!	#NUM!	0	1.58496	1	#NUM!	#NUM!	1	#NUM!	#NUM!	#NUM!
Nitrosospira multiformis ATCC 25196 (323848)	3.45943	3.16993	#NUM!	0	0	#NUM!	0	0	0	0	1	0	#NUM!	0	0	1	#NUM!	#NUM!	3.80735	2.80735	#NUM!	#NUM!	0	0	0	0	1	0	#NUM!	#NUM!	1.58496	1	#NUM!	#NUM!
Nocardia farcinica IFM 10152 (247156)	#NUM!	2.80735	#NUM!	0	0	3.58496	#NUM!	#NUM!	1	1	1.58496	0	#NUM!	0	0	3.16993	#NUM!	0	#NUM!	6.14975	4.39232	1	1.58496	#NUM!	2.32193	1	1	0	#NUM!	#NUM!	2	2	#NUM!	0
Nocardioides sp. JS614 (196162)	#NUM!	2.80735	#NUM!	0	0	0	0	#NUM!	0	#NUM!	1.58496	#NUM!	0	0	0	2	#NUM!	0	#NUM!	5.35755	4.16993	0	0	#NUM!	2.58496	0	2.32193	#NUM!	#NUM!	#NUM!	1.58496	2	#NUM!	0
Nostoc punctiforme PCC 73102 (63737)	3.32193	3.32193	#NUM!	1	1	1.58496	0	0	1.58496	#NUM!	#NUM!	#NUM!	#NUM!	0	0	2.58496	0	0	4.70044	4.24793	1.58496	0	1.58496	#NUM!	1.58496	0	0	1.58496	#NUM!	#NUM!	2.80735	2	#NUM!	#NUM!
Nostoc sp. PCC 7120 (103690)	3	3.16993	#NUM!	1	0	1	#NUM!	#NUM!	#NUM!	#NUM!	#NUM!	0	#NUM!	0	0	0	#NUM!	#NUM!	4.16993	4	1.58496	#NUM!	1	#NUM!	1	0	0	1	#NUM!	#NUM!	3.32193	1.58496	#NUM!	#NUM!
Novosphingobium aromaticivorans DSM 12444 (279238)	1.58496	2	#NUM!	1	0	2.80735	#NUM!	#NUM!	0	1	1	0	0	0	0	0	0	1	3.16993	5.16993	2.80735	1	#NUM!	0	2.58496	0	2	0	#NUM!	#NUM!	1.58496	1	#NUM!	0
Oceanobacillus iheyensis HTE831 (221109)	0	2	0	2	0	2	#NUM!	#NUM!	2.32193	0	#NUM!	#NUM!	0	0	0	2.80735	#NUM!	1	0	4.45943	2.80735	1	1	#NUM!	1.58496	0	1	0	#NUM!	#NUM!	2.80735	2	0	#NUM!
Ochrobactrum anthropi ATCC 49188 (439375)	2.80735	1	#NUM!	1.58496	0	2.80735	#NUM!	#NUM!	1.58496	#NUM!	1	#NUM!	0	0	0	2.58496	0	#NUM!	4.32193	5.49185	4.08746	1.58496	1	0	1.58496	0	2	1	#NUM!	0	2	0	#NUM!	#NUM!
Oenococcus oeni PSU-1 (203123)	#NUM!	#NUM!	#NUM!	#NUM!	1	1.58496	#NUM!	#NUM!	#NUM!	#NUM!	#NUM!	#NUM!	#NUM!	0	0	0	#NUM!	0	#NUM!	5	3	0	#NUM!	#NUM!	1.58496	0	#NUM!	#NUM!	#NUM!	#NUM!	1	1	#NUM!	#NUM!
Oligotropha carboxidovorans OM5 (504832)	4.08746	2	#NUM!	2.32193	0	0	0	#NUM!	0	#NUM!	2.80735	0	#NUM!	0	0	2.80735	0	#NUM!	4.24793	4.52356	2.80735	1	1	0	0	0	2.32193	1	#NUM!	#NUM!	1	0	#NUM!	#NUM!
Onion yellows phytoplasma OY-M (262768)	#NUM!	#NUM!	#NUM!	0	#NUM!	#NUM!	#NUM!	#NUM!	#NUM!	#NUM!	#NUM!	#NUM!	#NUM!	#NUM!	0	#NUM!	#NUM!	#NUM!	#NUM!	#NUM!	#NUM!	1.58496	#NUM!	#NUM!	#NUM!	0	#NUM!	0	#NUM!	#NUM!	0	#NUM!	#NUM!	#NUM!
Opitutus terrae PB90-1 (452637)	3.58496	3	#NUM!	0	0	2.80735	#NUM!	#NUM!	0	0	1	0	#NUM!	#NUM!	0	2	#NUM!	#NUM!	4	4.75489	2	1	0	0	0	0	1	1	1	#NUM!	2	1.58496	#NUM!	#NUM!
Orientia tsutsugamushi str. Boryong (357244)	#NUM!	1	#NUM!	#NUM!	#NUM!	0	#NUM!	#NUM!	#NUM!	#NUM!	#NUM!	0	#NUM!	0	0	#NUM!	#NUM!	#NUM!	0	3	#NUM!	#NUM!	#NUM!	#NUM!	#NUM!	0	#NUM!	0	#NUM!	#NUM!	0	1	#NUM!	#NUM!
Orientia tsutsugamushi str. Ikeda (334380)	#NUM!	1.58496	#NUM!	#NUM!	#NUM!	0	#NUM!	#NUM!	#NUM!	#NUM!	#NUM!	0	#NUM!	0	0	#NUM!	#NUM!	#NUM!	0	3	0	#NUM!	#NUM!	#NUM!	#NUM!	0	#NUM!	0	#NUM!	#NUM!	1	1	#NUM!	#NUM!
Paenibacillus sp. JDR-2 (324057)	1.58496	2.80735	1	0	1	3.32193	0	#NUM!	2	1.58496	0	#NUM!	0	0	0	2.32193	#NUM!	1.58496	0	6.32193	4.80735	3.16993	1	#NUM!	1.58496	0	0	0	0	#NUM!	2	2.32193	#NUM!	0
Parabacteroides distasonis ATCC 8503 (435591)	4.24793	3.16993	#NUM!	#NUM!	0	0	#NUM!	1	0	#NUM!	#NUM!	#NUM!	0	0	0	0	#NUM!	#NUM!	4.45943	4.58496	1	3.80735	0	#NUM!	0	0	1	0	#NUM!	#NUM!	2.58496	1	#NUM!	#NUM!
Paracoccus denitrificans PD1222 (318586)	3.16993	1.58496	#NUM!	2.32193	0	2	0	1	0	0	#NUM!	#NUM!	#NUM!	0	0	2.80735	0	#NUM!	4.16993	5.20945	3.70044	1	1	0	2.32193	0	2	0	0	#NUM!	1	1	#NUM!	0
Parvibaculum lavamentivorans DS-1 (402881)	3.16993	1	#NUM!	1	0	2.58496	#NUM!	#NUM!	#NUM!	#NUM!	1	0	#NUM!	0	0	2	#NUM!	1	3.90689	4.80735	4	1	0	0	2	0	1.58496	0	#NUM!	#NUM!	1	1.58496	#NUM!	0
Pasteurella multocida subsp. multocida str. Pm70 (272843)	0	1.58496	#NUM!	1.58496	#NUM!	#NUM!	0	0	0	#NUM!	1	#NUM!	0	0	0	0	#NUM!	#NUM!	1.58496	3.32193	#NUM!	0	#NUM!	0	#NUM!	0	2	0	0	#NUM!	1	1	#NUM!	#NUM!
Pectobacterium atrosepticum SCRI1043 (218491)	2.80735	1.58496	0	1.58496	0	0	#NUM!	#NUM!	#NUM!	#NUM!	0	0	0	0	0	1	0	0	3.70044	5.83289	2.32193	1	1.58496	0	2.58496	0	1.58496	0	0	0	2	1	#NUM!	0
Pectobacterium carotovorum subsp. carotovorum PC1 (561230)	2.80735	0	#NUM!	1	0	1	#NUM!	#NUM!	#NUM!	#NUM!	0	0	0	0	0	1	1	0	4.24793	5.9542	2.80735	1	1	0	2.32193	0	1.58496	0	0	0	1.58496	1.58496	#NUM!	0
Pectobacterium wasabiae WPP163 (561231)	2.58496	0	#NUM!	1	0	0	#NUM!	#NUM!	#NUM!	#NUM!	1	0	0	0	0	0	0	0	3.80735	5.67243	2.32193	1	1	0	2	0	1.58496	0	0	0	1.58496	1	#NUM!	0
Pediococcus pentosaceus ATCC 25745 (278197)	#NUM!	#NUM!	#NUM!	1	#NUM!	2.32193	#NUM!	#NUM!	#NUM!	#NUM!	0	#NUM!	0	0	0	1.58496	#NUM!	#NUM!	#NUM!	4.39232	2.58496	0	1	#NUM!	#NUM!	0	0	#NUM!	#NUM!	#NUM!	1.58496	1	#NUM!	#NUM!
Pedobacter heparinus DSM 2366 (485917)	3.58496	4.24793	#NUM!	0	0	3.45943	#NUM!	1	0	#NUM!	#NUM!	#NUM!	#NUM!	0	0	2	0	1	3.80735	5.32193	1	1	0	#NUM!	0	0	2.58496	1	#NUM!	#NUM!	1.58496	1	#NUM!	0
Pelobacter carbinolicus DSM 2380 (338963)	2.80735	2	#NUM!	0	0	#NUM!	#NUM!	#NUM!	#NUM!	#NUM!	#NUM!	#NUM!	#NUM!	1	0	2.58496	0	#NUM!	3.58496	3.16993	2	0	#NUM!	0	2	0	#NUM!	#NUM!	0	#NUM!	0	1.58496	#NUM!	0
Pelobacter propionicus DSM 2379 (338966)	2.80735	2	#NUM!	0	0	0	#NUM!	#NUM!	0	#NUM!	#NUM!	#NUM!	#NUM!	0	0	2	#NUM!	1	3.90689	2.80735	2.32193	1	0	0	1	0	0	#NUM!	#NUM!	#NUM!	2	2	#NUM!	0
Pelodictyon phaeoclathratiforme BU-1 (324925)	2	2	#NUM!	0	0	0	#NUM!	1	#NUM!	#NUM!	#NUM!	0	#NUM!	0	0	1.58496	#NUM!	#NUM!	3.32193	2	#NUM!	#NUM!	1	#NUM!	#NUM!	0	1.58496	0	#NUM!	#NUM!	1.58496	1.58496	#NUM!	0
Pelotomaculum thermopropionicum SI (370438)	1	#NUM!	#NUM!	#NUM!	0	#NUM!	#NUM!	#NUM!	#NUM!	#NUM!	0	#NUM!	#NUM!	1	0	#NUM!	#NUM!	#NUM!	2.80735	3.70044	1.58496	#NUM!	#NUM!	#NUM!	1.58496	0	#NUM!	0	#NUM!	#NUM!	0	2	#NUM!	#NUM!
Persephonella marina EX-H1 (123214)	1.58496	2.58496	#NUM!	#NUM!	0	#NUM!	#NUM!	1.58496	#NUM!	#NUM!	0	0	#NUM!	0	0	#NUM!	#NUM!	#NUM!	2.32193	2.32193	#NUM!	0	#NUM!	#NUM!	#NUM!	0	1	#NUM!	0	#NUM!	1	1	#NUM!	0
Petrotoga mobilis SJ95 (403833)	#NUM!	1.58496	#NUM!	#NUM!	0	0	#NUM!	#NUM!	#NUM!	#NUM!	#NUM!	#NUM!	#NUM!	0	0	1	#NUM!	#NUM!	0	3.80735	2.58496	2	#NUM!	#NUM!	0	0	#NUM!	0	#NUM!	#NUM!	0	1	#NUM!	#NUM!
Phenylobacterium zucineum HLK1 (450851)	3.58496	2.32193	#NUM!	1.58496	0	4.08746	#NUM!	#NUM!	#NUM!	1	2	0	#NUM!	0	0	2.80735	#NUM!	1	3.70044	5.32193	2.32193	1	0	0	0	0	1.58496	0	#NUM!	#NUM!	2.58496	1	#NUM!	0
Photobacterium profundum SS9 (298386)	3.70044	2	#NUM!	1	0	1	1.58496	2.32193	0	#NUM!	0	#NUM!	0	0	0	1	1	0	4.39232	5.08746	2.80735	3.70044	0	0	2.58496	0	1.58496	1	1	#NUM!	2.58496	1.58496	#NUM!	#NUM!
Photorhabdus asymbiotica (291112)	1.58496	1	#NUM!	1	0	3	#NUM!	#NUM!	0	0	1	#NUM!	0	0	0	1	0	#NUM!	3.70044	5.2854	2.32193	2	2	0	1.58496	0	0	1	0	0	1	1	#NUM!	#NUM!
Photorhabdus luminescens subsp. laumondii TTO1 (243265)	2	1	#NUM!	1	0	2.80735	#NUM!	#NUM!	0	0	1	#NUM!	0	0	0	1	0	#NUM!	3.70044	5.58496	1.58496	2	2	0	1.58496	0	0	0	0	0	1	1	#NUM!	#NUM!
Picrophilus torridus DSM 9790 (263820)	#NUM!	2.58496	0	#NUM!	#NUM!	0	1	#NUM!	#NUM!	#NUM!	#NUM!	#NUM!	#NUM!	#NUM!	#NUM!	0	#NUM!	#NUM!	#NUM!	5.32193	1	#NUM!	#NUM!	#NUM!	0	0	#NUM!	0	#NUM!	#NUM!	0	#NUM!	#NUM!	#NUM!
Polaromonas naphthalenivorans CJ2 (365044)	3.90689	2.58496	0	1.58496	0	#NUM!	#NUM!	1	1.58496	#NUM!	1.58496	#NUM!	#NUM!	1	0	2.58496	#NUM!	1	3.90689	4.32193	3	0	#NUM!	0	1.58496	0	2	0	#NUM!	#NUM!	2.32193	1	#NUM!	#NUM!
Polaromonas sp. JS666 (296591)	3.32193	2.80735	#NUM!	1	0	#NUM!	#NUM!	0	0	#NUM!	1	0	#NUM!	0	0	2.58496	#NUM!	1	3.70044	5.16993	3.70044	1	#NUM!	0	2.32193	0	2	1	#NUM!	#NUM!	2	1	#NUM!	0
Polynucleobacter necessarius subsp. asymbioticus QLW-P1DMWA-1 (312153)	2.32193	2	#NUM!	#NUM!	0	#NUM!	#NUM!	#NUM!	0	#NUM!	#NUM!	0	#NUM!	0	0	1	#NUM!	0	1.58496	3.70044	0	0	#NUM!	0	1	0	1.58496	0	#NUM!	#NUM!	0	1	#NUM!	0
Polynucleobacter necessarius subsp. necessarius STIR1 (452638)	0	1.58496	#NUM!	#NUM!	0	#NUM!	#NUM!	#NUM!	#NUM!	#NUM!	#NUM!	0	#NUM!	0	0	0	#NUM!	0	#NUM!	2	0	0	#NUM!	0	1	0	1.58496	#NUM!	#NUM!	#NUM!	0	1	#NUM!	#NUM!
Porphyromonas gingivalis ATCC 33277 (431947)	2	2.58496	#NUM!	#NUM!	0	#NUM!	#NUM!	#NUM!	#NUM!	#NUM!	#NUM!	#NUM!	0	0	#NUM!	0	#NUM!	#NUM!	2.32193	1	0	2.32193	#NUM!	#NUM!	#NUM!	0	1	#NUM!	#NUM!	#NUM!	0	1	#NUM!	#NUM!
Porphyromonas gingivalis W83 (242619)	1	2.80735	#NUM!	#NUM!	0	#NUM!	#NUM!	#NUM!	#NUM!	#NUM!	#NUM!	#NUM!	0	0	0	0	#NUM!	#NUM!	2.32193	1	1	2.58496	#NUM!	#NUM!	#NUM!	0	1	0	#NUM!	#NUM!	1	1	#NUM!	#NUM!
Prochlorococcus marinus str. AS9601 (146891)	#NUM!	2.32193	#NUM!	0	0	#NUM!	#NUM!	#NUM!	#NUM!	#NUM!	#NUM!	0	#NUM!	0	0	0	#NUM!	0	1	1.58496	#NUM!	#NUM!	#NUM!	#NUM!	#NUM!	0	#NUM!	#NUM!	#NUM!	#NUM!	0	1	#NUM!	#NUM!
Prochlorococcus marinus str. MIT 9211 (93059)	#NUM!	2	#NUM!	0	0	#NUM!	#NUM!	#NUM!	#NUM!	#NUM!	#NUM!	0	#NUM!	0	0	0	#NUM!	0	0	1.58496	#NUM!	#NUM!	#NUM!	#NUM!	#NUM!	0	0	#NUM!	#NUM!	#NUM!	1	1	#NUM!	#NUM!
Prochlorococcus marinus str. MIT 9215 (93060)	#NUM!	2.32193	#NUM!	0	0	#NUM!	#NUM!	#NUM!	#NUM!	#NUM!	#NUM!	0	#NUM!	0	0	0	#NUM!	0	0	1.58496	#NUM!	#NUM!	#NUM!	#NUM!	#NUM!	0	#NUM!	#NUM!	#NUM!	#NUM!	1	1	#NUM!	#NUM!
Prochlorococcus marinus str. MIT 9301 (167546)	#NUM!	2.32193	#NUM!	0	0	#NUM!	#NUM!	#NUM!	#NUM!	#NUM!	#NUM!	0	#NUM!	0	0	0	#NUM!	0	0	1.58496	#NUM!	#NUM!	#NUM!	#NUM!	#NUM!	0	#NUM!	#NUM!	#NUM!	#NUM!	0	1	#NUM!	#NUM!
Prochlorococcus marinus str. MIT 9303 (59922)	1	2.32193	#NUM!	0	0	0	#NUM!	#NUM!	#NUM!	#NUM!	#NUM!	0	#NUM!	0	0	0	#NUM!	0	2.32193	2.58496	#NUM!	#NUM!	#NUM!	#NUM!	#NUM!	0	0	#NUM!	#NUM!	#NUM!	0	1	#NUM!	#NUM!
Prochlorococcus marinus str. MIT 9312 (74546)	#NUM!	2.32193	#NUM!	0	0	#NUM!	#NUM!	#NUM!	#NUM!	#NUM!	#NUM!	0	#NUM!	0	0	0	#NUM!	0	1	2	#NUM!	#NUM!	#NUM!	#NUM!	#NUM!	0	#NUM!	#NUM!	#NUM!	#NUM!	1	1	#NUM!	#NUM!
Prochlorococcus marinus str. MIT 9313 (74547)	1	2.32193	#NUM!	0	0	0	#NUM!	#NUM!	#NUM!	#NUM!	#NUM!	0	#NUM!	0	0	0	#NUM!	0	2.80735	2.58496	#NUM!	#NUM!	#NUM!	#NUM!	#NUM!	0	0	#NUM!	#NUM!	#NUM!	1	1	#NUM!	#NUM!
Prochlorococcus marinus str. MIT 9515 (167542)	#NUM!	2.32193	#NUM!	0	0	#NUM!	#NUM!	#NUM!	#NUM!	#NUM!	#NUM!	0	#NUM!	0	0	0	#NUM!	0	0	1.58496	#NUM!	#NUM!	#NUM!	#NUM!	#NUM!	0	#NUM!	#NUM!	#NUM!	#NUM!	1	1	#NUM!	#NUM!
Prochlorococcus marinus str. NATL1A (167555)	#NUM!	2	#NUM!	0	0	#NUM!	#NUM!	#NUM!	#NUM!	#NUM!	#NUM!	0	#NUM!	0	0	0	#NUM!	0	1.58496	1.58496	#NUM!	#NUM!	#NUM!	#NUM!	#NUM!	0	#NUM!	#NUM!	#NUM!	#NUM!	0	1	#NUM!	#NUM!
Prochlorococcus marinus str. NATL2A (59920)	#NUM!	2.58496	#NUM!	0	0	#NUM!	#NUM!	#NUM!	#NUM!	#NUM!	#NUM!	0	#NUM!	0	0	0	#NUM!	0	1	1.58496	#NUM!	#NUM!	#NUM!	#NUM!	#NUM!	0	#NUM!	#NUM!	#NUM!	#NUM!	1	1	#NUM!	#NUM!
Prochlorococcus marinus subsp. marinus str. CCMP1375 (167539)	#NUM!	2	#NUM!	0	0	0	#NUM!	#NUM!	#NUM!	#NUM!	#NUM!	0	#NUM!	0	0	0	#NUM!	0	0	1.58496	#NUM!	#NUM!	#NUM!	#NUM!	#NUM!	0	#NUM!	#NUM!	#NUM!	#NUM!	1	1	#NUM!	#NUM!
Prochlorococcus marinus subsp. pastoris str. CCMP1986 (59919)	#NUM!	2.32193	#NUM!	0	0	#NUM!	#NUM!	#NUM!	#NUM!	#NUM!	#NUM!	0	#NUM!	0	0	0	#NUM!	0	0	2	#NUM!	#NUM!	#NUM!	#NUM!	#NUM!	0	#NUM!	#NUM!	#NUM!	#NUM!	1	1	#NUM!	#NUM!
Propionibacterium acnes KPA171202 (267747)	#NUM!	1.58496	#NUM!	#NUM!	0	1	#NUM!	#NUM!	0	#NUM!	0	#NUM!	0	0	0	#NUM!	0	#NUM!	#NUM!	4.32193	2.58496	0	#NUM!	#NUM!	0	0	1	0	#NUM!	#NUM!	1.58496	1	#NUM!	#NUM!
Prosthecochloris aestuarii DSM 271 (290512)	2.32193	2	#NUM!	#NUM!	0	0	0	1	#NUM!	#NUM!	#NUM!	#NUM!	#NUM!	0	0	1	#NUM!	#NUM!	2.80735	1.58496	1	0	0	#NUM!	0	0	0	0	#NUM!	#NUM!	2	1.58496	#NUM!	0
Proteus mirabilis HI4320 (529507)	2.32193	1.58496	0	1	#NUM!	0	#NUM!	#NUM!	0	0	1	0	0	0	0	0	0	#NUM!	3.70044	5.32193	2.32193	1	2.58496	0	1	0	1	1	0	0	1.58496	1	0	#NUM!
Pseudoalteromonas atlantica T6c (342610)	3.70044	3.16993	#NUM!	1	0	3.32193	#NUM!	#NUM!	1.58496	0	#NUM!	#NUM!	0	0	0	2.32193	#NUM!	1	4.08746	4.90689	2.80735	2	1.58496	0	2	0	2.80735	0	#NUM!	#NUM!	2.32193	1	#NUM!	0
Pseudoalteromonas haloplanktis TAC125 (326442)	3.45943	2	#NUM!	1	1	1.58496	#NUM!	0	1	0	1	0	#NUM!	0	0	2	0	1.58496	3.45943	4	2.58496	2	2	0	2.32193	0	2.32193	0	#NUM!	#NUM!	1	1	#NUM!	#NUM!
Pseudomonas aeruginosa LESB58 (557722)	3.16993	1	0	#NUM!	0	2.58496	#NUM!	#NUM!	1.58496	#NUM!	1	#NUM!	#NUM!	0	0	#NUM!	2.58496	0	3.58496	5.45943	2	1	1	0	2.32193	0	0	#NUM!	#NUM!	#NUM!	#NUM!	0	#NUM!	#NUM!
Pseudomonas aeruginosa PA7 (381754)	3.80735	2	0	0	0	2.80735	#NUM!	0	2.32193	#NUM!	1	#NUM!	#NUM!	0	#NUM!	2.58496	2.80735	1	4.90689	6.06609	3.58496	1.58496	2.80735	0	3.16993	0	2	1	#NUM!	0	1.58496	2	#NUM!	#NUM!
Pseudomonas aeruginosa PAO1 (208964)	3.70044	2.58496	0	1	0	2.80735	#NUM!	0	2	#NUM!	1	#NUM!	#NUM!	0	0	2.32193	2.80735	1.58496	4.90689	6.24793	3.80735	1.58496	2.80735	0	3.32193	0	1.58496	1	#NUM!	#NUM!	1.58496	2	#NUM!	#NUM!
Pseudomonas aeruginosa UCBPP-PA14 (208963)	3.16993	0	0	1	0	2.58496	#NUM!	#NUM!	1	#NUM!	1	#NUM!	#NUM!	0	#NUM!	1.58496	2.58496	1.58496	4.52356	5.83289	2.32193	1.58496	1.58496	0	2.80735	0	#NUM!	#NUM!	#NUM!	#NUM!	1	1	#NUM!	#NUM!
Pseudomonas entomophila L48 (384676)	3.58496	2.58496	0	1	0	1.58496	0	#NUM!	1.58496	#NUM!	1	#NUM!	#NUM!	0	0	1.58496	2	1.58496	4.90689	5.85798	2.58496	2.32193	2	0	2.80735	0	2	1	#NUM!	0	2	1.58496	#NUM!	0
Pseudomonas fluorescens Pf0-1 (205922)	3.58496	2.32193	1	1	0	2.80735	0	1.58496	2.32193	0	1	#NUM!	#NUM!	0	0	2.32193	2.58496	1.58496	4.90689	6.32193	3.16993	2	2	0	3.16993	0	2	1	#NUM!	0	1.58496	1.58496	#NUM!	0
Pseudomonas fluorescens Pf-5 (220664)	3.80735	2.32193	1	1	1	1.58496	0	1	2.80735	1	1	#NUM!	#NUM!	0	0	2.58496	2.32193	1.58496	4.90689	6.24793	3	2	2	0	3.16993	0	1.58496	1	#NUM!	0	1.58496	1.58496	#NUM!	0
Pseudomonas fluorescens SBW25 (216595)	3.90689	2.58496	0	1	1	2.32193	1	0	2.32193	0	0	#NUM!	#NUM!	0	0	2	2.32193	1.58496	4.70044	6.45943	3.58496	2	1.58496	0	3.58496	0	1.58496	1	#NUM!	0	1.58496	1.58496	#NUM!	#NUM!
Pseudomonas mendocina ymp (399739)	3.58496	2	#NUM!	1	0	1.58496	0	#NUM!	1	#NUM!	1.58496	#NUM!	#NUM!	0	0	2.58496	1	1.58496	4	5	2.80735	1.58496	1.58496	0	2.58496	0	1.58496	0	#NUM!	0	1.58496	1	#NUM!	0
Pseudomonas putida GB-1 (76869)	3.80735	2	1	1	0	1.58496	#NUM!	#NUM!	1.58496	#NUM!	1.58496	#NUM!	#NUM!	0	0	2.32193	2	1.58496	4.64386	6.24793	3.16993	1	1	0	3	0	2.32193	1	#NUM!	0	1.58496	1.58496	#NUM!	0
Pseudomonas putida KT2440 (160488)	3.70044	2.32193	1	1	0	2	#NUM!	0	1.58496	#NUM!	1.58496	#NUM!	#NUM!	1	0	2.58496	2	1.58496	4.80735	6.14975	2.80735	1	1	#NUM!	3.45943	0	2.32193	1	#NUM!	0	1.58496	1.58496	#NUM!	0
Pseudomonas putida W619 (390235)	3.16993	2	0	1	0	2	#NUM!	#NUM!	2	#NUM!	1.58496	#NUM!	#NUM!	0	0	2	2	1.58496	4.58496	6.14975	3.32193	1.58496	1.58496	0	2.80735	0	2	1	#NUM!	0	1.58496	1.58496	#NUM!	0
Pseudomonas stutzeri A1501 (379731)	3.16993	2	#NUM!	1.58496	1	1	#NUM!	0	2	#NUM!	1	#NUM!	#NUM!	0	0	2	1	1.58496	3.70044	4.90689	1.58496	1	1	0	2.32193	0	2	0	#NUM!	#NUM!	1.58496	1.58496	#NUM!	0
Pseudomonas syringae pv. phaseolicola 1448A (264730)	3.45943	1.58496	0	1	0	2	0	#NUM!	2	#NUM!	0	#NUM!	#NUM!	1	0	1	2	1.58496	4.24793	5.80735	2.80735	1.58496	2	0	2.58496	0	1	1	#NUM!	0	1	1.58496	#NUM!	0
Pseudomonas syringae pv. syringae B728a (205918)	3.58496	2	1	1	0	2.58496	1	#NUM!	2	0	1.58496	#NUM!	#NUM!	0	0	2	2	1.58496	4.58496	5.85798	2.80735	1.58496	2	0	3.16993	0	1	1	#NUM!	0	2	1.58496	#NUM!	0
Pseudomonas syringae pv. tomato str. DC3000 (223283)	3.16993	2	0	1	0	2.58496	1	#NUM!	1.58496	#NUM!	1	#NUM!	#NUM!	0	0	1.58496	2	1.58496	4.16993	5.93074	2.80735	2.32193	0	0	3.32193	0	1.58496	1	#NUM!	0	1.58496	1.58496	#NUM!	0
Psychrobacter arcticus 273-4 (259536)	1	1.58496	0	1	0	0	#NUM!	#NUM!	0	#NUM!	0	#NUM!	#NUM!	0	0	2	0	#NUM!	2.32193	3.80735	#NUM!	1	0	0	2	0	1	0	#NUM!	#NUM!	1	1	#NUM!	#NUM!
Psychrobacter cryohalolentis K5 (335284)	1	2	0	1	0	2	#NUM!	#NUM!	1	#NUM!	0	#NUM!	#NUM!	0	0	2	0	0	2.32193	4	#NUM!	1.58496	0	0	1.58496	0	2	0	#NUM!	#NUM!	1	1	#NUM!	#NUM!
Psychrobacter sp. PRwf-1 (349106)	1	1.58496	0	1	0	0	#NUM!	0	2	#NUM!	0	#NUM!	#NUM!	0	0	2.32193	0	#NUM!	2.58496	4.16993	#NUM!	1.58496	0	0	1.58496	0	1.58496	0	#NUM!	#NUM!	1	1	#NUM!	#NUM!
Psychromonas ingrahamii 37 (357804)	2.58496	1	#NUM!	1	0	0	#NUM!	#NUM!	#NUM!	0	#NUM!	#NUM!	#NUM!	0	0	1	0	#NUM!	2.80735	4.16993	2	2	1	0	0	0	2	0	#NUM!	#NUM!	2	1	#NUM!	0
Pyrobaculum aerophilum str. IM2 (178306)	#NUM!	1.58496	#NUM!	#NUM!	0	0	#NUM!	#NUM!	#NUM!	#NUM!	0	0	#NUM!	#NUM!	#NUM!	#NUM!	#NUM!	#NUM!	#NUM!	3.58496	1	#NUM!	#NUM!	#NUM!	#NUM!	0	#NUM!	0	#NUM!	#NUM!	0	#NUM!	#NUM!	#NUM!
Pyrobaculum arsenaticum DSM 13514 (340102)	#NUM!	1.58496	#NUM!	#NUM!	0	#NUM!	#NUM!	#NUM!	#NUM!	#NUM!	#NUM!	0	#NUM!	#NUM!	#NUM!	#NUM!	#NUM!	#NUM!	#NUM!	3.45943	1	#NUM!	#NUM!	#NUM!	#NUM!	0	#NUM!	0	#NUM!	#NUM!	1	#NUM!	#NUM!	#NUM!
Pyrobaculum calidifontis JCM 11548 (410359)	#NUM!	1.58496	#NUM!	#NUM!	0	#NUM!	#NUM!	#NUM!	#NUM!	#NUM!	#NUM!	0	#NUM!	#NUM!	#NUM!	#NUM!	#NUM!	#NUM!	#NUM!	3.80735	0	#NUM!	#NUM!	#NUM!	0	0	#NUM!	0	#NUM!	#NUM!	1	#NUM!	#NUM!	#NUM!
Pyrobaculum islandicum DSM 4184 (384616)	#NUM!	1	#NUM!	#NUM!	0	#NUM!	#NUM!	#NUM!	#NUM!	#NUM!	#NUM!	0	#NUM!	#NUM!	#NUM!	#NUM!	#NUM!	#NUM!	#NUM!	2.58496	1	#NUM!	#NUM!	#NUM!	#NUM!	0	#NUM!	0	#NUM!	#NUM!	1	#NUM!	#NUM!	#NUM!
Pyrococcus abyssi GE5 (272844)	#NUM!	0	#NUM!	#NUM!	#NUM!	0	0	#NUM!	#NUM!	#NUM!	#NUM!	0	#NUM!	#NUM!	#NUM!	#NUM!	#NUM!	#NUM!	#NUM!	3.80735	0	1.58496	#NUM!	#NUM!	#NUM!	0	#NUM!	#NUM!	#NUM!	#NUM!	0	#NUM!	#NUM!	#NUM!
Pyrococcus furiosus DSM 3638 (186497)	#NUM!	1.58496	0	#NUM!	#NUM!	#NUM!	#NUM!	#NUM!	#NUM!	#NUM!	#NUM!	0	#NUM!	#NUM!	#NUM!	1	#NUM!	#NUM!	#NUM!	3.58496	0	2	#NUM!	#NUM!	#NUM!	0	#NUM!	#NUM!	#NUM!	#NUM!	1.58496	#NUM!	#NUM!	#NUM!
Pyrococcus horikoshii OT3 (70601)	#NUM!	0	#NUM!	#NUM!	#NUM!	0	0	#NUM!	#NUM!	#NUM!	#NUM!	0	#NUM!	#NUM!	#NUM!	#NUM!	#NUM!	#NUM!	#NUM!	3.58496	0	1.58496	#NUM!	#NUM!	#NUM!	0	#NUM!	#NUM!	#NUM!	#NUM!	0	#NUM!	#NUM!	#NUM!
Ralstonia eutropha H16 (381666)	4.08746	2	0	1	0	2.58496	#NUM!	#NUM!	1	0	0	0	#NUM!	0	0	3	2	1	4.58496	6.42626	4.52356	1.58496	1.58496	0	3.16993	0	3.32193	0	0	0	2	1.58496	#NUM!	0
Ralstonia eutropha JMP134 (264198)	4	1.58496	0	1.58496	0	2.80735	1	0	#NUM!	0	0	0	#NUM!	0	0	3	2.58496	1	4.75489	6.64386	4.32193	1.58496	1	0	2.80735	0	3.32193	0	0	0	2.32193	1	#NUM!	1
Ralstonia pickettii 12D (428406)	2.80735	1	#NUM!	1.58496	0	1	#NUM!	1	#NUM!	1.58496	0	0	#NUM!	0	0	2	#NUM!	1	2.58496	5.16993	2.80735	0	#NUM!	0	1.58496	0	2.58496	0	#NUM!	0	2.32193	1	#NUM!	0
Ralstonia pickettii 12J (402626)	4	2.58496	#NUM!	1	0	2	#NUM!	1.58496	#NUM!	2.32193	2.58496	0	#NUM!	0	0	2.32193	0	1	3.80735	5.80735	3.70044	1.58496	#NUM!	0	2.32193	0	2.58496	0	#NUM!	0	2.58496	2	#NUM!	0
Ralstonia solanacearum GMI1000 (267608)	3.90689	2.58496	#NUM!	1	0	1.58496	#NUM!	1.58496	0	0	2	0	#NUM!	0	0	2.32193	0	1	4.24793	5.85798	4.16993	2	#NUM!	0	3	0	2.32193	0	#NUM!	0	1.58496	1.58496	#NUM!	1
Renibacterium salmoninarum ATCC 33209 (288705)	0	2.32193	0	#NUM!	0	3.16993	#NUM!	#NUM!	0	#NUM!	#NUM!	#NUM!	0	1.58496	0	1.58496	#NUM!	#NUM!	#NUM!	5.16993	3.58496	0	1	#NUM!	2.32193	0	#NUM!	0	#NUM!	#NUM!	1.58496	1.58496	#NUM!	#NUM!
Rhizobium etli CFN 42 (347834)	3.45943	2.32193	0	1	0	1.58496	#NUM!	#NUM!	#NUM!	1	1.58496	#NUM!	0	0	0	2.80735	0	0	4.52356	5.45943	4.08746	1.58496	1	0	1	0	2.32193	0	#NUM!	#NUM!	1	0	0	0
Rhizobium etli CIAT 652 (491916)	3.45943	2.32193	#NUM!	1	0	2	#NUM!	0	#NUM!	0	1.58496	#NUM!	0	0	0	2.80735	0	0	4.70044	5.58496	3.90689	2	1	0	1	0	2	0	#NUM!	#NUM!	0	0	#NUM!	0
Rhizobium leguminosarum bv. trifolii WSM1325 (395491)	3.45943	2.32193	#NUM!	1	0	2.32193	#NUM!	#NUM!	0	#NUM!	0	#NUM!	0	0	0	3.16993	0	0	4.64386	5.80735	4.58496	1.58496	1	0	2.32193	0	1.58496	0	#NUM!	#NUM!	1	0	#NUM!	0
Rhizobium leguminosarum bv. trifolii WSM2304 (395492)	3.32193	2	#NUM!	1	0	2.58496	#NUM!	1	0	0	1	#NUM!	0	0	0	3	0	0	4.58496	5.70044	4.32193	1.58496	1.58496	0	2	0	2	0	#NUM!	#NUM!	1	0	#NUM!	0
Rhizobium leguminosarum bv. viciae 3841 (216596)	3.45943	1.58496	#NUM!	1	0	2.32193	#NUM!	0	0	#NUM!	1	#NUM!	0	0	0	3.16993	0	0	4.70044	5.9542	4.45943	2	1	0	2	0	2.32193	0	#NUM!	#NUM!	1	0	#NUM!	0
Rhizobium sp. NGR234 (394)	3.70044	2.58496	#NUM!	1	0	2	#NUM!	#NUM!	1.58496	0	2.58496	#NUM!	0	0	0	2.58496	#NUM!	#NUM!	4.24793	5.2854	4	1	2.32193	0	1.58496	0	2.80735	0	#NUM!	#NUM!	1	0	#NUM!	1
Rhodobacter sphaeroides 2.4.1 (272943)	2.32193	1	#NUM!	1	0	1.58496	0	0	1.58496	#NUM!	#NUM!	#NUM!	#NUM!	0	0	1.58496	#NUM!	0	3.45943	4.08746	2.32193	1	1	0	1	0	1.58496	0	#NUM!	#NUM!	1	1	0	#NUM!
Rhodobacter sphaeroides ATCC 17025 (349102)	2.58496	1	#NUM!	0	0	0	1	1	0	#NUM!	#NUM!	#NUM!	#NUM!	0	0	1.58496	0	0	3.16993	3.90689	2	0	1	0	1	0	1	0	#NUM!	#NUM!	1	1	#NUM!	0
Rhodococcus erythropolis PR4 (234621)	#NUM!	2.58496	0	0	0	4	0	#NUM!	1	1	2	#NUM!	0	1	0	2	0	0	#NUM!	6.62936	5.12928	0	1.58496	#NUM!	3.45943	0	1	1	0	#NUM!	2	2	#NUM!	0
Rhodococcus jostii RHA1 (101510)	#NUM!	2.32193	0	0	1	4	0	#NUM!	2.80735	0	1.58496	#NUM!	0	1	0	2	1	0	#NUM!	7.04439	5.12928	0	0	#NUM!	4.32193	0	1	0	0	#NUM!	3	2	#NUM!	0
Rhodococcus opacus B4 (632772)	#NUM!	2	0	0	0	3.70044	1	#NUM!	2	0	1.58496	#NUM!	0	1	0	2.32193	1	0	#NUM!	6.89482	5.16993	0	0	#NUM!	4.08746	0	1	0	#NUM!	#NUM!	2.80735	2	#NUM!	0
Rhodoferax ferrireducens T118 (338969)	2.80735	1	#NUM!	0	0	1	0	0	#NUM!	#NUM!	#NUM!	#NUM!	#NUM!	0	0	2	#NUM!	0	3.80735	4.75489	3.70044	0	#NUM!	0	2.80735	0	2.32193	0	#NUM!	#NUM!	3	1	#NUM!	#NUM!
Rhodopirellula baltica SH 1 (243090)	3.58496	3.70044	#NUM!	0	0	2	#NUM!	1.58496	0	#NUM!	#NUM!	0	#NUM!	0	0	0	#NUM!	0	4.16993	3.32193	2.32193	1	0	#NUM!	2	0	2.58496	0	0	#NUM!	2.32193	#NUM!	#NUM!	0
Rhodopseudomonas palustris BisA53 (316055)	3.70044	1.58496	#NUM!	1.58496	0	2.80735	0	0	#NUM!	#NUM!	#NUM!	0	#NUM!	0	0	2	0	1	4.32193	4.24793	2.80735	2	1	0	1	0	1.58496	1	0	#NUM!	1	1	#NUM!	0
Rhodopseudomonas palustris BisB18 (316056)	4.16993	1.58496	#NUM!	1.58496	0	2.58496	#NUM!	0	0	0	#NUM!	#NUM!	#NUM!	0	0	1.58496	1	0	4.64386	5.04439	3	1	1.58496	0	0	0	1.58496	1	1	#NUM!	1	1	#NUM!	0
Rhodopseudomonas palustris BisB5 (316057)	4.39232	1	#NUM!	1.58496	0	2.58496	#NUM!	#NUM!	1	0	0	0	#NUM!	0	0	1	0	0	4.32193	4.45943	3.45943	2	1	0	1	0	2	0	0	#NUM!	1.58496	1	#NUM!	0
Rhodopseudomonas palustris CGA009 (258594)	4.39232	1	1	2	0	2.80735	#NUM!	#NUM!	0	0	#NUM!	0	#NUM!	0	0	2	2	0	4.90689	4.85798	3.90689	2	1.58496	0	1.58496	0	2	0	0	#NUM!	1.58496	0	#NUM!	0
Rhodopseudomonas palustris HaA2 (316058)	4	1.58496	#NUM!	1.58496	0	2.58496	#NUM!	0	0	0	#NUM!	#NUM!	#NUM!	0	0	2	0	0	4.45943	4.58496	3.80735	2	1	0	1	0	1.58496	1	0	#NUM!	2	1	#NUM!	0
Rhodospirillum centenum SW (414684)	3.45943	2	#NUM!	0	0	0	1	0	1	#NUM!	#NUM!	0	#NUM!	0	0	0	0	1	4.24793	3.58496	3.45943	0	1	0	0	0	1.58496	1	#NUM!	#NUM!	1.58496	1.58496	#NUM!	#NUM!
Rhodospirillum rubrum ATCC 11170 (269796)	2.58496	1.58496	#NUM!	1	1	1	#NUM!	0	1	#NUM!	#NUM!	0	#NUM!	0	0	1	0	1	4	4.80735	3.16993	1.58496	1	0	1	0	2	0	#NUM!	#NUM!	1	1	#NUM!	#NUM!
Rhodothermus marinus DSM 4252 (518766)	2.58496	2.80735	#NUM!	#NUM!	0	1.58496	#NUM!	#NUM!	0	0	1.58496	#NUM!	#NUM!	0	0	0	#NUM!	#NUM!	3	3	1	#NUM!	#NUM!	#NUM!	#NUM!	0	1	0	#NUM!	#NUM!	1.58496	1	#NUM!	#NUM!
Rickettsia africae ESF-5 (347255)	0	0	#NUM!	#NUM!	#NUM!	0	#NUM!	#NUM!	#NUM!	#NUM!	#NUM!	0	#NUM!	0	0	#NUM!	#NUM!	#NUM!	1.58496	3.70044	#NUM!	#NUM!	#NUM!	0	#NUM!	0	0	#NUM!	0	#NUM!	#NUM!	1	#NUM!	#NUM!
Rickettsia akari str. Hartford (293614)	1	1.58496	#NUM!	#NUM!	#NUM!	1	#NUM!	#NUM!	#NUM!	#NUM!	#NUM!	0	#NUM!	0	0	#NUM!	#NUM!	#NUM!	1	3.70044	#NUM!	#NUM!	#NUM!	0	#NUM!	0	#NUM!	0	#NUM!	#NUM!	0	1	#NUM!	#NUM!
Rickettsia bellii OSU 85-389 (391896)	1	1	#NUM!	#NUM!	#NUM!	#NUM!	#NUM!	#NUM!	#NUM!	#NUM!	#NUM!	#NUM!	#NUM!	#NUM!	#NUM!	0	#NUM!	#NUM!	1	3.58496	#NUM!	#NUM!	0	0	#NUM!	0	#NUM!	#NUM!	#NUM!	#NUM!	0	0	#NUM!	#NUM!
Rickettsia bellii RML369-C (336407)	1	1	#NUM!	#NUM!	#NUM!	0	#NUM!	#NUM!	#NUM!	#NUM!	#NUM!	0	#NUM!	0	0	0	#NUM!	#NUM!	2	4.24793	#NUM!	#NUM!	0	0	#NUM!	0	0	0	#NUM!	#NUM!	0	1.58496	#NUM!	#NUM!
Rickettsia canadensis str. McKiel (293613)	0	1	#NUM!	#NUM!	#NUM!	0	#NUM!	#NUM!	#NUM!	#NUM!	#NUM!	0	#NUM!	0	0	#NUM!	#NUM!	#NUM!	1.58496	3.58496	#NUM!	#NUM!	#NUM!	0	#NUM!	0	#NUM!	0	#NUM!	#NUM!	0	1	#NUM!	#NUM!
Rickettsia conorii str. Malish 7 (272944)	2.80735	1	#NUM!	#NUM!	#NUM!	0	#NUM!	#NUM!	#NUM!	#NUM!	#NUM!	0	#NUM!	0	0	#NUM!	#NUM!	#NUM!	1	3.70044	#NUM!	#NUM!	#NUM!	0	#NUM!	0	0	0	#NUM!	#NUM!	0	2	#NUM!	#NUM!
Rickettsia felis URRWXCal2 (315456)	2	1	#NUM!	#NUM!	#NUM!	1	#NUM!	#NUM!	#NUM!	#NUM!	#NUM!	0	#NUM!	0	0	0	#NUM!	#NUM!	2	4.45943	0	#NUM!	#NUM!	0	#NUM!	0	0	0	#NUM!	#NUM!	0	1.58496	#NUM!	#NUM!
Rickettsia massiliae MTU5 (416276)	0	1	#NUM!	#NUM!	#NUM!	0	#NUM!	#NUM!	#NUM!	#NUM!	#NUM!	0	#NUM!	0	0	#NUM!	#NUM!	#NUM!	1.58496	3.70044	0	#NUM!	#NUM!	0	#NUM!	0	0	0	#NUM!	#NUM!	0	1	#NUM!	#NUM!
Rickettsia peacockii str. Rustic (562019)	0	0	#NUM!	#NUM!	#NUM!	0	#NUM!	#NUM!	#NUM!	#NUM!	#NUM!	0	#NUM!	0	0	#NUM!	#NUM!	#NUM!	1	3.58496	#NUM!	#NUM!	0	0	#NUM!	0	0	0	#NUM!	#NUM!	#NUM!	0	#NUM!	#NUM!
Rickettsia prowazekii str. Madrid E (272947)	0	0	#NUM!	#NUM!	#NUM!	0	#NUM!	#NUM!	#NUM!	#NUM!	#NUM!	0	#NUM!	0	0	#NUM!	#NUM!	#NUM!	1.58496	3.58496	#NUM!	#NUM!	#NUM!	0	#NUM!	0	0	0	#NUM!	#NUM!	0	1	#NUM!	#NUM!
Rickettsia rickettsii str. 'Sheila Smith' (392021)	2.58496	0	#NUM!	#NUM!	#NUM!	1	#NUM!	#NUM!	#NUM!	#NUM!	#NUM!	0	#NUM!	0	0	0	#NUM!	#NUM!	1.58496	3.70044	#NUM!	#NUM!	#NUM!	0	#NUM!	0	0	0	#NUM!	#NUM!	0	2	#NUM!	#NUM!
Rickettsia typhi str. Wilmington (257363)	0	0	#NUM!	#NUM!	#NUM!	0	#NUM!	#NUM!	#NUM!	#NUM!	#NUM!	0	#NUM!	0	0	#NUM!	#NUM!	#NUM!	1.58496	3.70044	#NUM!	#NUM!	#NUM!	0	#NUM!	0	0	0	#NUM!	#NUM!	0	1	#NUM!	#NUM!
Robiginitalea biformata HTCC2501 (313596)	3	2.80735	#NUM!	1.58496	0	4.16993	#NUM!	1	#NUM!	#NUM!	0	#NUM!	0	0	0	1.58496	#NUM!	#NUM!	3	3.58496	1	2	#NUM!	#NUM!	#NUM!	0	0	0	#NUM!	#NUM!	1.58496	1	#NUM!	0
Roseiflexus castenholzii DSM 13941 (383372)	0	2.58496	#NUM!	#NUM!	0	2.80735	0	0	#NUM!	1	#NUM!	0	#NUM!	0	0	0	#NUM!	0	3	4.64386	0	0	0	#NUM!	0	0	0	0	#NUM!	#NUM!	1.58496	2	#NUM!	#NUM!
Roseiflexus sp. RS-1 (357808)	0	2.32193	#NUM!	#NUM!	0	3	0	0	#NUM!	1	#NUM!	0	#NUM!	0	0	1	#NUM!	0	3	4.32193	1	0	0	#NUM!	0	0	0	0	#NUM!	#NUM!	1.58496	2	#NUM!	#NUM!
Roseobacter denitrificans OCh 114 (375451)	2.32193	2	#NUM!	0	0	0	#NUM!	0	0	#NUM!	0	#NUM!	#NUM!	0	0	1	#NUM!	0	3.80735	4.08746	2.58496	2.32193	0	0	2	0	1	0	#NUM!	#NUM!	1.58496	1	#NUM!	0
Rubrobacter xylanophilus DSM 9941 (266117)	#NUM!	2	0	#NUM!	0	1	#NUM!	#NUM!	#NUM!	#NUM!	1	#NUM!	#NUM!	1	0	1	#NUM!	#NUM!	#NUM!	4.85798	3	#NUM!	1	#NUM!	1	0	1.58496	0	#NUM!	#NUM!	1.58496	1.58496	#NUM!	#NUM!
Ruegeria pomeroyi DSS-3 (246200)	2.32193	2.32193	#NUM!	1	0	2.58496	#NUM!	2	#NUM!	#NUM!	2	#NUM!	#NUM!	0	0	1	#NUM!	0	3.16993	4.52356	4.32193	1.58496	0	0	2.32193	0	2	0	#NUM!	#NUM!	1.58496	1.58496	#NUM!	0
Ruegeria sp. TM1040 (292414)	2	2.32193	#NUM!	1	0	1	#NUM!	2	#NUM!	0	0	#NUM!	#NUM!	0	0	1.58496	#NUM!	#NUM!	2.80735	4.24793	3.45943	2	0	0	2.32193	0	1.58496	0	#NUM!	#NUM!	1	1.58496	0	0
Saccharomonospora viridis DSM 43017 (471857)	#NUM!	2.32193	#NUM!	0	0	2.32193	#NUM!	#NUM!	1.58496	0	#NUM!	1	#NUM!	1	0	2.32193	0	0	#NUM!	4.9542	3.45943	0	1	#NUM!	#NUM!	0	0	0	0	#NUM!	2	1.58496	#NUM!	#NUM!
Saccharophagus degradans 2-40 (203122)	3.16993	3	#NUM!	1	0	1	#NUM!	0	0	#NUM!	1	#NUM!	#NUM!	0	0	2.32193	#NUM!	1	3.70044	4.64386	1.58496	1.58496	#NUM!	0	#NUM!	0	2	0	#NUM!	#NUM!	1.58496	1	#NUM!	0
Saccharopolyspora erythraea NRRL 2338 (405948)	#NUM!	2	#NUM!	0	0	3.32193	0	#NUM!	1	1.58496	#NUM!	0	0	0	0	3.32193	0	#NUM!	#NUM!	6.74147	4.90689	0	1.58496	#NUM!	2.80735	0	0	1	#NUM!	#NUM!	1.58496	1.58496	#NUM!	0
Salinibacter ruber DSM 13855 (309807)	3	2.80735	#NUM!	#NUM!	0	2	#NUM!	0	#NUM!	#NUM!	#NUM!	#NUM!	#NUM!	0	0	0	#NUM!	#NUM!	3	2.80735	0	1.58496	#NUM!	#NUM!	0	0	1	0	#NUM!	#NUM!	1	1	#NUM!	0
Salinispora arenicola CNS-205 (391037)	0	2.58496	0	#NUM!	0	2.32193	#NUM!	#NUM!	0	1	#NUM!	1	0	1	0	2	#NUM!	#NUM!	1	5.80735	3.16993	1	0	#NUM!	1	0	0	#NUM!	#NUM!	#NUM!	1.58496	1	#NUM!	0
Salinispora tropica CNB-440 (369723)	0	2	#NUM!	#NUM!	0	2.80735	#NUM!	#NUM!	#NUM!	1	0	0	0	1	0	2.32193	#NUM!	#NUM!	#NUM!	5.9542	3.16993	0	0	#NUM!	#NUM!	0	1	#NUM!	#NUM!	#NUM!	1.58496	1	#NUM!	0
Salmonella enterica subsp. arizonae serovar 62:z4,z23:-- str. RSK2980 (882884)	2.32193	0	1	1.58496	0	1	0	0	#NUM!	0	1	0	0	0	0	1	2	0	3.58496	5.70044	2	1.58496	2	0	1	0	2	1	0	1	1.58496	2	0	0
Salmonella enterica subsp. enterica serovar Choleraesuis str. SC-B67 (321314)	2.32193	#NUM!	#NUM!	0	0	2	0	0	0	0	1	#NUM!	#NUM!	#NUM!	#NUM!	1	1.58496	0	3	5.72792	0	1	2	0	1	0	1	1	#NUM!	0	0	0	0	0
Salmonella enterica subsp. enterica serovar Gallinarum str. 287/91 (550538)	1.58496	0	#NUM!	#NUM!	#NUM!	1	#NUM!	0	0	0	0	#NUM!	#NUM!	#NUM!	0	0	0	0	2.32193	5.67243	0	1	#NUM!	0	0	0	#NUM!	0	0	0	0	1	#NUM!	#NUM!
Salmonella enterica subsp. enterica serovar Typhimurium str. LT2 (99287)	2	1.58496	#NUM!	1	0	1	0	0	0	0	1	0	0	0	0	0	2	0	3.16993	5.93074	2.32193	1.58496	2.32193	0	0	0	2	1	0	0	1.58496	1.58496	0	0
Salmonella enterica subsp. enterica serovar Typhi str. CT18 (220341)	#NUM!	#NUM!	#NUM!	#NUM!	#NUM!	#NUM!	#NUM!	#NUM!	#NUM!	#NUM!	#NUM!	#NUM!	#NUM!	#NUM!	#NUM!	0	#NUM!	#NUM!	#NUM!	2	#NUM!	0	#NUM!	#NUM!	#NUM!	0	0	#NUM!	#NUM!	#NUM!	#NUM!	#NUM!	#NUM!	#NUM!
Salmonella enterica subsp. enterica serovar Typhi str. Ty2 (209261)	2.58496	#NUM!	#NUM!	1	0	1	0	#NUM!	0	0	0	#NUM!	0	0	#NUM!	1	2.32193	#NUM!	3.32193	5.93074	2.32193	1.58496	#NUM!	0	1	0	2	0	0	0	1	1	0	0
Sebaldella termitidis ATCC 33386 (526218)	0	1.58496	#NUM!	0	0	#NUM!	#NUM!	#NUM!	#NUM!	#NUM!	#NUM!	#NUM!	0	0	0	2.32193	#NUM!	#NUM!	2.58496	2.80735	4.24793	3.16993	#NUM!	#NUM!	0	0	2	0	#NUM!	#NUM!	1	2	#NUM!	#NUM!
Serratia proteamaculans 568 (399741)	3.32193	1	0	1.58496	0	2	0	0	1	0	1	0	0	0	0	2	2	1	4.16993	6.55459	2.80735	1.58496	2	0	2.32193	0	2	1	0	0	1.58496	2	#NUM!	0
Shewanella amazonensis SB2B (326297)	3.70044	2.58496	#NUM!	1	0	1.58496	0	#NUM!	1	#NUM!	#NUM!	0	0	0	0	0	#NUM!	1	4.24793	4.80735	2.32193	2.32193	#NUM!	0	1.58496	0	2.58496	0	0	#NUM!	2.32193	1	#NUM!	1
Shewanella baltica OS155 (325240)	3.80735	2	#NUM!	1	0	1	0	0	1	#NUM!	#NUM!	0	#NUM!	0	0	0	1	1	4.32193	4.90689	3	2.80735	0	0	2.32193	0	2.58496	0	0	#NUM!	2	1.58496	#NUM!	0
Shewanella baltica OS195 (399599)	3.90689	1	#NUM!	0	#NUM!	1	0	0	1.58496	#NUM!	#NUM!	0	#NUM!	0	#NUM!	0	1	1	4.24793	4.45943	2.32193	2.58496	0	0	2.32193	0	1.58496	#NUM!	0	#NUM!	1.58496	0	#NUM!	0
Shewanella baltica OS223 (407976)	3.70044	2	#NUM!	0	#NUM!	1	#NUM!	0	1	#NUM!	#NUM!	#NUM!	#NUM!	0	#NUM!	0	1	1	3.45943	4.75489	1.58496	2.80735	#NUM!	0	2.32193	0	1	#NUM!	0	#NUM!	1.58496	0	#NUM!	0
Shewanella denitrificans OS217 (318161)	4.08746	2.32193	#NUM!	1	0	1.58496	#NUM!	0	#NUM!	0	0	0	#NUM!	0	0	2	#NUM!	1	3.58496	4.45943	2.58496	2	#NUM!	0	1.58496	0	1.58496	0	#NUM!	#NUM!	1.58496	1	#NUM!	0
Shewanella frigidimarina NCIMB 400 (318167)	3.90689	3.16993	#NUM!	1	0	0	0	#NUM!	0	0	0	0	#NUM!	0	0	#NUM!	#NUM!	1	4.32193	4.75489	3.16993	2.32193	1	0	2.80735	0	2.32193	0	#NUM!	#NUM!	2	1	#NUM!	1
Shewanella halifaxensis HAW-EB4 (458817)	4.32193	2.58496	#NUM!	1	0	1.58496	1	0	1	#NUM!	#NUM!	0	#NUM!	0	0	1	#NUM!	0	4.80735	4.70044	1.58496	2.58496	0	0	2.32193	0	1.58496	0	0	#NUM!	1.58496	1.58496	#NUM!	0
Shewanella loihica PV-4 (323850)	4.08746	2.80735	#NUM!	1	0	2.32193	0	#NUM!	0	#NUM!	0	0	#NUM!	0	0	0	#NUM!	0	4.45943	4.39232	2.80735	2.32193	#NUM!	0	1.58496	0	2	0	0	#NUM!	2	1.58496	#NUM!	0
Shewanella oneidensis MR-1 (211586)	3.80735	2.58496	#NUM!	1	1	1	0	0	1	#NUM!	#NUM!	0	#NUM!	0	0	0	0	1	4.32193	4.24793	2.32193	2.58496	1	0	2.32193	0	2.32193	0	#NUM!	#NUM!	2	1.58496	#NUM!	1
Shewanella pealeana ATCC 700345 (398579)	4.24793	2.80735	#NUM!	1	0	1	1	0	1	#NUM!	#NUM!	0	#NUM!	0	0	1	#NUM!	0	4.80735	4.58496	2	2.58496	0	0	2	0	1.58496	0	0	#NUM!	1.58496	1.58496	#NUM!	#NUM!
Shewanella piezotolerans WP3 (225849)	4.70044	2.80735	#NUM!	1	0	2.32193	0	2	0	#NUM!	#NUM!	0	#NUM!	0	0	1	1	0	5.04439	4.90689	2.80735	2.58496	1	0	2	0	2	0	#NUM!	#NUM!	2	1.58496	#NUM!	#NUM!
Shewanella sediminis HAW-EB3 (425104)	4.45943	3.32193	#NUM!	1	0	2.58496	0	1	1	#NUM!	#NUM!	0	#NUM!	0	0	1.58496	0	0	4.70044	5	3	2.58496	1	0	2.58496	0	1	0	#NUM!	#NUM!	2.32193	1	#NUM!	#NUM!
Shewanella sp. ANA-3 (94122)	4.39232	2.32193	0	1.58496	0	1	0	0	1	0	0	0	#NUM!	0	#NUM!	0	0	1	4.58496	5.08746	2.80735	2.58496	0	0	1.58496	0	2.58496	0	#NUM!	#NUM!	2	1	#NUM!	1
Shewanella sp. MR-4 (60480)	3.90689	2.80735	#NUM!	1	0	1	0	0	1	#NUM!	#NUM!	0	#NUM!	0	0	0	0	1	4.39232	4.85798	3.16993	2.58496	0	0	1.58496	0	2.58496	0	#NUM!	#NUM!	2	1.58496	#NUM!	1
Shewanella sp. MR-7 (60481)	3.80735	1.58496	#NUM!	1	0	1	0	0	1	#NUM!	#NUM!	#NUM!	#NUM!	0	#NUM!	#NUM!	0	1	4.16993	4.80735	2.58496	2.58496	0	#NUM!	1	0	1.58496	#NUM!	#NUM!	#NUM!	1.58496	1	#NUM!	1
Shewanella sp. W3-18-1 (351745)	4.16993	2.58496	0	1.58496	0	1	0	0	1	#NUM!	#NUM!	0	#NUM!	0	0	0	0	1	4.24793	4.24793	2.80735	2.58496	0	0	1.58496	0	2.32193	0	0	#NUM!	2.32193	1.58496	#NUM!	0
Shewanella woodyi ATCC 51908 (392500)	4	3.45943	#NUM!	1	0	1.58496	0	2.32193	1.58496	#NUM!	1	0	#NUM!	0	0	1	#NUM!	0	4.39232	5.12928	3.32193	2.58496	0	0	2.32193	0	2.58496	0	0	#NUM!	1.58496	1	#NUM!	0
Shigella dysenteriae Sd197 (300267)	2.58496	0	0	0	#NUM!	1	0	#NUM!	#NUM!	0	1	#NUM!	0	0	#NUM!	1	2.58496	#NUM!	3	5.42626	1	2	1	0	1	0	0	0	0	#NUM!	#NUM!	0	0	#NUM!
Shigella flexneri 5 str. 8401 (373384)	2.80735	#NUM!	#NUM!	#NUM!	#NUM!	0	#NUM!	#NUM!	0	#NUM!	#NUM!	#NUM!	#NUM!	0	#NUM!	#NUM!	2	#NUM!	2.80735	5.20945	0	1.58496	#NUM!	0	0	0	#NUM!	#NUM!	#NUM!	#NUM!	#NUM!	1	#NUM!	#NUM!
Sinorhizobium medicae WSM419 (366394)	3	2	#NUM!	1	0	2.32193	#NUM!	#NUM!	1	#NUM!	1.58496	#NUM!	0	0	0	3	0	#NUM!	4.24793	5.32193	4.16993	1	2	0	2.32193	0	2.32193	0	#NUM!	#NUM!	2	1	#NUM!	0
Sinorhizobium meliloti 1021 (266834)	3.45943	2	#NUM!	1	0	2.58496	#NUM!	#NUM!	1	0	1.58496	#NUM!	0	0	0	3	0	#NUM!	4.45943	5.49185	4	1	2	0	2.32193	0	2	0	#NUM!	#NUM!	1	1	#NUM!	0
Slackia heliotrinireducens DSM 20476 (471855)	#NUM!	1.58496	#NUM!	0	0	#NUM!	#NUM!	#NUM!	#NUM!	#NUM!	#NUM!	#NUM!	#NUM!	0	0	2.58496	#NUM!	0	0	3.45943	2.80735	2.32193	#NUM!	#NUM!	1	0	#NUM!	#NUM!	#NUM!	#NUM!	1	1	#NUM!	#NUM!
Sodalis glossinidius str. 'morsitans' (343509)	0	1	#NUM!	1.58496	0	#NUM!	#NUM!	#NUM!	0	0	0	0	0	0	0	#NUM!	0	#NUM!	2	3.58496	2.32193	#NUM!	2	0	#NUM!	0	1.58496	0	#NUM!	0	1	1	#NUM!	#NUM!
Sorangium cellulosum 'So ce 56' (448385)	3.16993	4	#NUM!	1	1	3.45943	#NUM!	2.80735	0	#NUM!	2.58496	#NUM!	#NUM!	1.58496	0	2.32193	#NUM!	0	3.70044	4.75489	3.80735	3	1	#NUM!	2.32193	0	2	1	0	#NUM!	3	2.32193	#NUM!	#NUM!
Sphaerobacter thermophilus DSM 20745 (479434)	#NUM!	3	#NUM!	0	0	2.80735	#NUM!	#NUM!	#NUM!	1	1.58496	#NUM!	#NUM!	0	0	#NUM!	#NUM!	#NUM!	0	5	2	#NUM!	0	#NUM!	#NUM!	0	#NUM!	0	#NUM!	#NUM!	1	2	#NUM!	#NUM!
Sphingomonas wittichii RW1 (392499)	3	3.16993	#NUM!	1.58496	0	3	#NUM!	0	2	0	1.58496	0	#NUM!	0	0	1.58496	0	1	3.90689	5.85798	4.58496	1	2	0	3.70044	0	2.80735	1.58496	#NUM!	#NUM!	1.58496	1	#NUM!	#NUM!
Sphingopyxis alaskensis RB2256 (317655)	3.16993	2	#NUM!	2	0	3.58496	#NUM!	#NUM!	#NUM!	0	1.58496	#NUM!	#NUM!	0	0	2.80735	#NUM!	0	3	4.64386	2.58496	0	0	0	0	0	2	1	#NUM!	#NUM!	2	1	#NUM!	0
Staphylococcus aureus subsp. aureus COL (93062)	0	#NUM!	#NUM!	#NUM!	0	1	0	#NUM!	0	#NUM!	#NUM!	#NUM!	#NUM!	#NUM!	#NUM!	#NUM!	0	#NUM!	0	4	1.58496	0	#NUM!	#NUM!	1	0	#NUM!	#NUM!	#NUM!	#NUM!	0	1.58496	0	#NUM!
Staphylococcus aureus subsp. aureus ED98 (681288)	#NUM!	#NUM!	#NUM!	#NUM!	#NUM!	0	0	#NUM!	#NUM!	#NUM!	#NUM!	#NUM!	#NUM!	#NUM!	#NUM!	#NUM!	0	#NUM!	#NUM!	1	#NUM!	#NUM!	#NUM!	#NUM!	#NUM!	0	#NUM!	#NUM!	#NUM!	#NUM!	#NUM!	0	0	#NUM!
Staphylococcus aureus subsp. aureus JH9 (359786)	#NUM!	0	#NUM!	#NUM!	#NUM!	0	#NUM!	#NUM!	#NUM!	#NUM!	#NUM!	#NUM!	#NUM!	0	#NUM!	#NUM!	0	#NUM!	#NUM!	2	#NUM!	#NUM!	#NUM!	#NUM!	#NUM!	0	#NUM!	#NUM!	#NUM!	#NUM!	#NUM!	#NUM!	#NUM!	#NUM!
Staphylococcus aureus subsp. aureus MRSA252 (282458)	0	0	1	#NUM!	0	1	0	#NUM!	0	#NUM!	0	#NUM!	#NUM!	1	#NUM!	#NUM!	0	0	0	4.58496	2	0	#NUM!	#NUM!	1	0	0	#NUM!	#NUM!	#NUM!	1	0	0	#NUM!
Staphylococcus aureus subsp. aureus Mu50 (158878)	0	1	0	1	0	1	0	#NUM!	0	#NUM!	#NUM!	#NUM!	#NUM!	0	0	1.58496	0	1	0	4.90689	3.32193	0	#NUM!	#NUM!	1	0	0	1	#NUM!	#NUM!	2.32193	1.58496	0	#NUM!
Staphylococcus aureus subsp. aureus N315 (158879)	#NUM!	#NUM!	0	#NUM!	#NUM!	0	#NUM!	#NUM!	#NUM!	#NUM!	#NUM!	#NUM!	#NUM!	#NUM!	#NUM!	#NUM!	0	#NUM!	#NUM!	2	0	#NUM!	#NUM!	#NUM!	#NUM!	0	#NUM!	#NUM!	#NUM!	#NUM!	#NUM!	#NUM!	#NUM!	#NUM!
Staphylococcus carnosus subsp. carnosus TM300 (396513)	0	1	0	1	0	1	0	#NUM!	1	#NUM!	#NUM!	#NUM!	#NUM!	0	0	1	#NUM!	0	0	5.08746	3.70044	0	1	#NUM!	1	0	0	0	0	#NUM!	2	1	#NUM!	#NUM!
Staphylococcus epidermidis ATCC 12228 (176280)	0	1.58496	1.58496	1	0	1.58496	#NUM!	#NUM!	0	0	0	#NUM!	#NUM!	0	0	0	0	1	0	4.58496	2.58496	0	1	#NUM!	1	0	0	0	#NUM!	#NUM!	2.32193	1	#NUM!	#NUM!
Staphylococcus haemolyticus JCSC1435 (279808)	0	1	1.58496	1	0	1	#NUM!	#NUM!	0	0	0	#NUM!	#NUM!	1	0	1	0	0	0	4.85798	3.70044	1	1	#NUM!	1	0	0	0	#NUM!	#NUM!	2.32193	1.58496	0	#NUM!
Staphylococcus saprophyticus subsp. saprophyticus ATCC 15305 (342451)	0	1	2.32193	1	0	1	#NUM!	#NUM!	0	#NUM!	#NUM!	#NUM!	0	1	0	1.58496	0	1	0	5.32193	3.90689	0	2	#NUM!	0	0	0	0	#NUM!	#NUM!	2.32193	1	0	#NUM!
Staphylothermus marinus F1 (399550)	#NUM!	1	#NUM!	#NUM!	#NUM!	#NUM!	#NUM!	#NUM!	#NUM!	#NUM!	#NUM!	0	#NUM!	#NUM!	#NUM!	0	#NUM!	#NUM!	#NUM!	3	#NUM!	1	#NUM!	#NUM!	#NUM!	0	#NUM!	#NUM!	#NUM!	#NUM!	0	#NUM!	#NUM!	#NUM!
Stenotrophomonas maltophilia K279a (522373)	4	2	0	1.58496	0	3.70044	#NUM!	#NUM!	1.58496	1	1	0	0	0	0	2.80735	1.58496	1.58496	4.45943	5.45943	1.58496	1.58496	2.58496	0	2.32193	0	2.58496	1.58496	#NUM!	#NUM!	2.32193	1	#NUM!	#NUM!
Stenotrophomonas maltophilia R551-3 (391008)	4.08746	2	0	1.58496	0	3.32193	#NUM!	#NUM!	1	0	0	0	0	0	0	2.32193	1.58496	1.58496	4.70044	5.39232	1.58496	1	2	0	2.58496	0	2.32193	1.58496	#NUM!	#NUM!	2	1.58496	#NUM!	#NUM!
Streptobacillus moniliformis DSM 12112 (519441)	#NUM!	0	#NUM!	0	0	#NUM!	#NUM!	#NUM!	#NUM!	#NUM!	#NUM!	#NUM!	0	0	0	#NUM!	#NUM!	#NUM!	0	2.58496	0	1.58496	#NUM!	#NUM!	0	0	1	0	#NUM!	#NUM!	1	1	#NUM!	#NUM!
Streptococcus agalactiae 2603V/R (208435)	#NUM!	0	#NUM!	2	0	1	0	#NUM!	#NUM!	#NUM!	#NUM!	#NUM!	0	0	0	1	#NUM!	#NUM!	0	3.58496	2.32193	1	#NUM!	#NUM!	0	0	0	0	0	#NUM!	1	1	#NUM!	#NUM!
Streptococcus dysgalactiae subsp. equisimilis GGS_124 (486410)	#NUM!	0	#NUM!	2	0	0	0	#NUM!	#NUM!	#NUM!	#NUM!	#NUM!	0	0	0	1.58496	#NUM!	0	0	3.45943	2.32193	1	#NUM!	#NUM!	0	0	1	0	#NUM!	#NUM!	1.58496	1	#NUM!	#NUM!
Streptococcus equi subsp. zooepidemicus (40041)	#NUM!	#NUM!	#NUM!	1	0	0	#NUM!	#NUM!	#NUM!	#NUM!	#NUM!	#NUM!	0	0	0	0	#NUM!	0	1	2.32193	0	1	#NUM!	#NUM!	#NUM!	0	0	0	#NUM!	#NUM!	1	1	#NUM!	#NUM!
Streptococcus equi subsp. zooepidemicus MGCS10565 (552526)	#NUM!	1	#NUM!	1.58496	0	0	#NUM!	#NUM!	#NUM!	#NUM!	#NUM!	#NUM!	0	0	0	0	#NUM!	0	1	2.80735	2	1	#NUM!	#NUM!	#NUM!	0	#NUM!	0	#NUM!	#NUM!	2.32193	1	#NUM!	#NUM!
Streptococcus gordonii str. Challis substr. CH1 (467705)	#NUM!	1.58496	#NUM!	1.58496	0	0	0	#NUM!	#NUM!	#NUM!	#NUM!	#NUM!	0	0	0	1.58496	#NUM!	0	0	3.45943	3	1	#NUM!	#NUM!	#NUM!	0	1	0	0	#NUM!	2	1	#NUM!	#NUM!
Streptococcus mutans UA159 (210007)	#NUM!	0	#NUM!	1.58496	0	1	0	#NUM!	#NUM!	#NUM!	#NUM!	#NUM!	#NUM!	0	0	2.32193	#NUM!	#NUM!	0	3.32193	3.32193	1.58496	#NUM!	#NUM!	#NUM!	0	1	0	0	#NUM!	1.58496	1	#NUM!	#NUM!
Streptococcus pneumoniae 70585 (488221)	#NUM!	#NUM!	#NUM!	0	#NUM!	#NUM!	0	#NUM!	#NUM!	#NUM!	#NUM!	#NUM!	#NUM!	0	#NUM!	1.58496	#NUM!	0	0	2.32193	1	1	#NUM!	#NUM!	#NUM!	0	0	#NUM!	0	#NUM!	#NUM!	0	#NUM!	#NUM!
Streptococcus pneumoniae CGSP14 (516950)	#NUM!	#NUM!	#NUM!	#NUM!	#NUM!	#NUM!	0	#NUM!	#NUM!	#NUM!	#NUM!	#NUM!	#NUM!	0	#NUM!	0	#NUM!	0	0	2	1.58496	1	#NUM!	#NUM!	#NUM!	0	0	#NUM!	0	#NUM!	#NUM!	0	#NUM!	#NUM!
Streptococcus pneumoniae D39 (373153)	#NUM!	#NUM!	#NUM!	#NUM!	#NUM!	#NUM!	0	#NUM!	#NUM!	#NUM!	#NUM!	#NUM!	#NUM!	#NUM!	#NUM!	0	#NUM!	#NUM!	#NUM!	0	0	#NUM!	#NUM!	#NUM!	#NUM!	0	1.58496	#NUM!	#NUM!	#NUM!	#NUM!	0	#NUM!	#NUM!
Streptococcus pneumoniae G54 (512566)	#NUM!	#NUM!	#NUM!	0	#NUM!	0	#NUM!	#NUM!	#NUM!	#NUM!	#NUM!	#NUM!	0	0	0	0	#NUM!	#NUM!	#NUM!	2.32193	0	1	#NUM!	#NUM!	#NUM!	0	0	#NUM!	#NUM!	#NUM!	#NUM!	1	#NUM!	#NUM!
Streptococcus pneumoniae Hungary19A-6 (487214)	#NUM!	#NUM!	#NUM!	0	#NUM!	0	0	#NUM!	#NUM!	#NUM!	#NUM!	#NUM!	0	0	#NUM!	0	#NUM!	#NUM!	#NUM!	2.58496	0	1	#NUM!	#NUM!	#NUM!	0	#NUM!	#NUM!	#NUM!	#NUM!	#NUM!	1	#NUM!	#NUM!
Streptococcus pneumoniae R6 (171101)	#NUM!	#NUM!	#NUM!	#NUM!	#NUM!	0	0	#NUM!	#NUM!	#NUM!	#NUM!	#NUM!	0	0	#NUM!	1.58496	#NUM!	0	0	2.58496	2	1	#NUM!	#NUM!	#NUM!	0	1	#NUM!	0	#NUM!	1	1	#NUM!	#NUM!
Streptococcus pneumoniae TIGR4 (170187)	#NUM!	#NUM!	#NUM!	2.32193	0	0	0	#NUM!	#NUM!	#NUM!	#NUM!	#NUM!	0	0	0	2	#NUM!	0	0	2.80735	2.58496	1.58496	#NUM!	#NUM!	#NUM!	0	1	0	0	#NUM!	1	1	#NUM!	#NUM!
Streptococcus pyogenes M1 GAS (160490)	#NUM!	0	#NUM!	2	0	0	0	#NUM!	#NUM!	#NUM!	#NUM!	#NUM!	0	0	0	0	#NUM!	0	0	3	1.58496	0	#NUM!	#NUM!	0	0	0	0	#NUM!	#NUM!	1	0	#NUM!	#NUM!
Streptococcus pyogenes MGAS315 (198466)	#NUM!	#NUM!	#NUM!	1	#NUM!	#NUM!	0	#NUM!	#NUM!	#NUM!	#NUM!	#NUM!	0	1	0	0	#NUM!	0	0	3	0	0	#NUM!	#NUM!	#NUM!	0	0	0	#NUM!	#NUM!	1	0	#NUM!	#NUM!
Streptococcus pyogenes MGAS8232 (186103)	#NUM!	#NUM!	#NUM!	1	#NUM!	0	0	#NUM!	#NUM!	#NUM!	#NUM!	#NUM!	0	0	0	0	#NUM!	0	1	2.80735	1.58496	0	#NUM!	#NUM!	0	0	0	0	#NUM!	#NUM!	1	#NUM!	#NUM!	#NUM!
Streptococcus pyogenes MGAS9429 (370551)	#NUM!	#NUM!	#NUM!	0	0	0	0	#NUM!	#NUM!	#NUM!	#NUM!	#NUM!	0	0	#NUM!	0	#NUM!	0	#NUM!	2.80735	#NUM!	#NUM!	#NUM!	#NUM!	0	1	#NUM!	0	#NUM!	#NUM!	1	1	#NUM!	#NUM!
Streptococcus sanguinis SK36 (388919)	#NUM!	#NUM!	#NUM!	1.58496	0	3.45943	0	#NUM!	#NUM!	#NUM!	#NUM!	#NUM!	0	0	0	2	#NUM!	0	0	3.16993	3.16993	1.58496	#NUM!	#NUM!	1	0	1.58496	0	0	#NUM!	2.32193	1	#NUM!	#NUM!
Streptococcus suis 05ZYH33 (391295)	#NUM!	#NUM!	#NUM!	2	0	0	#NUM!	#NUM!	#NUM!	#NUM!	#NUM!	#NUM!	0	0	0	#NUM!	#NUM!	0	0	2.58496	2.32193	2.32193	#NUM!	#NUM!	0	0	0	0	0	#NUM!	1.58496	1	#NUM!	#NUM!
Streptococcus thermophilus LMD-9 (322159)	#NUM!	#NUM!	#NUM!	0	0	0	0	#NUM!	#NUM!	#NUM!	#NUM!	#NUM!	#NUM!	0	0	#NUM!	#NUM!	#NUM!	#NUM!	2.58496	1.58496	1.58496	#NUM!	#NUM!	#NUM!	0	#NUM!	0	0	#NUM!	1	1	#NUM!	#NUM!
Streptococcus thermophilus LMG 18311 (264199)	#NUM!	#NUM!	#NUM!	1.58496	0	0	0	#NUM!	#NUM!	#NUM!	#NUM!	#NUM!	#NUM!	0	#NUM!	1	#NUM!	#NUM!	#NUM!	2.80735	2.32193	2.32193	#NUM!	#NUM!	#NUM!	0	0	0	0	#NUM!	1.58496	1	#NUM!	#NUM!
Streptococcus uberis 0140J (218495)	#NUM!	0	#NUM!	2	0	0	0	#NUM!	#NUM!	#NUM!	#NUM!	#NUM!	0	0	0	2	#NUM!	#NUM!	0	3.32193	2.32193	1.58496	0	#NUM!	1	0	0	0	#NUM!	#NUM!	1.58496	0	#NUM!	#NUM!
Streptomyces avermitilis MA-4680 (227882)	0	2.58496	0	0	1	3.80735	1	#NUM!	2.32193	1	0	#NUM!	0	1	0	3	2.58496	0	#NUM!	6.44294	5.16993	2	1	#NUM!	2.32193	0	#NUM!	0	#NUM!	#NUM!	2.58496	2.80735	#NUM!	#NUM!
Streptomyces coelicolor (1902)	0	2.32193	0	0	1	3.70044	1	#NUM!	2	1	1	#NUM!	1	1	0	3	1.58496	0	#NUM!	6.59991	5.42626	0	1.58496	#NUM!	2.32193	0	0	1	#NUM!	#NUM!	2.32193	3.16993	#NUM!	0
Streptomyces griseus subsp. griseus NBRC 13350 (455632)	0	2.32193	0	0	0	3.16993	0	#NUM!	1.58496	0	0	0	0	1	0	2.80735	1.58496	0	#NUM!	6.61471	4.90689	0	2.58496	#NUM!	2.58496	0	#NUM!	0	#NUM!	#NUM!	2.80735	2.80735	#NUM!	0
Streptosporangium roseum DSM 43021 (479432)	1	2.80735	0	0	0	5.20945	#NUM!	#NUM!	2	1.58496	2.32193	0	1	1	0	3.58496	1	0	1	7.18982	6.06609	1.58496	2.80735	#NUM!	2.32193	0	#NUM!	0	#NUM!	#NUM!	2.58496	3.32193	#NUM!	#NUM!
Sulfolobus acidocaldarius DSM 639 (330779)	#NUM!	1.58496	#NUM!	#NUM!	#NUM!	#NUM!	0	#NUM!	#NUM!	#NUM!	#NUM!	0	#NUM!	#NUM!	#NUM!	0	#NUM!	#NUM!	#NUM!	4.80735	2.80735	#NUM!	#NUM!	#NUM!	0	0	#NUM!	0	#NUM!	#NUM!	2	#NUM!	#NUM!	#NUM!
Sulfolobus islandicus L.S.2.15 (429572)	#NUM!	1	#NUM!	#NUM!	#NUM!	#NUM!	0	#NUM!	#NUM!	#NUM!	#NUM!	#NUM!	#NUM!	#NUM!	#NUM!	0	#NUM!	#NUM!	#NUM!	5	1	#NUM!	#NUM!	#NUM!	0	0	#NUM!	#NUM!	#NUM!	#NUM!	1	#NUM!	#NUM!	#NUM!
Sulfolobus islandicus M.14.25 (427317)	#NUM!	2	#NUM!	#NUM!	0	#NUM!	0	#NUM!	#NUM!	#NUM!	#NUM!	#NUM!	#NUM!	#NUM!	#NUM!	0	#NUM!	#NUM!	#NUM!	5.2854	1.58496	#NUM!	#NUM!	#NUM!	0	0	#NUM!	0	#NUM!	#NUM!	1.58496	#NUM!	#NUM!	#NUM!
Sulfolobus islandicus Y.G.57.14 (439386)	#NUM!	0	#NUM!	#NUM!	1	#NUM!	0	#NUM!	#NUM!	#NUM!	#NUM!	#NUM!	#NUM!	#NUM!	#NUM!	#NUM!	#NUM!	#NUM!	#NUM!	4.70044	0	#NUM!	#NUM!	#NUM!	0	0	#NUM!	#NUM!	#NUM!	#NUM!	#NUM!	#NUM!	#NUM!	#NUM!
Sulfolobus solfataricus P2 (273057)	#NUM!	2	#NUM!	#NUM!	0	#NUM!	0	#NUM!	#NUM!	#NUM!	#NUM!	#NUM!	#NUM!	#NUM!	#NUM!	0	#NUM!	#NUM!	#NUM!	5.49185	1.58496	#NUM!	#NUM!	#NUM!	1	0	#NUM!	0	#NUM!	#NUM!	1.58496	#NUM!	#NUM!	#NUM!
Sulfolobus tokodaii str. 7 (273063)	#NUM!	2.32193	#NUM!	#NUM!	0	#NUM!	#NUM!	#NUM!	#NUM!	#NUM!	#NUM!	0	#NUM!	#NUM!	#NUM!	0	#NUM!	#NUM!	#NUM!	5.12928	2.32193	#NUM!	#NUM!	#NUM!	0	0	#NUM!	0	#NUM!	#NUM!	1.58496	#NUM!	#NUM!	#NUM!
Sulfurihydrogenibium azorense Az-Fu1 (204536)	2.58496	2.58496	0	#NUM!	0	#NUM!	#NUM!	1	#NUM!	#NUM!	#NUM!	0	#NUM!	0	0	#NUM!	#NUM!	#NUM!	2.80735	2.32193	#NUM!	0	#NUM!	0	0	0	0	0	0	#NUM!	2	1	#NUM!	#NUM!
Sulfurihydrogenibium sp. YO3AOP1 (436114)	2.58496	2.80735	0	#NUM!	0	#NUM!	#NUM!	1	#NUM!	#NUM!	0	0	#NUM!	0	0	#NUM!	#NUM!	#NUM!	3	2.80735	#NUM!	0	#NUM!	0	#NUM!	0	0	0	0	#NUM!	1.58496	1	#NUM!	#NUM!
Sulfurimonas denitrificans DSM 1251 (326298)	3.16993	1	0	0	0	#NUM!	0	1	0	#NUM!	#NUM!	#NUM!	#NUM!	0	0	#NUM!	#NUM!	#NUM!	2.80735	2	0	0	#NUM!	0	#NUM!	0	1.58496	0	0	#NUM!	2	1.58496	#NUM!	#NUM!
Sulfurospirillum deleyianum DSM 6946 (525898)	2.32193	2	0	0	0	#NUM!	0	0	#NUM!	#NUM!	#NUM!	#NUM!	#NUM!	0	0	#NUM!	#NUM!	0	2.58496	3.32193	0	1	#NUM!	0	#NUM!	0	1	1	#NUM!	#NUM!	1	1	#NUM!	#NUM!
Sulfurovum sp. NBC37-1 (387093)	3.45943	1.58496	0	1	0	#NUM!	#NUM!	1.58496	0	#NUM!	1.58496	0	#NUM!	0	0	#NUM!	0	#NUM!	3.45943	2.58496	#NUM!	0	#NUM!	0	#NUM!	0	2	#NUM!	0	#NUM!	2.80735	1	#NUM!	#NUM!
Symbiobacterium thermophilum IAM 14863 (292459)	0	3	0	0	0	2.80735	#NUM!	0	#NUM!	#NUM!	0	#NUM!	0	0	0	1	#NUM!	#NUM!	0	3.90689	2.58496	1	0	#NUM!	0	0	0	1	#NUM!	#NUM!	2	2	#NUM!	0
Synechococcus elongatus PCC 6301 (269084)	1	2.80735	#NUM!	#NUM!	0	#NUM!	#NUM!	#NUM!	#NUM!	#NUM!	#NUM!	0	#NUM!	0	0	1	0	0	2.80735	2.32193	0	0	#NUM!	#NUM!	0	0	#NUM!	0	#NUM!	#NUM!	2	1	#NUM!	0
Synechococcus elongatus PCC 7942 (1140)	0	1.58496	#NUM!	#NUM!	0	#NUM!	#NUM!	#NUM!	0	#NUM!	#NUM!	#NUM!	#NUM!	0	#NUM!	0	0	#NUM!	1.58496	1	#NUM!	0	#NUM!	#NUM!	0	0	#NUM!	0	#NUM!	#NUM!	0	0	#NUM!	#NUM!
Synechococcus sp. CC9311 (64471)	2.32193	2.32193	#NUM!	0	0	1	#NUM!	#NUM!	#NUM!	#NUM!	#NUM!	#NUM!	#NUM!	0	0	0	#NUM!	0	2.32193	2.80735	#NUM!	#NUM!	0	#NUM!	#NUM!	0	0	#NUM!	#NUM!	#NUM!	2	1	#NUM!	#NUM!
Synechococcus sp. CC9605 (110662)	1	2.32193	#NUM!	0	0	1.58496	#NUM!	#NUM!	#NUM!	#NUM!	#NUM!	0	#NUM!	0	0	0	#NUM!	0	1.58496	2.32193	#NUM!	#NUM!	0	#NUM!	#NUM!	0	#NUM!	#NUM!	#NUM!	#NUM!	1.58496	1	#NUM!	0
Synechococcus sp. CC9902 (316279)	1	2.32193	#NUM!	0	0	1	#NUM!	#NUM!	#NUM!	#NUM!	#NUM!	0	#NUM!	0	0	0	#NUM!	0	1.58496	2.32193	#NUM!	#NUM!	0	#NUM!	#NUM!	0	#NUM!	#NUM!	#NUM!	#NUM!	1.58496	1	#NUM!	#NUM!
Synechococcus sp. JA-2-3B'a(2-13) (321332)	0	3	#NUM!	#NUM!	0	1	#NUM!	#NUM!	#NUM!	0	#NUM!	0	#NUM!	0	0	1	#NUM!	#NUM!	1.58496	2.80735	1	#NUM!	#NUM!	#NUM!	#NUM!	0	#NUM!	0	0	#NUM!	2	1.58496	#NUM!	#NUM!
Synechococcus sp. JA-3-3Ab (321327)	0	3	#NUM!	#NUM!	0	1	#NUM!	#NUM!	#NUM!	0	#NUM!	0	#NUM!	0	0	1	#NUM!	#NUM!	2	2.58496	1	#NUM!	#NUM!	#NUM!	#NUM!	0	#NUM!	0	1	#NUM!	2	1	#NUM!	#NUM!
Synechococcus sp. PCC 7002 (32049)	1.58496	2.32193	#NUM!	0	0	0	#NUM!	#NUM!	#NUM!	#NUM!	0	0	#NUM!	0	0	0	#NUM!	1	2.32193	3.16993	0	#NUM!	#NUM!	#NUM!	0	0	0	0	#NUM!	#NUM!	2.32193	1.58496	#NUM!	0
Synechococcus sp. RCC307 (316278)	2	2.58496	#NUM!	#NUM!	0	#NUM!	#NUM!	#NUM!	#NUM!	#NUM!	#NUM!	0	#NUM!	0	0	0	#NUM!	0	2.80735	2.80735	#NUM!	#NUM!	0	#NUM!	#NUM!	0	#NUM!	0	#NUM!	#NUM!	1.58496	1	#NUM!	0
Synechococcus sp. WH 7803 (32051)	1.58496	2.32193	#NUM!	0	0	0	#NUM!	#NUM!	#NUM!	#NUM!	#NUM!	#NUM!	#NUM!	0	0	1	0	0	2.80735	3.32193	#NUM!	#NUM!	0	#NUM!	#NUM!	0	#NUM!	0	#NUM!	#NUM!	1	1	#NUM!	0
Synechococcus sp. WH 8102 (84588)	1	2.32193	#NUM!	0	0	0	#NUM!	#NUM!	#NUM!	#NUM!	#NUM!	0	#NUM!	0	0	0	#NUM!	0	2.32193	2.58496	#NUM!	#NUM!	0	#NUM!	#NUM!	0	#NUM!	#NUM!	#NUM!	#NUM!	1.58496	1	#NUM!	#NUM!
Synechocystis sp. PCC 6803 (1148)	2.58496	2.32193	#NUM!	1	0	1	#NUM!	#NUM!	#NUM!	#NUM!	#NUM!	#NUM!	#NUM!	0	0	0	0	1	2.58496	2.32193	0	1	#NUM!	#NUM!	#NUM!	0	0	0	0	#NUM!	2.58496	1	#NUM!	0
Syntrophobacter fumaroxidans MPOB (335543)	3.32193	2	#NUM!	#NUM!	0	1.58496	#NUM!	0	0	#NUM!	#NUM!	0	#NUM!	0	0	2.80735	#NUM!	#NUM!	3.70044	3.80735	1.58496	0	#NUM!	0	1	0	0	1	0	#NUM!	2	1	#NUM!	#NUM!
Syntrophomonas wolfei subsp. wolfei str. Goettingen (335541)	1	1.58496	#NUM!	#NUM!	0	1.58496	#NUM!	#NUM!	#NUM!	#NUM!	#NUM!	#NUM!	#NUM!	0	0	1.58496	#NUM!	#NUM!	2.32193	2.32193	1.58496	2	#NUM!	#NUM!	0	0	#NUM!	0	#NUM!	#NUM!	0	1.58496	#NUM!	#NUM!
Syntrophus aciditrophicus SB (56780)	1	3	#NUM!	#NUM!	0	#NUM!	#NUM!	#NUM!	0	#NUM!	#NUM!	0	#NUM!	0	0	2.80735	#NUM!	#NUM!	3.16993	2.32193	2	1	0	0	#NUM!	0	#NUM!	0	0	#NUM!	1	1	#NUM!	#NUM!
Teredinibacter turnerae T7901 (377629)	3.58496	2.80735	#NUM!	1.58496	0	2.58496	#NUM!	2	0	#NUM!	#NUM!	#NUM!	#NUM!	0	0	1	#NUM!	1	3.90689	4.24793	1.58496	2	#NUM!	0	1	0	1.58496	0	#NUM!	#NUM!	2	1	#NUM!	1
Thauera sp. MZ1T (85643)	3.45943	2	#NUM!	0	0	#NUM!	#NUM!	0	#NUM!	#NUM!	0	0	#NUM!	0	0	2	#NUM!	1	3.80735	4.58496	2	0	#NUM!	0	2	0	2.32193	0	#NUM!	#NUM!	2	1	#NUM!	0
Thermanaerovibrio acidaminovorans DSM 6589 (525903)	1	0	#NUM!	#NUM!	0	0	#NUM!	#NUM!	#NUM!	#NUM!	#NUM!	#NUM!	0	0	0	#NUM!	#NUM!	#NUM!	1.58496	1.58496	0	1	#NUM!	#NUM!	0	0	#NUM!	#NUM!	#NUM!	#NUM!	1	1	#NUM!	#NUM!
Thermoanaerobacter pseudethanolicus ATCC 33223 (340099)	#NUM!	1.58496	#NUM!	#NUM!	0	#NUM!	#NUM!	#NUM!	#NUM!	#NUM!	#NUM!	#NUM!	#NUM!	0	0	#NUM!	#NUM!	#NUM!	0	2.80735	1	1	#NUM!	#NUM!	1.58496	0	#NUM!	#NUM!	#NUM!	#NUM!	1.58496	2.32193	#NUM!	#NUM!
Thermoanaerobacter sp. X514 (399726)	#NUM!	0	#NUM!	#NUM!	0	#NUM!	#NUM!	#NUM!	#NUM!	#NUM!	#NUM!	#NUM!	#NUM!	1	#NUM!	#NUM!	#NUM!	#NUM!	0	2.32193	0	0	#NUM!	#NUM!	1.58496	0	#NUM!	#NUM!	#NUM!	#NUM!	#NUM!	#NUM!	#NUM!	#NUM!
Thermoanaerobacter tengcongensis MB4 (273068)	#NUM!	2	#NUM!	#NUM!	0	1.58496	#NUM!	#NUM!	#NUM!	#NUM!	#NUM!	#NUM!	#NUM!	0	0	#NUM!	#NUM!	#NUM!	0	3.90689	1	1	#NUM!	#NUM!	2	0	#NUM!	0	#NUM!	#NUM!	1.58496	2.32193	#NUM!	#NUM!
Thermobaculum terrenum ATCC BAA-798 (525904)	#NUM!	2.58496	0	#NUM!	0	1.58496	#NUM!	#NUM!	#NUM!	0	1	0	#NUM!	0	0	1.58496	#NUM!	#NUM!	0	4	2.80735	1	#NUM!	#NUM!	#NUM!	0	#NUM!	0	#NUM!	#NUM!	0	2	#NUM!	#NUM!
Thermobifida fusca YX (269800)	0	1.58496	#NUM!	0	0	0	#NUM!	#NUM!	0	0	0	0	#NUM!	0	0	2.58496	#NUM!	0	#NUM!	4.32193	3.32193	0	1	#NUM!	1.58496	0	#NUM!	0	#NUM!	#NUM!	2	2	#NUM!	#NUM!
Thermococcus gammatolerans EJ3 (593117)	#NUM!	1	#NUM!	#NUM!	0	#NUM!	1	#NUM!	#NUM!	#NUM!	#NUM!	0	#NUM!	#NUM!	#NUM!	#NUM!	#NUM!	#NUM!	#NUM!	3.70044	0	1.58496	#NUM!	#NUM!	#NUM!	0	#NUM!	#NUM!	#NUM!	#NUM!	0	#NUM!	#NUM!	#NUM!
Thermococcus kodakarensis KOD1 (69014)	#NUM!	1.58496	#NUM!	#NUM!	0	#NUM!	0	#NUM!	#NUM!	#NUM!	#NUM!	0	#NUM!	#NUM!	#NUM!	#NUM!	#NUM!	#NUM!	#NUM!	4.24793	0	1.58496	#NUM!	#NUM!	#NUM!	0	#NUM!	#NUM!	#NUM!	#NUM!	1	#NUM!	#NUM!	#NUM!
Thermococcus onnurineus NA1 (523850)	#NUM!	2	#NUM!	#NUM!	0	#NUM!	0	#NUM!	#NUM!	#NUM!	#NUM!	0	#NUM!	#NUM!	#NUM!	0	#NUM!	#NUM!	#NUM!	3.90689	1.58496	2	#NUM!	#NUM!	#NUM!	0	#NUM!	#NUM!	#NUM!	#NUM!	1	#NUM!	#NUM!	#NUM!
Thermococcus sibiricus MM 739 (604354)	#NUM!	2	#NUM!	#NUM!	#NUM!	#NUM!	#NUM!	#NUM!	#NUM!	#NUM!	#NUM!	0	#NUM!	#NUM!	#NUM!	1	#NUM!	#NUM!	#NUM!	3.32193	1	2	#NUM!	#NUM!	#NUM!	0	#NUM!	#NUM!	#NUM!	#NUM!	1	#NUM!	#NUM!	#NUM!
Thermodesulfovibrio yellowstonii DSM 11347 (289376)	1	1.58496	#NUM!	#NUM!	0	#NUM!	#NUM!	0	#NUM!	#NUM!	#NUM!	0	#NUM!	0	0	1.58496	#NUM!	#NUM!	2.58496	2.32193	0	#NUM!	#NUM!	#NUM!	0	0	0	0	#NUM!	#NUM!	0	1	#NUM!	#NUM!
Thermofilum pendens Hrk 5 (368408)	#NUM!	1.58496	#NUM!	#NUM!	#NUM!	#NUM!	#NUM!	#NUM!	#NUM!	#NUM!	#NUM!	#NUM!	#NUM!	#NUM!	#NUM!	#NUM!	#NUM!	#NUM!	#NUM!	3.90689	#NUM!	#NUM!	#NUM!	#NUM!	#NUM!	0	#NUM!	#NUM!	#NUM!	#NUM!	2	#NUM!	#NUM!	#NUM!
Thermomicrobium roseum DSM 5159 (309801)	#NUM!	2.58496	0	#NUM!	0	1.58496	#NUM!	#NUM!	#NUM!	0	0	#NUM!	#NUM!	0	0	0	#NUM!	#NUM!	0	4.39232	2	#NUM!	#NUM!	#NUM!	#NUM!	0	#NUM!	0	#NUM!	#NUM!	0	2	#NUM!	#NUM!
Thermomonospora curvata DSM 43183 (471852)	#NUM!	2.32193	#NUM!	0	0	1.58496	#NUM!	#NUM!	0	0	#NUM!	0	#NUM!	0	0	2.32193	0	0	0	4.90689	3.70044	0	1	#NUM!	1	0	0	0	#NUM!	#NUM!	2	2.32193	#NUM!	0
Thermoplasma acidophilum DSM 1728 (273075)	#NUM!	2.32193	0	#NUM!	#NUM!	#NUM!	0	#NUM!	#NUM!	#NUM!	#NUM!	0	#NUM!	#NUM!	#NUM!	#NUM!	#NUM!	#NUM!	#NUM!	5.12928	2.32193	#NUM!	#NUM!	#NUM!	0	0	#NUM!	0	0	#NUM!	0	#NUM!	#NUM!	#NUM!
Thermoplasma volcanium GSS1 (273116)	#NUM!	2.32193	0	#NUM!	#NUM!	#NUM!	#NUM!	#NUM!	#NUM!	#NUM!	#NUM!	0	#NUM!	#NUM!	#NUM!	#NUM!	#NUM!	#NUM!	#NUM!	5	2.32193	#NUM!	#NUM!	#NUM!	0	0	#NUM!	0	#NUM!	#NUM!	0	#NUM!	#NUM!	#NUM!
Thermoproteus neutrophilus V24Sta (444157)	#NUM!	1.58496	#NUM!	#NUM!	0	#NUM!	#NUM!	#NUM!	#NUM!	#NUM!	#NUM!	0	#NUM!	#NUM!	#NUM!	#NUM!	#NUM!	#NUM!	#NUM!	2.80735	1.58496	#NUM!	#NUM!	#NUM!	#NUM!	0	#NUM!	0	#NUM!	#NUM!	1	#NUM!	#NUM!	#NUM!
Thermosipho africanus TCF52B (484019)	#NUM!	1.58496	#NUM!	#NUM!	0	#NUM!	#NUM!	#NUM!	#NUM!	#NUM!	#NUM!	#NUM!	#NUM!	0	0	1	#NUM!	#NUM!	0	3.32193	2.32193	2	#NUM!	#NUM!	#NUM!	0	#NUM!	#NUM!	#NUM!	#NUM!	1	1	#NUM!	#NUM!
Thermosipho melanesiensis BI429 (391009)	#NUM!	1.58496	#NUM!	#NUM!	0	#NUM!	#NUM!	#NUM!	#NUM!	#NUM!	#NUM!	#NUM!	#NUM!	0	0	#NUM!	#NUM!	#NUM!	#NUM!	3.32193	1.58496	1.58496	#NUM!	#NUM!	0	0	#NUM!	#NUM!	#NUM!	#NUM!	1.58496	1	#NUM!	#NUM!
Thermosynechococcus elongatus BP-1 (197221)	1	3	#NUM!	#NUM!	0	0	#NUM!	#NUM!	#NUM!	#NUM!	#NUM!	0	#NUM!	0	0	0	#NUM!	#NUM!	2.32193	2.58496	#NUM!	#NUM!	#NUM!	#NUM!	#NUM!	0	#NUM!	1	0	#NUM!	2	1	#NUM!	#NUM!
Thermotoga lettingae TMO (416591)	0	1	#NUM!	#NUM!	0	0	#NUM!	#NUM!	#NUM!	#NUM!	#NUM!	0	#NUM!	0	0	1	#NUM!	#NUM!	0	3.58496	1.58496	1.58496	0	#NUM!	#NUM!	0	#NUM!	#NUM!	#NUM!	#NUM!	#NUM!	1	#NUM!	0
Thermotoga maritima MSB8 (243274)	0	1	#NUM!	#NUM!	0	#NUM!	#NUM!	#NUM!	#NUM!	#NUM!	#NUM!	0	#NUM!	0	0	#NUM!	#NUM!	#NUM!	0	3.32193	1	1	#NUM!	#NUM!	0	0	#NUM!	#NUM!	#NUM!	#NUM!	#NUM!	1	#NUM!	#NUM!
Thermotoga neapolitana DSM 4359 (309803)	0	1	#NUM!	#NUM!	0	#NUM!	#NUM!	#NUM!	#NUM!	#NUM!	#NUM!	0	#NUM!	0	0	#NUM!	#NUM!	#NUM!	0	3.70044	1	1	#NUM!	#NUM!	#NUM!	0	#NUM!	#NUM!	#NUM!	#NUM!	#NUM!	1	#NUM!	#NUM!
Thermotoga petrophila RKU-1 (390874)	0	0	#NUM!	#NUM!	0	#NUM!	#NUM!	#NUM!	#NUM!	#NUM!	#NUM!	0	#NUM!	0	0	#NUM!	#NUM!	#NUM!	0	3.16993	0	1	#NUM!	#NUM!	0	0	#NUM!	#NUM!	#NUM!	#NUM!	#NUM!	1	#NUM!	#NUM!
Thermotoga sp. RQ2 (126740)	0	0	#NUM!	#NUM!	0	#NUM!	#NUM!	#NUM!	#NUM!	#NUM!	#NUM!	#NUM!	#NUM!	0	#NUM!	#NUM!	#NUM!	#NUM!	0	2.58496	0	1	#NUM!	#NUM!	0	0	#NUM!	#NUM!	#NUM!	#NUM!	#NUM!	1	#NUM!	#NUM!
Thermus thermophilus HB27 (262724)	0	2.32193	#NUM!	#NUM!	0	1	#NUM!	#NUM!	#NUM!	#NUM!	0	0	#NUM!	0	0	0	#NUM!	#NUM!	1	4.16993	1.58496	#NUM!	0	#NUM!	0	0	0	0	#NUM!	#NUM!	2	1	#NUM!	#NUM!
Thermus thermophilus HB8 (300852)	0	2.32193	#NUM!	#NUM!	0	1.58496	#NUM!	#NUM!	#NUM!	#NUM!	#NUM!	0	#NUM!	0	0	#NUM!	#NUM!	#NUM!	1	3.80735	0	#NUM!	0	#NUM!	0	0	#NUM!	#NUM!	#NUM!	#NUM!	1.58496	#NUM!	#NUM!	#NUM!
Thioalkalivibrio sp. HL-EbGR7 (396588)	3.45943	2.80735	0	1	0	1	#NUM!	#NUM!	#NUM!	0	1.58496	0	#NUM!	0	0	1	#NUM!	0	3.32193	3.45943	0	#NUM!	#NUM!	0	#NUM!	0	1	0	0	#NUM!	2.58496	1	#NUM!	0
Thiobacillus denitrificans ATCC 25259 (292415)	3.16993	3	#NUM!	0	0	#NUM!	#NUM!	#NUM!	0	#NUM!	0	0	#NUM!	0	0	1	#NUM!	#NUM!	3.32193	3.45943	1	#NUM!	#NUM!	0	0	0	2.58496	1	0	#NUM!	2.80735	1	#NUM!	#NUM!
Thiomicrospira crunogena XCL-2 (317025)	3.45943	3	#NUM!	1	0	1	#NUM!	#NUM!	#NUM!	#NUM!	2	#NUM!	#NUM!	0	0	#NUM!	#NUM!	#NUM!	3.32193	2.58496	#NUM!	0	#NUM!	0	0	0	0	0	1	#NUM!	2.58496	1	#NUM!	#NUM!
Tolumonas auensis DSM 9187 (595494)	2.32193	1.58496	#NUM!	1	0	#NUM!	1	#NUM!	#NUM!	#NUM!	0	0	#NUM!	0	0	0	0	#NUM!	3.70044	4.80735	2	1	#NUM!	0	1.58496	0	0	0	#NUM!	#NUM!	1.58496	1	#NUM!	0
Treponema denticola ATCC 35405 (243275)	#NUM!	1.58496	#NUM!	#NUM!	0	0	#NUM!	#NUM!	#NUM!	#NUM!	#NUM!	#NUM!	0	0	0	1	#NUM!	0	1	3	2	3.16993	#NUM!	#NUM!	1	0	#NUM!	#NUM!	0	#NUM!	1	1	1	#NUM!
Treponema pallidum subsp. pallidum str. Nichols (243276)	#NUM!	0	#NUM!	#NUM!	#NUM!	#NUM!	#NUM!	#NUM!	#NUM!	#NUM!	#NUM!	#NUM!	#NUM!	0	0	#NUM!	#NUM!	#NUM!	0	0	#NUM!	0	#NUM!	0	#NUM!	0	0	#NUM!	#NUM!	#NUM!	0	1	#NUM!	#NUM!
Trichodesmium erythraeum IMS101 (203124)	2	2.80735	#NUM!	0	0	1	#NUM!	#NUM!	#NUM!	#NUM!	1	#NUM!	#NUM!	0	0	0	#NUM!	#NUM!	2.32193	2.58496	#NUM!	1	#NUM!	#NUM!	0	0	0	0	0	#NUM!	2.80735	1.58496	#NUM!	0
Tropheryma whipplei str. Twist (203267)	#NUM!	1	#NUM!	#NUM!	0	#NUM!	#NUM!	#NUM!	#NUM!	0	#NUM!	#NUM!	#NUM!	#NUM!	0	#NUM!	#NUM!	#NUM!	#NUM!	1.58496	#NUM!	#NUM!	#NUM!	#NUM!	#NUM!	0	#NUM!	0	#NUM!	#NUM!	#NUM!	0	#NUM!	#NUM!
Tropheryma whipplei TW08/27 (218496)	#NUM!	1	#NUM!	#NUM!	0	#NUM!	#NUM!	#NUM!	#NUM!	0	#NUM!	#NUM!	#NUM!	#NUM!	0	#NUM!	#NUM!	#NUM!	#NUM!	2	#NUM!	0	#NUM!	#NUM!	#NUM!	0	#NUM!	0	#NUM!	#NUM!	#NUM!	1	#NUM!	#NUM!
Ureaplasma parvum serovar 3 str. ATCC 27815 (505682)	#NUM!	#NUM!	#NUM!	#NUM!	#NUM!	#NUM!	#NUM!	#NUM!	#NUM!	#NUM!	#NUM!	#NUM!	#NUM!	#NUM!	#NUM!	#NUM!	#NUM!	#NUM!	#NUM!	#NUM!	#NUM!	#NUM!	#NUM!	#NUM!	#NUM!	0	#NUM!	#NUM!	#NUM!	#NUM!	#NUM!	#NUM!	#NUM!	#NUM!
Ureaplasma parvum serovar 3 str. ATCC 700970 (273119)	#NUM!	#NUM!	#NUM!	0	#NUM!	#NUM!	#NUM!	#NUM!	#NUM!	#NUM!	#NUM!	#NUM!	#NUM!	#NUM!	0	#NUM!	#NUM!	0	#NUM!	#NUM!	#NUM!	1	#NUM!	#NUM!	#NUM!	0	#NUM!	#NUM!	#NUM!	#NUM!	0	#NUM!	#NUM!	#NUM!
Variovorax paradoxus S110 (543728)	3.32193	3	#NUM!	1.58496	0	3.32193	0	0	2.32193	#NUM!	0	#NUM!	#NUM!	0	0	3.16993	2	1	3.90689	5.93074	4.39232	1.58496	0	0	2	0	1.58496	1.58496	#NUM!	#NUM!	2.32193	1	#NUM!	#NUM!
Veillonella parvula DSM 2008 (479436)	1	0	#NUM!	0	#NUM!	#NUM!	#NUM!	#NUM!	0	#NUM!	#NUM!	#NUM!	#NUM!	0	0	#NUM!	#NUM!	0	2	4	1.58496	1.58496	#NUM!	#NUM!	#NUM!	0	0	0	#NUM!	#NUM!	1	1	#NUM!	#NUM!
Verminephrobacter eiseniae EF01-2 (391735)	2.80735	1.58496	#NUM!	0	0	1	#NUM!	#NUM!	#NUM!	#NUM!	#NUM!	#NUM!	#NUM!	0	0	1.58496	#NUM!	#NUM!	3	5.12928	2	0	0	0	1	0	1.58496	0	#NUM!	#NUM!	2	1	#NUM!	#NUM!
Vibrio cholerae O1 biovar El Tor str. N16961 (243277)	2.58496	1	#NUM!	1	0	#NUM!	1	0	0	#NUM!	#NUM!	#NUM!	0	0	0	1	0	#NUM!	3.80735	4.45943	2	2.58496	0	0	1.58496	0	2	1	#NUM!	#NUM!	1.58496	1	#NUM!	0
Vibrio cholerae O395 (345073)	1.58496	0	#NUM!	#NUM!	#NUM!	#NUM!	1	#NUM!	0	#NUM!	#NUM!	#NUM!	#NUM!	0	#NUM!	#NUM!	#NUM!	#NUM!	0	2.32193	0	1.58496	#NUM!	#NUM!	1	0	#NUM!	#NUM!	#NUM!	#NUM!	#NUM!	0	#NUM!	0
Vibrio fischeri ES114 (312309)	3.32193	1	#NUM!	1	0	1.58496	0	0	0	#NUM!	#NUM!	#NUM!	0	0	0	0	0	#NUM!	4.32193	4.58496	2	2.80735	1	0	2.32193	0	2.58496	0	#NUM!	#NUM!	2.32193	1.58496	#NUM!	#NUM!
Vibrio fischeri MJ11 (388396)	3.32193	0	#NUM!	1	0	1	0	0	1	#NUM!	#NUM!	#NUM!	0	0	0	0	0	#NUM!	4.32193	4.39232	1.58496	3	1	0	2.58496	0	1	#NUM!	#NUM!	#NUM!	2	1	#NUM!	#NUM!
Vibrio parahaemolyticus RIMD 2210633 (223926)	3.58496	1.58496	#NUM!	1	0	1	1	1.58496	1	#NUM!	#NUM!	#NUM!	0	0	0	1.58496	1.58496	0	4.64386	4.58496	2.80735	3.16993	1.58496	0	2	0	2	1	0	#NUM!	2	1	#NUM!	1
Vibrio sp. Ex25 (150340)	2.58496	#NUM!	#NUM!	0	#NUM!	0	#NUM!	0	#NUM!	#NUM!	#NUM!	0	#NUM!	#NUM!	0	1.58496	#NUM!	#NUM!	3.16993	2.80735	2.32193	2.58496	1.58496	#NUM!	0	0	1.58496	1	#NUM!	#NUM!	1	0	#NUM!	#NUM!
Vibrio splendidus LGP32 (575788)	3.58496	0	#NUM!	1	#NUM!	#NUM!	1	1	0	#NUM!	0	#NUM!	0	0	#NUM!	0	0	0	4.08746	4.85798	2.32193	3.58496	0	0	2.32193	0	2	0	#NUM!	#NUM!	1.58496	1.58496	#NUM!	#NUM!
Vibrio vulnificus CMCP6 (216895)	3.58496	2	#NUM!	1	0	2	1	0	0	#NUM!	0	0	0	0	0	1	0	#NUM!	4.75489	4.64386	2.32193	2.58496	#NUM!	0	1	0	1.58496	1	#NUM!	#NUM!	1.58496	1.58496	#NUM!	0
Wigglesworthia glossinidia endosymbiont of Glossina brevipalpis (36870)	#NUM!	0	#NUM!	#NUM!	0	#NUM!	#NUM!	#NUM!	#NUM!	#NUM!	#NUM!	0	#NUM!	#NUM!	0	#NUM!	#NUM!	#NUM!	#NUM!	1.58496	1	#NUM!	0	#NUM!	#NUM!	0	#NUM!	0	#NUM!	#NUM!	0	1	#NUM!	#NUM!
Wolbachia endosymbiont of Culex quinquefasciatus Pel (570417)	0	1.58496	#NUM!	#NUM!	#NUM!	#NUM!	#NUM!	#NUM!	#NUM!	#NUM!	#NUM!	0	#NUM!	0	0	#NUM!	#NUM!	#NUM!	1	2.32193	#NUM!	#NUM!	0	#NUM!	#NUM!	0	#NUM!	0	#NUM!	#NUM!	0	0	#NUM!	#NUM!
Wolbachia endosymbiont of Drosophila melanogaster (163164)	0	1.58496	#NUM!	#NUM!	#NUM!	#NUM!	#NUM!	#NUM!	#NUM!	#NUM!	#NUM!	0	#NUM!	0	0	#NUM!	#NUM!	#NUM!	1	2.80735	#NUM!	#NUM!	1	#NUM!	#NUM!	0	#NUM!	0	#NUM!	#NUM!	0	1	#NUM!	#NUM!
Wolbachia endosymbiont strain TRS of Brugia malayi (292805)	#NUM!	1.58496	#NUM!	#NUM!	#NUM!	#NUM!	#NUM!	#NUM!	#NUM!	#NUM!	#NUM!	0	#NUM!	0	0	#NUM!	#NUM!	#NUM!	0	1.58496	#NUM!	#NUM!	#NUM!	#NUM!	#NUM!	0	#NUM!	0	#NUM!	#NUM!	0	0	#NUM!	#NUM!
Wolbachia sp. wRi (66084)	#NUM!	0	#NUM!	#NUM!	#NUM!	#NUM!	#NUM!	#NUM!	#NUM!	#NUM!	#NUM!	#NUM!	#NUM!	0	#NUM!	#NUM!	#NUM!	#NUM!	1	1.58496	#NUM!	#NUM!	#NUM!	#NUM!	#NUM!	0	#NUM!	0	#NUM!	#NUM!	#NUM!	0	#NUM!	#NUM!
Wolinella succinogenes DSM 1740 (273121)	2.32193	2	0	0	0	#NUM!	0	0	#NUM!	#NUM!	#NUM!	0	#NUM!	0	0	0	#NUM!	#NUM!	2	2.80735	0	1.58496	#NUM!	0	#NUM!	0	2	1	#NUM!	#NUM!	1	1	#NUM!	#NUM!
Xanthobacter autotrophicus Py2 (78245)	4.39232	2.80735	#NUM!	2	1	0	#NUM!	0	0	0	2.80735	#NUM!	#NUM!	0	0	1.58496	2.32193	0	4.70044	5.16993	3.80735	0	1	0	2	0	2	0	#NUM!	#NUM!	1.58496	1	#NUM!	#NUM!
Xanthomonas axonopodis pv. citri str. 306 (190486)	3.70044	1.58496	#NUM!	1	0	2.32193	#NUM!	#NUM!	2	#NUM!	0	0	0	0	0	2.58496	1.58496	1.58496	4.24793	5.08746	3	1.58496	0	0	1.58496	0	2	1	#NUM!	#NUM!	2.58496	1	#NUM!	0
Xanthomonas campestris pv. campestris str. 8004 (314565)	0	#NUM!	#NUM!	#NUM!	#NUM!	#NUM!	#NUM!	#NUM!	#NUM!	#NUM!	#NUM!	#NUM!	#NUM!	#NUM!	#NUM!	0	0	#NUM!	1	2.32193	#NUM!	#NUM!	#NUM!	#NUM!	#NUM!	0	#NUM!	#NUM!	#NUM!	#NUM!	#NUM!	#NUM!	#NUM!	#NUM!
Xanthomonas campestris pv. campestris str. ATCC 33913 (190485)	3.32193	1.58496	#NUM!	1	0	1.58496	0	#NUM!	1.58496	#NUM!	0	0	0	0	0	2	1.58496	1.58496	3.80735	5.16993	3	1	1	0	2	0	2	1.58496	#NUM!	#NUM!	2.58496	1	#NUM!	0
Xanthomonas campestris pv. campestris str. B100 (509169)	3	#NUM!	#NUM!	0	0	2	0	#NUM!	1.58496	#NUM!	#NUM!	#NUM!	0	0	0	1	1	1	2.80735	4.75489	1.58496	0	#NUM!	#NUM!	1.58496	0	1	0	#NUM!	#NUM!	1	0	#NUM!	#NUM!
Xanthomonas campestris pv. vesicatoria str. 85-10 (316273)	3.80735	1	#NUM!	1	0	2	0	0	1.58496	#NUM!	0	0	0	0	0	2	1.58496	1.58496	4.32193	5.24793	3.16993	1	0	0	1.58496	0	2.32193	1	#NUM!	#NUM!	2.80735	1	#NUM!	0
Xanthomonas oryzae pv. oryzae KACC10331 (291331)	3.16993	1.58496	#NUM!	#NUM!	#NUM!	2	#NUM!	1	1.58496	#NUM!	0	0	0	0	0	1.58496	1.58496	1.58496	3.70044	4.52356	2.58496	1	0	0	1.58496	0	1.58496	1.58496	#NUM!	#NUM!	2.32193	1	#NUM!	#NUM!
Xylanimonas cellulosilytica DSM 15894 (446471)	#NUM!	1.58496	#NUM!	#NUM!	0	0	#NUM!	#NUM!	#NUM!	0	0	#NUM!	#NUM!	1	0	1	#NUM!	0	#NUM!	4.9542	2.80735	1	#NUM!	#NUM!	1	0	#NUM!	0	#NUM!	#NUM!	2	1.58496	#NUM!	0
Xylella fastidiosa 9a5c (160492)	2.32193	1.58496	#NUM!	0	0	0	#NUM!	#NUM!	#NUM!	#NUM!	1	0	0	0	0	2	0	1	2.58496	2.58496	1.58496	0	#NUM!	0	0	0	0	1	#NUM!	#NUM!	2	1	#NUM!	0
Xylella fastidiosa M23 (405441)	0	0	#NUM!	#NUM!	0	#NUM!	#NUM!	#NUM!	#NUM!	#NUM!	0	#NUM!	0	#NUM!	#NUM!	0	0	#NUM!	1	#NUM!	#NUM!	0	#NUM!	#NUM!	#NUM!	0	#NUM!	0	#NUM!	#NUM!	0	0	#NUM!	0
Xylella fastidiosa Temecula1 (183190)	2	1.58496	#NUM!	0	0	0	#NUM!	#NUM!	#NUM!	#NUM!	1	0	0	0	0	1.58496	0	1	2.32193	1.58496	1.58496	0	#NUM!	0	#NUM!	0	0	1	#NUM!	#NUM!	2	1	#NUM!	0
Yersinia enterocolitica subsp. enterocolitica 8081 (393305)	3	1.58496	1	2	0	2	#NUM!	#NUM!	0	0	1	0	0	0	0	1.58496	2.32193	0	3.90689	5.67243	1	1	2	0	1.58496	0	2	1	0	0	1.58496	1.58496	0	#NUM!
Yersinia pestis Angola (349746)	#NUM!	#NUM!	#NUM!	#NUM!	#NUM!	0	#NUM!	#NUM!	0	#NUM!	#NUM!	#NUM!	0	#NUM!	#NUM!	#NUM!	#NUM!	#NUM!	1	3.16993	#NUM!	0	#NUM!	0	#NUM!	0	0	#NUM!	#NUM!	#NUM!	#NUM!	#NUM!	#NUM!	#NUM!
Yersinia pestis KIM 10 (187410)	2.80735	1	0	1	0	0	#NUM!	0	0	0	0	0	#NUM!	0	0	1.58496	2	0	3.58496	5.2854	1.58496	1	2	#NUM!	1	0	1.58496	1	0	0	1.58496	1	#NUM!	0
Zymomonas mobilis subsp. mobilis NCIMB 11163 (622759)	0	#NUM!	#NUM!	#NUM!	0	2	#NUM!	0	1	#NUM!	#NUM!	#NUM!	#NUM!	0	#NUM!	0	#NUM!	#NUM!	1.58496	3	#NUM!	0	#NUM!	0	0	0	0	#NUM!	#NUM!	#NUM!	#NUM!	1	#NUM!	#NUM!
Zymomonas mobilis subsp. mobilis ZM4 (264203)	1.58496	1	#NUM!	#NUM!	0	1	#NUM!	0	0	#NUM!	#NUM!	#NUM!	#NUM!	0	0	0	0	#NUM!	2.32193	3.45943	1	0	1	#NUM!	0	0	#NUM!	0	#NUM!	#NUM!	1	#NUM!	#NUM!	#NUM!

## Sheet: RNA_pol Normalized
Genome	ACR_tran	AhpC-TSA	ArsB	ArsC	BacA	Beta-lactamase	C4dic_mal_tran	CCP_MauG	Catalase	CopC	Cu-oxidase_3	CutA1	CutC	DNA_pol_A	EF_TS	FMN_red	FUSC	GSHPx	HlyD	MFS_1	MarR	MatE	Multi_Drug_Res	OstA_C	Oxidored_FMN	RNA_pol_Rpb2_6	Redoxin	Sod_Fe_C	TehB	TetR_C_2	Thioredoxin	Transpeptidase	YodA	peroxidase
Genome	ACR transporter	Peroxiredoxin	Arsenical pump membrane protein	Arsenate reductase	Bacitracin resistance protein	Beta-lactamase	C4-dicarboxylate transporter	Di-haem cytochrome c peroxidase	Catalase	Copper resistance protein CopC	Multicopper oxidase	Divalent ion tolerance protein	Copper transporter	DNA polymerase A	Elongation factor TS	NADPH-dependent FMN reductase	Fusaric acid resistance protein	Glutathione peroxidase	Efflux pump	Major facilitator family	Multiple antibiotic resistance operon repressor	Multi antimicrobial extrusion protein	Small multidrug resistance protein	Organic solvent tolerance protein	NADH oxidase	RNA polymerase rpoB	Redoxin	Superoxide dismutase	Tellurite resistance protein	MAATS-type multidrug transcriptional repressor	Thioredoxin	Penicillin binding transpeptidase	Cadmium binding protein	Peroxidase
Acaryochloris marina MBIC11017 (329726)	7	11	0	1	1	1	0	2	1	0	0	1	0	1	1	6	0	0	14	22	2	4	0	0	5	1	2	2	1	0	6	4	0	1
Acetobacter pasteurianus IFO 3283-01 (634452)	7	4	2	3	1	1	0	1	1	0	1	0	0	1	1	3	8	1	12	29	6	1	2	1	3	1	1	1	0	0	2	2	0	0
Acholeplasma laidlawii PG-8A (441768)	0	0	1	1	1	2	0	0	0	0	0	0	0	1	1	1	0	2	0	3	4	2	0	0	1	1	1	1	0	0	3	0	0	0
Acidimicrobium ferrooxidans DSM 10331 (525909)	0	4	1	0	0	1	1	0	0	0	0	1	0	1	1	1	1	1	0	19	5	0	0	0	0	1	1	0	1	0	3	3	0	1
Acidiphilium cryptum JF-5 (349163)	8	4	1	1	1	1	1	1	1	0	0	0	0	1	1	3	0	0	9	32	8	0	1	1	3	1	2	1	0	0	3	4	0	1
Acidithiobacillus ferrooxidans ATCC 53993 (380394)	11	4	1	0	1	1	3	0	0	1	0	0	0	1	1	3	0	0	15	18	4	0	1	1	1	1	2	1	0	0	5	4	0	0
Acidobacterium capsulatum ATCC 51196 (240015)	13	9	1	0	1	5	0	1	1	0	2	1	1	1	1	0	1	0	19	15	2	1	0	1	2	1	3	1	0	0	2	3	0	1
Acidothermus cellulolyticus 11B (351607)	0	2	1	0	1	1	0	0	1	1	1	0	1	1	1	0	0	0	1	21	11	0	0	0	1	1	1	0	0	0	3	3	0	0
Acidovorax citrulli AAC00-1 (397945)	10	2	1	2	1	3	0	0	2	0	1	0	0	1	1	6	1	2	10	39	9	3	3	1	1	1	3	2	0	0	5	2	0	1
Acidovorax ebreus TPSY (535289)	9	2	1	2	1	1	1	1	2	0	2	1	0	1	0	3	1	2	12	25	3	1	1	1	1	1	3	1	0	0	3	2	0	0
Acidovorax sp. JS42 (232721)	9	4	0	3	1	1	1	0	2	0	4	1	0	1	1	4	1	2	12	29	4	1	1	1	1	1	4	1	0	0	5	2	0	0
Acinetobacter baumannii ATCC 17978 (400667)	9	3	0	2	1	3	1	0	3	1	1	0	0	1	1	5	2	2	17	53	4	4	3	1	6	1	0	1	0	0	4	4	0	1
Acinetobacter baumannii AYE (509173)	6	1	0	3	1	4	1	0	3	1	2	0	0	1	0	7	2	1	14	55	3	3	3	1	8	1	0	0	0	0	2	3	0	1
Acinetobacter baumannii SDF (509170)	5	2	0	1	1	2	1	0	2	0	0	0	0	1	0	3	2	2	9	23	1	2	2	1	3	1	0	1	0	0	1	3	0	0
Acinetobacter sp. ADP1 (62977)	9	5	0	1	3	3	1	0	1	0	1	0	0	1	1	5	2	2	11	42	5	3	1	1	7	1	0	3	0	0	2	2	0	0
Actinobacillus pleuropneumoniae serovar 3 str. JL03 (434271)	1	2	0	1	0	0	2	1	0	0	2	0	0	1	1	1	0	0	4	10	0	0	0	1	1	1	2	0	1	0	1	2	0	0
Actinobacillus pleuropneumoniae serovar 7 str. AP76 (537457)	2	1	0	1	0	0	1	0	1	0	2	0	0	1	0	0	0	0	4	13	0	1	1	1	1	1	0	1	0	0	1	1	0	0
Actinobacillus succinogenes 130Z (339671)	1	3	0	1	0	0	1	1	1	0	2	0	0	1	1	0	0	0	3	12	2	2	2	1	2	1	3	1	1	0	2	2	0	0
Actinosynnema mirum DSM 43827 (446462)	1	5	1	0	1	13	0	0	3	4	1	1	1	2	1	4	0	1	0	73	32	2	3	0	5	1	1	1	0	0	5	3	0	1
Aeromonas hydrophila subsp. hydrophila ATCC 7966 (380703)	8	4	0	3	1	1	1	1	1	0	1	1	1	1	1	0	3	2	17	33	6	7	6	1	4	1	6	2	0	1	3	3	0	0
Aeromonas salmonicida subsp. salmonicida A449 (382245)	7	3	0	3	1	1	1	1	1	0	0	1	1	1	1	0	2	2	14	27	5	6	3	1	3	1	6	2	0	1	3	3	0	1
Aeropyrum pernix K1 (272557)	0	5	0	0	0	1	0	0	0	0	0	1	0	0	0	0	0	0	0	8	1	2	0	0	0	1	0	1	0	0	5	0	0	0
Aggregatibacter actinomycetemcomitans D11S-1 (668336)	1	2	0	2	0	0	0	1	1	0	1	0	0	1	1	0	0	0	6	11	0	1	1	1	0	1	5	1	2	0	2	2	0	0
Aggregatibacter aphrophilus NJ8700 (634176)	1	2	0	2	0	0	1	1	0	0	1	0	0	1	1	0	0	0	4	12	0	1	1	1	1	1	5	1	2	0	2	2	0	0
Agrobacterium radiobacter K84 (311403)	16	3	1	2	2	7	0	1	1	2	2	0	1	1	1	9	2	1	27	68	29	5	2	1	7	1	3	1	0	0	2	2	0	1
Agrobacterium tumefaciens str. C58 (176299)	10	2	1	2	2	6	0	1	1	0	1	0	1	1	1	5	1	0	21	36	21	3	1	1	3	1	5	3	0	0	2	3	1	1
Agrobacterium vitis S4 (311402)	12	1	1	2	2	4	0	1	2	1	3	0	1	1	1	1	3	1	18	44	17	4	0	1	2	1	4	1	0	0	2	3	0	1
Akkermansia muciniphila ATCC BAA-835 (349741)	6	3	0	1	1	2	0	1	1	0	0	0	0	1	1	1	0	0	8	10	4	5	1	0	1	1	1	1	0	0	4	2	0	0
Alcanivorax borkumensis SK2 (393595)	9	5	0	2	1	1	0	1	1	0	2	0	0	1	1	4	2	1	9	10	3	3	2	1	3	1	5	1	0	1	3	2	0	0
Alicyclobacillus acidocaldarius subsp. acidocaldarius DSM 446 (521098)	1	4	2	1	2	0	1	0	1	1	5	0	0	1	1	2	1	0	3	39	5	0	0	0	2	1	1	1	0	0	5	5	0	0
Aliivibrio salmonicida LFI1238 (316275)	5	2	0	2	1	1	1	1	1	0	0	0	1	1	1	1	1	0	14	18	0	4	1	1	3	1	4	1	0	0	4	2	0	0
Alkalilimnicola ehrlichii MLHE-1 (187272)	8	5	0	1	1	0	1	2	0	1	1	1	0	1	1	3	0	0	9	14	2	1	0	1	0	1	5	1	1	0	2	2	0	1
Alkaliphilus metalliredigens QYMF (293826)	6	7	0	0	1	2	1	0	1	0	0	0	0	2	1	6	0	0	11	13	9	15	0	0	1	1	1	1	1	0	1	3	0	2
Alkaliphilus oremlandii OhILAs (350688)	1	3	0	1	1	1	1	0	0	1	0	0	0	1	1	3	0	0	4	4	5	8	0	0	3	1	1	0	1	0	2	4	0	0
Ammonifex degensii KC4 (429009)	1	1	0	0	1	0	0	0	0	0	0	1	0	1	1	0	0	0	4	7	1	0	0	0	0	1	0	0	0	0	1	3	0	0
Anabaena variabilis ATCC 29413 (240292)	4	8	0	2	1	1	0	1	0	0	0	0	0	1	1	2	0	0	15	19	2	0	2	0	3	1	1	2	0	0	5	3	0	0
Anaerococcus prevotii DSM 20548 (525919)	0	2	0	1	1	2	0	0	1	0	0	0	1	1	1	1	0	1	0	6	5	6	0	0	0	1	3	0	0	0	1	2	1	0
Anaeromyxobacter dehalogenans 2CP-C (290397)	11	8	0	0	1	3	1	1	0	0	0	1	0	1	1	2	0	0	17	20	7	1	3	0	1	1	4	1	0	0	5	3	0	0
Anaeromyxobacter sp. Fw109-5 (404589)	9	6	0	0	1	2	0	3	1	0	1	1	0	1	1	1	0	0	11	17	2	2	0	0	1	1	3	1	0	0	6	3	0	0
Anaeromyxobacter sp. K (447217)	10	7	0	1	1	3	1	0	0	0	0	1	0	1	1	2	0	0	16	24	7	1	3	0	1	1	4	1	0	0	5	3	0	0
Anaplasma centrale str. Israel (574556)	1	3	0	0	0	0	0	0	0	0	0	1	0	1	1	0	0	0	1	3	0	0	0	0	0	1	0	1	0	0	1	2	0	0
Anaplasma marginale str. Florida (320483)	1	2	0	0	0	0	0	0	0	0	0	0	0	1	1	0	0	0	0	2	0	0	0	0	0	1	1	1	0	0	1	1	0	0
Anaplasma marginale str. St. Maries (234826)	1	4	0	0	0	0	0	0	0	0	0	1	0	1	1	0	0	0	1	3	0	0	0	0	0	1	1	1	0	0	1	2	0	0
Anaplasma phagocytophilum HZ (212042)	1	5	0	0	0	0	0	0	0	0	0	1	0	1	1	0	0	0	1	3	0	0	0	0	0	1	1	1	0	0	1	0	0	0
Anoxybacillus flavithermus WK1 (491915)	2	7	1	3	1	0	0	0	0	0	0	0	0	1	1	0	0	1	0	16	5	2	1	0	1	1	1	2	0	0	5	4	0	1
Aquifex aeolicus VF5 (224324)	4	5	0	0	1	0	0	1	0	0	0	1	0	1	1	0	0	0	6	4	0	1	0	1	0	1	1	1	0	0	3	2	0	0
Archaeoglobus fulgidus DSM 4304 (224325)	0	1	0	0	0	0	1	0	0	0	0	1	0	0	0	4	0	0	0	14	4	1	0	0	3	1	0	0	0	0	5	0	0	1
Arcobacter butzleri RM4018 (367737)	8	4	1	2	1	0	1	3	0	0	0	1	0	1	1	1	0	0	9	13	3	0	1	0	1	1	2	1	1	0	3	3	0	1
Aromatoleum aromaticum EbN1 (76114)	6	5	0	0	1	0	1	1	1	0	0	1	0	1	1	3	0	1	13	20	6	1	1	1	4	1	4	1	2	0	3	2	0	0
Arthrobacter aurescens TC1 (290340)	1	7	1	0	1	6	0	0	2	3	5	0	1	2	1	4	0	1	0	66	22	2	2	0	2	1	0	1	0	0	5	4	0	0
Arthrobacter chlorophenolicus A6 (452863)	1	5	1	0	1	5	0	0	2	2	0	0	0	2	1	4	0	1	0	61	16	1	2	0	2	1	3	1	0	0	5	4	0	1
Arthrobacter sp. FB24 (290399)	1	6	1	0	1	4	1	0	2	3	4	0	1	2	1	3	0	1	0	73	15	1	2	0	3	1	0	1	0	0	5	3	0	0
Aster yellows witches'-broom phytoplasma AYWB (322098)	0	0	0	0	0	0	0	0	0	0	0	0	0	0	1	0	0	0	0	0	0	3	0	0	0	1	0	1	0	0	1	0	0	0
Atopobium parvulum DSM 20469 (521095)	0	2	0	1	1	1	1	0	0	0	0	0	0	1	1	3	0	1	1	3	3	1	0	0	0	1	0	0	0	0	1	2	0	0
Azoarcus sp. BH72 (62928)	11	7	0	3	1	1	0	2	1	0	1	1	0	1	1	4	0	2	12	20	3	1	1	1	2	1	3	1	1	0	5	2	0	1
Azorhizobium caulinodans ORS 571 (438753)	11	5	1	4	1	4	1	2	0	0	2	1	0	2	1	3	6	0	20	49	13	4	2	1	4	1	4	2	0	0	3	1	0	1
Azotobacter vinelandii DJ (322710)	10	5	0	5	1	3	0	1	1	0	2	0	0	1	1	3	2	2	14	63	9	2	1	1	6	1	2	1	0	0	3	2	0	1
Bacillus amyloliquefaciens FZB42 (326423)	1	6	2	3	1	5	0	0	3	1	0	0	0	1	1	3	0	1	1	60	21	3	7	0	2	1	1	2	0	0	5	6	0	0
Bacillus anthracis str. Ames (198094)	2	5	1	2	2	14	0	0	4	1	1	0	1	1	1	2	0	1	2	64	19	4	6	0	2	1	1	3	2	0	5	8	0	0
Bacillus cereus AH820 (405535)	2	2	0	0	0	12	0	0	2	1	1	0	1	0	0	0	0	0	1	32	3	3	1	0	2	1	0	0	1	0	0	9	0	0
Bacillus cereus ATCC 10987 (222523)	2	5	1	1	3	14	0	0	2	1	1	1	1	2	1	2	0	1	2	60	21	4	5	0	3	1	1	1	1	0	6	11	0	0
Bacillus cereus ATCC 14579 (226900)	2	5	1	3	3	18	0	0	3	1	0	1	1	2	1	2	0	1	2	62	19	4	5	0	2	1	1	3	2	0	6	11	0	0
Bacillus clausii KSM-K16 (66692)	1	6	1	2	2	6	0	0	2	1	0	0	0	1	1	3	0	1	1	39	9	2	4	0	2	1	2	3	0	0	4	5	1	0
Bacillus halodurans C-125 (272558)	1	7	1	3	2	2	0	0	2	1	1	0	0	1	1	3	0	1	0	30	9	7	4	0	1	1	1	2	0	0	4	5	0	1
Bacillus licheniformis ATCC 14580 (279010)	1	9	1	3	2	6	0	0	4	2	0	0	0	1	1	4	0	1	2	59	22	6	6	0	2	1	2	2	1	0	5	7	0	0
Bacillus pumilus SAFR-032 (315750)	2	8	1	3	1	2	0	0	2	1	0	0	0	1	1	3	0	1	1	43	20	4	6	0	3	1	1	2	0	0	4	7	0	0
Bacillus thuringiensis str. Al Hakam (412694)	1	3	0	1	3	17	0	0	2	1	1	0	1	1	1	1	0	0	3	61	11	4	3	0	2	1	0	2	1	0	3	9	0	0
Bacillus weihenstephanensis KBAB4 (315730)	1	5	1	3	4	20	0	0	3	1	1	0	1	3	1	3	0	1	2	61	21	6	4	0	3	1	1	3	1	0	5	11	0	0
Bacteroides fragilis YCH46 (295405)	16	11	0	1	1	4	0	2	1	0	0	0	1	1	1	1	0	1	22	27	3	13	0	0	1	1	4	1	0	0	8	3	0	0
Bacteroides thetaiotaomicron VPI-5482 (226186)	18	7	0	1	1	1	0	1	1	0	0	0	1	1	1	4	0	1	21	25	3	14	1	0	1	1	8	1	0	0	9	3	0	0
Bacteroides vulgatus ATCC 8482 (435590)	14	13	0	0	1	1	0	0	0	0	0	0	1	1	1	1	0	1	15	19	2	13	0	0	1	1	7	1	0	0	6	3	0	0
Bartonella bacilliformis KC583 (360095)	1	2	0	0	0	0	0	0	0	0	0	0	0	1	1	0	0	0	4	5	0	0	0	1	0	1	2	1	0	0	1	1	0	0
Bartonella grahamii as4aup (634504)	1	1	0	0	0	0	0	0	0	0	0	0	0	1	1	1	0	0	4	16	0	0	0	1	0	1	3	1	0	0	1	1	0	0
Bartonella henselae str. Houston-1 (283166)	1	1	0	0	0	0	0	0	0	0	0	0	0	1	1	1	0	0	4	9	0	0	0	1	0	1	3	1	0	0	1	1	0	0
Bartonella quintana str. Toulouse (283165)	1	1	0	0	0	0	0	0	0	0	0	0	0	1	1	0	0	0	4	5	0	0	0	1	0	1	3	1	0	0	1	1	0	0
Bartonella tribocorum CIP 105476 (382640)	1	1	0	0	0	0	0	0	0	0	0	0	0	1	1	0	0	0	5	15	0	1	0	1	0	1	3	1	0	0	1	1	0	0
Baumannia cicadellinicola str. Hc (Homalodisca coagulata) (374463)	0	1	0	0	1	0	0	0	0	0	0	0	0	0	1	0	0	0	1	3	2	0	0	0	0	1	0	1	0	0	1	1	0	0
Bdellovibrio bacteriovorus HD100 (264462)	7	5	0	2	1	2	0	1	2	0	1	1	0	1	1	4	0	3	1	15	3	1	2	0	1	1	4	2	1	0	3	4	0	0
Beijerinckia indica subsp. indica ATCC 9039 (395963)	11	6	1	4	1	3	1	4	2	1	2	1	0	1	1	3	4	1	20	37	8	2	1	1	5	1	3	2	0	0	3	1	0	1
Beutenbergia cavernae DSM 12333 (471853)	0	2	0	0	1	10	0	0	1	1	1	0	1	2	1	3	0	0	0	43	17	1	1	0	0	1	1	1	0	0	4	3	0	0
Bifidobacterium adolescentis ATCC 15703 (367928)	0	0	0	0	1	0	0	0	0	0	0	0	0	1	1	0	0	0	0	19	2	3	0	0	1	1	0	0	0	0	1	2	0	0
Bifidobacterium longum NCC2705 (206672)	0	2	0	0	0	0	0	0	0	0	0	0	0	1	0	0	0	0	0	16	3	4	0	0	1	1	0	0	0	0	1	2	0	0
Bifidobacterium longum subsp. infantis ATCC 15697 (391904)	0	1	0	0	1	0	0	0	0	0	0	0	0	1	1	0	0	0	0	38	1	4	0	0	1	1	0	0	0	0	1	2	0	0
Blattabacterium sp. (Blattella germanica) str. Bge (331104)	0	2	0	0	1	0	0	0	0	0	0	0	0	0	1	0	0	0	0	0	0	1	0	0	0	1	0	1	0	0	1	2	0	0
Blattabacterium sp. (Periplaneta americana) str. BPLAN (600809)	0	2	0	0	1	0	0	0	0	0	0	0	0	0	1	0	0	0	0	0	0	1	0	0	0	1	0	1	0	0	1	2	0	0
Bordetella avium 197N (360910)	6	3	1	3	1	0	1	0	1	0	0	1	0	1	1	5	4	1	10	27	12	1	2	1	2	1	5	1	0	0	5	2	0	1
Bordetella bronchiseptica RB50 (257310)	5	2	1	1	0	1	1	0	1	0	0	0	0	1	0	2	2	1	8	34	4	2	1	1	6	1	3	0	0	0	3	1	0	0
Bordetella parapertussis 12822 (257311)	4	4	1	2	1	2	2	0	0	0	1	0	0	1	1	3	1	1	10	31	7	1	2	1	6	1	4	2	0	0	1	2	0	0
Bordetella pertussis Tohama I (257313)	5	5	0	2	1	0	0	0	1	0	1	1	0	1	1	4	0	1	5	32	8	1	1	1	2	1	3	2	0	0	3	2	0	0
Bordetella petrii DSM 12804 (340100)	11	5	1	4	1	4	1	1	3	1	2	1	0	1	1	6	4	1	11	60	21	2	5	1	5	1	6	2	0	0	3	2	0	0
Borrelia afzelii PKo (390236)	1	0	0	0	1	0	0	0	0	0	0	0	0	1	1	0	0	0	0	1	0	3	0	0	0	1	0	1	0	0	1	2	0	0
Borrelia burgdorferi B31 (224326)	1	0	0	0	1	0	0	0	0	0	0	0	0	1	1	0	0	0	0	1	0	3	0	0	0	1	0	1	0	0	1	2	0	0
Borrelia burgdorferi ZS7 (445985)	1	0	0	0	0	0	0	0	0	0	0	0	0	1	1	0	0	0	0	0	0	0	0	0	0	1	0	0	0	0	1	2	0	0
Borrelia duttonii Ly (412419)	1	0	0	0	1	0	0	0	0	0	0	0	1	1	1	0	0	0	0	2	0	2	0	0	0	1	0	1	0	0	1	2	0	0
Borrelia garinii PBi (290434)	1	0	0	0	1	0	0	0	0	0	0	0	0	1	1	0	0	0	1	0	0	3	0	0	0	1	0	1	0	0	1	2	0	0
Borrelia hermsii DAH (314723)	1	0	0	0	1	0	0	0	0	0	0	0	1	1	1	0	0	1	1	1	0	2	0	0	0	1	0	1	0	0	1	2	0	0
Borrelia recurrentis A1 (412418)	1	0	0	0	1	0	0	0	0	0	0	0	1	1	1	0	0	0	0	1	0	2	0	0	0	1	0	1	0	0	1	2	0	0
Borrelia turicatae 91E135 (314724)	1	0	0	0	1	0	0	0	0	0	0	0	1	1	1	0	0	0	0	1	0	3	0	0	0	1	0	1	0	0	1	2	0	0
Brachybacterium faecium DSM 4810 (446465)	1	3	0	0	1	7	1	0	2	1	1	0	1	2	1	2	1	2	0	32	7	1	2	0	3	1	1	2	2	0	1	3	0	0
Brachyspira hyodysenteriae WA1 (565034)	8	1	0	0	1	1	1	0	1	0	0	0	1	1	1	5	0	3	0	4	3	18	0	0	1	1	1	1	0	0	2	2	0	0
Bradyrhizobium japonicum USDA 110 (224911)	24	6	1	3	1	16	1	3	2	2	1	0	0	1	1	3	3	2	42	83	33	7	3	2	5	1	5	3	0	0	3	2	0	1
Bradyrhizobium sp. BTAi1 (288000)	28	5	1	3	1	15	0	2	1	3	4	0	0	1	1	6	2	2	39	58	27	6	1	1	7	1	5	1	0	0	5	2	0	1
Bradyrhizobium sp. ORS278 (114615)	20	6	1	3	1	15	0	2	2	2	1	0	0	1	1	5	3	2	33	47	21	5	1	2	6	1	4	1	0	0	4	2	0	1
Brevibacillus brevis NBRC 100599 (358681)	7	10	2	2	2	19	0	0	1	3	2	0	1	1	1	1	0	1	16	89	27	1	4	0	2	1	2	3	0	0	6	7	0	1
Brucella canis ATCC 23365 (483179)	4	0	0	1	0	1	0	0	1	0	1	0	0	0	0	0	1	0	5	10	4	0	0	1	2	1	0	0	0	0	1	0	0	0
Brucella melitensis ATCC 23457 (546272)	6	1	0	0	0	2	0	0	0	0	0	0	0	1	0	1	2	0	5	9	1	0	0	1	1	1	1	1	0	0	1	1	0	0
Brucella melitensis bv. 1 str. 16M (224914)	7	2	0	2	1	3	0	0	1	0	1	0	0	1	0	1	2	0	14	23	10	2	1	1	2	1	3	1	0	1	2	1	0	0
Brucella suis 1330 (204722)	5	2	0	0	0	1	0	0	1	0	1	0	0	1	1	1	2	0	12	19	7	1	1	1	1	1	3	1	0	1	1	1	0	0
Buchnera aphidicola str. 5A (Acyrthosiphon pisum) (563178)	0	0	0	0	0	0	0	0	0	0	0	0	0	0	0	0	0	0	0	1	0	0	0	0	0	1	0	0	0	0	0	1	0	0
Buchnera aphidicola str. APS (Acyrthosiphon pisum) (107806)	0	1	0	0	1	0	0	0	0	0	0	0	0	0	1	0	0	0	0	3	0	0	0	0	0	1	0	1	0	0	1	1	0	0
Buchnera aphidicola str. Bp (Baizongia pistaciae) (224915)	0	1	0	0	1	0	0	0	0	0	0	0	0	0	1	0	0	0	0	3	0	1	0	0	0	1	0	1	0	0	1	1	0	0
Buchnera aphidicola str. Cc (Cinara cedri) (372461)	0	1	0	0	0	0	0	0	0	0	0	0	0	1	1	0	0	0	0	0	0	0	0	0	0	1	0	0	0	0	1	0	0	0
Buchnera aphidicola str. Sg (Schizaphis graminum) (198804)	0	2	0	0	1	0	0	0	0	0	0	0	0	0	1	0	0	0	0	3	0	0	0	0	0	1	0	1	0	0	1	1	0	0
Buchnera aphidicola str. Tuc7 (Acyrthosiphon pisum) (561501)	0	0	0	0	1	0	0	0	0	0	0	0	0	0	0	0	0	0	0	2	0	0	0	0	0	1	0	0	0	0	0	1	0	0
Burkholderia ambifaria AMMD (339670)	11	5	0	2	2	7	0	3	2	2	2	1	1	1	1	10	6	1	23	127	20	4	3	1	14	1	6	1	0	1	6	3	0	2
Burkholderia ambifaria MC40-6 (398577)	13	3	0	1	0	5	1	3	3	2	2	1	1	1	0	9	6	1	25	110	12	3	1	1	9	1	5	0	0	1	3	3	0	2
Burkholderia cenocepacia AU 1054 (331271)	17	6	1	2	2	6	0	3	4	3	2	1	1	1	1	10	7	1	26	138	21	3	3	1	11	1	6	1	0	1	4	4	0	2
Burkholderia cenocepacia J2315 (216591)	16	4	0	2	2	8	0	3	3	3	2	1	1	1	1	10	8	1	27	137	20	3	1	1	10	1	4	1	0	0	3	4	0	2
Burkholderia glumae BGR1 (626418)	10	4	1	2	2	4	0	3	4	1	1	1	1	1	1	5	3	1	20	82	20	4	2	1	5	1	4	1	0	1	7	4	0	1
Burkholderia mallei SAVP1 (320388)	2	0	0	0	0	1	0	1	0	1	1	0	0	0	0	1	0	0	4	14	4	0	0	0	0	1	0	0	0	0	1	1	0	0
Burkholderia multivorans ATCC 17616 (395019)	13	5	0	7	2	4	0	5	3	3	3	1	1	1	1	16	7	1	24	137	25	4	2	1	8	1	6	1	0	2	6	3	0	2
Burkholderia phymatum STM815 (391038)	16	9	0	2	2	3	0	1	3	2	1	1	1	1	1	6	7	1	28	131	22	4	2	2	8	1	6	1	0	1	4	3	0	0
Burkholderia phytofirmans PsJN (398527)	16	9	2	3	2	5	1	2	5	2	1	1	1	1	1	7	8	1	22	134	22	3	2	2	10	1	5	1	0	1	4	3	0	1
Burkholderia pseudomallei K96243 (272560)	9	5	0	2	2	2	0	3	3	2	4	1	1	1	1	4	2	1	14	74	12	3	2	1	6	1	4	1	0	1	5	5	0	1
Burkholderia sp. 383 (269483)	13	7	0	3	2	12	0	3	3	4	2	1	1	1	1	9	8	2	26	158	25	4	3	1	15	1	6	1	0	1	6	4	0	1
Burkholderia thailandensis E264 (271848)	12	6	0	2	2	2	1	3	1	2	3	1	1	1	1	4	4	1	21	74	11	3	2	1	8	1	4	1	0	1	5	4	0	1
Burkholderia vietnamiensis G4 (269482)	11	5	1	3	2	4	1	3	2	2	2	1	1	1	1	9	6	1	20	98	19	3	2	1	7	1	6	3	0	1	6	3	0	2
Burkholderia xenovorans LB400 (266265)	17	8	1	4	2	2	1	2	4	2	2	1	1	1	1	7	8	1	26	138	26	3	3	1	10	1	5	2	0	1	4	3	0	1
Caldicellulosiruptor saccharolyticus DSM 8903 (351627)	0	0	0	0	1	0	0	0	0	0	0	0	0	1	1	2	0	0	4	9	3	0	0	0	0	1	1	0	0	0	1	2	0	0
Caldicelulosiruptor becscii DSM 6725 (521460)	0	1	0	0	1	0	1	0	0	0	0	0	0	1	1	1	0	0	6	9	2	0	0	0	0	1	1	0	0	0	1	2	0	0
Caldivirga maquilingensis IC-167 (397948)	0	4	0	0	1	2	0	0	0	0	0	0	0	0	0	0	0	0	0	29	1	0	0	0	0	1	0	1	0	0	2	0	0	0
Campylobacter fetus subsp. fetus 82-40 (360106)	1	2	1	0	1	0	1	2	1	0	1	1	0	1	1	0	1	0	3	7	1	2	2	1	1	1	4	1	0	0	1	2	0	0
Campylobacter jejuni RM1221 (195099)	2	3	1	1	1	0	0	2	1	0	1	0	0	1	1	0	0	0	2	11	0	1	4	1	0	1	3	1	0	0	1	3	0	0
Campylobacter jejuni subsp. jejuni 81116 (407148)	2	0	0	0	0	0	0	1	0	0	1	0	0	1	0	0	0	0	2	11	0	2	2	1	0	1	1	0	0	0	1	0	0	0
Campylobacter jejuni subsp. jejuni 81-176 (354242)	2	0	1	0	1	0	0	2	1	0	1	0	0	0	1	0	0	0	2	12	0	2	1	1	0	1	2	0	0	0	0	2	0	0
Campylobacter jejuni subsp. jejuni NCTC 11168 (192222)	2	0	1	0	0	0	0	1	0	0	0	0	0	0	1	0	0	0	0	3	0	1	0	0	0	1	0	0	0	0	0	0	0	0
Campylobacter lari RM2100 (306263)	2	4	0	1	1	0	0	2	1	0	1	0	0	1	1	0	0	0	2	9	0	2	4	1	0	1	3	1	0	0	3	3	0	0
Candidatus Accumulibacter phosphatis clade IIA str. UW-1 (522306)	16	9	0	3	1	1	1	1	1	0	0	1	0	1	1	2	0	2	21	19	1	1	3	1	3	1	3	1	1	0	3	2	0	1
Candidatus Amoebophilus asiaticus 5a2 (452471)	0	2	0	0	0	0	0	0	0	0	0	0	0	1	1	2	0	0	0	1	0	0	0	0	0	1	0	1	0	0	1	2	0	0
Candidatus Azobacteroides pseudotrichonymphae genomovar. CFP2 (511995)	0	0	0	0	0	0	0	0	0	0	0	0	0	1	1	0	0	0	0	2	0	1	0	0	0	1	0	0	0	0	1	2	0	0
Candidatus Blochmannia floridanus (203907)	0	2	0	0	0	0	0	0	0	0	0	1	0	1	1	0	0	0	0	2	2	0	1	1	0	1	0	1	0	0	1	2	0	0
Candidatus Blochmannia pennsylvanicus str. BPEN (291272)	0	2	0	0	1	0	0	0	0	0	0	1	0	1	1	0	0	0	0	2	2	0	1	1	0	1	0	1	0	0	1	2	0	0
Candidatus Carsonella ruddii PV (387662)	0	1	0	0	0	0	0	0	0	0	0	0	0	0	0	0	0	0	0	0	0	0	0	0	0	1	0	1	0	0	1	0	0	0
Candidatus Desulforudis audaxviator MP104C (477974)	1	1	0	0	1	0	0	0	0	0	0	1	0	1	1	1	0	0	2	3	1	0	0	0	2	1	0	1	0	0	1	3	0	0
Candidatus Hamiltonella defensa 5AT (Acyrthosiphon pisum) (572265)	1	1	0	1	0	1	0	0	0	0	0	0	0	1	1	0	0	0	4	5	1	0	0	1	0	1	1	1	0	0	1	2	0	0
Candidatus Hodgkinia cicadicola Dsem (573234)	0	0	0	0	0	0	0	0	0	0	0	0	0	0	0	0	0	0	0	0	0	0	0	0	0	1	0	0	0	0	0	0	0	0
Candidatus Korarchaeum cryptofilum OPF8 (374847)	0	2	0	0	1	0	0	0	0	0	0	1	0	0	0	0	0	0	0	7	0	3	0	0	0	1	1	0	0	0	2	0	0	0
Candidatus Koribacter versatilis Ellin345 (204669)	9	9	0	0	1	13	0	0	0	1	1	1	0	1	1	3	0	1	16	20	5	0	1	1	1	1	1	1	0	0	1	4	0	1
Candidatus Liberibacter asiaticus str. psy62 (537021)	0	1	0	0	1	0	0	0	0	0	0	0	0	3	1	0	0	0	1	2	0	0	0	1	0	1	1	1	0	0	1	1	0	0
Candidatus Methanoregula boonei 6A8 (456442)	0	1	0	0	0	0	0	0	0	0	0	1	0	0	0	18	0	0	0	14	8	1	0	0	1	1	0	2	0	0	3	0	0	1
Candidatus Pelagibacter ubique HTCC1062 (335992)	1	3	0	0	1	0	0	0	0	0	0	0	0	1	1	0	0	1	2	6	1	2	3	0	0	1	2	0	0	0	2	2	0	0
Candidatus Phytoplasma australiense (59748)	0	0	0	1	0	0	0	0	0	0	0	0	0	0	1	0	0	0	0	0	0	4	0	0	0	1	0	1	0	0	1	0	0	0
Candidatus Phytoplasma mali (37692)	0	0	0	1	0	0	0	0	0	0	0	0	0	0	1	0	0	0	0	0	0	1	0	0	0	1	0	1	0	0	1	0	0	0
Candidatus Protochlamydia amoebophila UWE25 (264201)	3	3	0	1	1	0	0	0	0	0	0	0	0	1	1	2	0	0	6	7	0	1	1	0	0	1	1	1	0	0	3	1	0	0
Candidatus Ruthia magnifica str. Cm (Calyptogena magnifica) (413404)	2	5	0	2	1	0	0	0	0	0	1	0	0	1	1	0	0	0	1	3	0	0	0	1	0	1	0	0	0	0	2	2	0	0
Candidatus Solibacter usitatus Ellin6076 (234267)	20	20	0	2	1	22	0	5	1	0	0	1	0	1	1	3	1	1	28	45	9	2	0	1	1	1	4	1	2	0	2	5	0	1
Candidatus Sulcia muelleri GWSS (444179)	0	0	0	0	0	0	0	0	0	0	0	0	0	0	0	0	0	0	0	0	0	0	0	0	0	1	0	0	0	0	0	0	0	0
Candidatus Sulcia muelleri SMDSEM (595499)	0	0	0	0	0	0	0	0	0	0	0	0	0	0	1	0	0	0	0	0	0	0	0	0	0	1	0	0	0	0	0	0	0	0
Candidatus Vesicomyosocius okutanii HA (412965)	2	4	0	2	1	0	0	0	0	0	1	0	0	1	1	0	0	0	1	2	0	0	0	1	0	1	1	0	0	0	3	1	0	0
Capnocytophaga ochracea DSM 7271 (521097)	3	3	0	1	1	2	0	0	0	0	0	0	1	1	1	0	1	1	5	9	1	1	1	0	0	1	3	1	0	0	4	2	0	0
Carboxydothermus hydrogenoformans Z-2901 (246194)	0	0	0	0	1	0	0	0	0	0	0	0	0	1	1	6	0	0	4	10	3	1	0	0	0	1	0	0	0	0	3	2	0	0
Catenulispora acidiphila DSM 44928 (479433)	0	6	1	2	1	18	0	0	2	5	1	0	1	2	1	14	1	1	2	136	65	1	2	0	2	1	2	0	0	0	6	8	0	1
Caulobacter crescentus CB15 (190650)	7	4	0	2	1	12	0	0	0	0	1	0	1	1	1	3	0	1	9	27	5	1	1	1	3	1	3	2	0	0	2	2	0	1
Caulobacter sp. K31 (366602)	16	5	0	2	1	19	0	1	1	1	3	0	0	1	1	5	1	2	28	58	15	2	1	1	9	1	5	1	0	0	4	3	0	1
Cellvibrio japonicus Ueda107 (498211)	8	7	0	2	1	4	0	0	0	0	2	0	0	1	1	3	0	2	11	21	1	5	1	1	1	1	3	2	0	0	2	2	0	2
Chelativorans sp. BNC1 (266779)	5	2	0	2	1	5	0	0	0	0	2	1	0	1	1	6	0	0	8	19	15	2	1	1	3	1	3	1	0	0	3	1	0	1
Chitinophaga pinensis DSM 2588 (485918)	21	46	0	1	1	14	1	6	2	0	1	0	1	1	1	4	1	1	26	42	17	4	1	0	9	1	3	2	0	0	7	3	0	1
Chlamydia muridarum Nigg (243161)	0	1	0	0	0	0	0	0	0	0	0	0	0	1	1	0	0	0	0	2	0	0	0	0	0	1	0	1	0	0	1	1	0	0
Chlamydia trachomatis 434/Bu (471472)	0	1	0	0	0	0	0	0	0	0	0	0	0	1	1	0	0	0	0	2	0	0	0	0	0	1	0	1	0	0	0	2	0	0
Chlamydia trachomatis A/HAR-13 (315277)	0	1	0	0	0	0	0	0	0	0	0	0	0	0	1	0	0	0	0	1	0	0	0	0	0	1	0	0	0	0	0	1	0	0
Chlamydia trachomatis B/Jali20/OT (580049)	0	0	0	0	0	0	0	0	0	0	0	0	0	0	1	0	0	0	0	0	0	0	0	0	0	1	0	0	0	0	1	1	0	0
Chlamydia trachomatis B/TZ1A828/OT (672161)	0	0	0	0	0	0	0	0	0	0	0	0	0	0	0	0	0	0	0	0	0	0	0	0	0	1	0	1	0	0	0	2	0	0
Chlamydia trachomatis D/UW-3/CX (272561)	0	1	0	0	0	0	0	0	0	0	0	0	0	1	1	0	0	0	0	2	0	0	0	0	0	1	0	1	0	0	1	2	0	0
Chlamydophila abortus S26/3 (218497)	0	1	0	0	0	0	0	0	0	0	0	1	0	1	1	0	0	0	0	2	0	0	0	0	0	1	0	1	0	0	1	1	0	0
Chlamydophila caviae GPIC (227941)	0	1	0	0	0	0	0	0	0	0	0	1	0	1	1	0	0	0	0	2	0	0	0	0	0	1	0	1	0	0	1	1	0	0
Chlamydophila felis Fe/C-56 (264202)	0	1	0	0	0	0	0	0	0	0	0	1	0	1	1	0	0	0	0	2	0	0	0	0	0	1	0	0	0	0	2	1	0	0
Chlamydophila pneumoniae AR39 (115711)	0	1	0	0	0	0	0	0	0	0	0	0	0	0	0	0	0	0	0	1	0	0	0	0	0	1	0	0	0	0	0	0	0	0
Chlamydophila pneumoniae CWL029 (115713)	0	1	0	0	0	0	0	0	0	0	0	1	0	1	1	0	0	0	0	2	0	0	0	0	0	1	0	1	0	0	1	1	0	0
Chlamydophila pneumoniae J138 (138677)	0	0	0	0	0	0	0	0	0	0	0	0	0	0	1	0	0	0	0	0	0	0	0	0	0	1	0	0	0	0	0	1	0	0
Chlorobaculum parvum NCIB 8327 (517417)	4	5	0	0	1	1	0	1	0	0	0	1	0	1	1	2	1	0	7	5	2	0	2	0	1	1	3	1	0	0	3	3	0	0
Chlorobium chlorochromatii CaD3 (340177)	3	4	0	1	1	1	0	1	0	1	0	1	0	1	1	1	0	0	10	5	0	0	2	0	0	1	3	1	1	0	1	2	0	1
Chlorobium limicola DSM 245 (290315)	4	4	0	1	1	1	1	1	0	0	0	1	0	1	1	2	0	0	9	4	0	0	2	0	2	1	3	1	0	0	3	3	0	1
Chlorobium luteolum DSM 273 (319225)	3	4	0	0	1	1	1	1	0	0	0	0	0	1	1	0	0	0	10	3	1	0	1	0	0	1	3	1	0	0	3	2	0	0
Chlorobium phaeobacteroides BS1 (331678)	5	3	0	1	1	1	1	0	0	0	0	1	0	1	1	1	0	0	5	4	2	1	0	0	2	1	1	1	0	0	2	3	0	1
Chlorobium phaeobacteroides DSM 266 (290317)	4	6	0	1	1	1	1	1	0	0	0	1	0	1	1	3	0	0	9	4	0	0	2	0	3	1	1	1	0	0	3	3	0	1
Chlorobium phaeovibrioides DSM 265 (290318)	3	4	0	0	1	1	1	0	0	0	0	0	0	1	1	1	0	0	6	3	1	0	1	0	0	1	3	1	0	0	3	2	0	0
Chlorobium tepidum TLS (194439)	2	4	0	0	1	1	0	1	0	0	0	1	0	1	1	2	0	0	6	4	0	0	2	0	0	1	4	1	0	0	3	2	0	0
Chloroflexus aggregans DSM 9485 (326427)	1	5	0	0	1	2	0	0	0	0	1	0	0	1	1	1	0	2	6	25	9	1	1	0	2	1	1	1	0	0	4	3	0	0
Chloroflexus aurantiacus J-10-fl (324602)	1	5	0	0	1	3	0	0	0	0	2	0	0	1	1	1	0	2	6	29	8	1	1	0	2	1	1	1	0	0	3	3	0	0
Chloroherpeton thalassium ATCC 35110 (517418)	6	13	0	0	1	1	0	1	0	0	0	1	0	1	1	1	0	0	6	2	4	1	2	0	0	1	1	2	0	0	5	3	0	0
Chromobacterium violaceum ATCC 12472 (243365)	8	3	0	2	2	2	0	2	1	0	2	1	1	1	1	3	2	3	17	55	13	2	4	1	5	1	4	2	1	0	4	2	0	0
Chromohalobacter salexigens DSM 3043 (290398)	6	5	1	2	1	2	0	0	2	0	0	0	0	1	1	3	4	1	11	30	3	4	2	1	4	1	3	2	0	0	3	2	1	1
Citrobacter koseri ATCC BAA-895 (290338)	7	3	0	2	1	5	1	1	1	1	2	1	1	1	1	3	5	1	13	68	5	4	3	1	2	1	4	2	1	2	3	4	1	1
Clavibacter michiganensis subsp. michiganensis NCPPB 382 (443906)	1	3	1	0	1	6	0	0	1	2	0	0	0	2	1	3	0	1	0	33	22	1	3	0	2	1	2	1	0	0	3	2	0	0
Clavibacter michiganensis subsp. sepedonicus (31964)	0	3	1	0	1	4	0	0	1	2	0	0	0	2	1	2	0	1	0	30	16	1	3	0	2	1	0	1	0	0	1	2	0	0
Clostridium acetobutylicum ATCC 824 (272562)	1	1	0	1	2	2	0	0	0	0	0	1	0	1	1	10	0	3	1	24	17	8	1	0	6	1	1	1	0	0	3	9	0	0
Clostridium beijerinckii NCIMB 8052 (290402)	6	5	0	2	1	1	0	0	0	0	1	0	1	1	1	18	0	2	14	38	27	14	2	0	6	1	1	2	1	0	4	6	0	0
Clostridium botulinum A3 str. Loch Maree (498214)	0	2	0	1	2	0	1	0	0	0	0	0	0	1	1	6	0	0	1	8	13	10	0	0	2	1	0	2	0	0	4	4	0	0
Clostridium botulinum A str. ATCC 3502 (413999)	0	0	0	0	0	0	0	0	0	0	0	0	0	0	0	0	0	0	0	0	1	0	0	0	0	1	0	0	0	0	0	0	0	0
Clostridium botulinum A str. Hall (441771)	0	1	0	0	2	3	1	0	1	0	0	0	0	1	1	6	0	0	2	9	15	10	0	0	2	1	0	2	0	0	3	4	0	0
Clostridium botulinum B1 str. Okra (498213)	1	1	0	2	1	4	0	0	0	0	0	0	1	1	1	3	0	0	2	13	11	15	0	0	2	1	0	2	1	0	5	6	0	1
Clostridium botulinum B str. Eklund 17B (508765)	0	2	0	0	2	2	1	0	1	0	0	0	0	1	0	8	0	0	1	8	13	10	0	0	3	1	0	2	0	0	3	4	0	0
Clostridium botulinum E3 str. Alaska E43 (508767)	1	1	0	2	1	1	0	0	0	0	0	0	1	1	1	1	0	1	3	13	13	14	0	0	3	1	1	2	0	0	4	5	0	1
Clostridium botulinum F str. Langeland (441772)	0	2	0	0	2	1	1	0	0	0	0	1	0	2	0	8	0	0	2	9	12	9	0	0	2	1	0	2	0	0	3	4	0	0
Clostridium cellulolyticum H10 (394503)	0	1	0	1	1	5	0	0	0	0	0	0	0	3	1	2	0	0	1	14	5	4	1	0	1	1	0	1	0	0	1	4	0	0
Clostridium difficile 630 (272563)	1	2	0	1	2	1	1	0	0	0	0	0	1	1	1	9	1	0	1	16	14	14	1	0	2	1	1	1	0	0	3	4	0	0
Clostridium kluyveri DSM 555 (431943)	2	1	0	1	2	2	0	0	0	0	0	0	0	2	1	7	0	0	8	30	22	7	1	0	12	1	0	2	0	0	2	6	0	0
Clostridium novyi NT (386415)	2	0	0	1	1	0	0	0	0	0	0	0	0	1	1	2	1	1	2	5	3	10	0	0	1	1	0	2	1	0	2	4	0	0
Clostridium perfringens SM101 (289380)	0	1	0	1	1	0	1	0	0	0	0	0	1	1	1	1	3	2	1	7	6	8	0	0	0	1	0	1	0	0	3	6	0	0
Clostridium perfringens str. 13 (195102)	0	2	0	1	1	0	1	0	0	0	0	0	1	1	1	1	3	2	1	11	6	10	0	0	0	1	0	1	0	0	4	6	0	0
Clostridium phytofermentans ISDg (357809)	0	7	0	2	1	5	1	0	1	0	0	0	1	1	1	6	0	2	0	10	10	20	0	0	3	1	0	1	1	0	3	3	0	0
Clostridium tetani E88 (212717)	0	3	0	1	1	0	0	0	0	0	0	0	0	1	1	1	0	0	1	1	6	6	0	0	0	1	1	1	0	0	2	4	0	0
Clostridium thermocellum ATCC 27405 (203119)	0	3	0	1	1	0	0	0	0	0	0	0	0	2	1	4	0	0	1	3	3	4	0	0	1	1	0	1	0	0	1	4	0	0
Colwellia psychrerythraea 34H (167879)	19	8	0	2	1	3	1	3	2	0	0	1	0	1	1	3	0	1	21	28	6	4	0	1	7	1	9	1	2	0	6	3	0	1
Comamonas testosteroni CNB-2 (688245)	15	1	1	3	1	5	0	1	1	1	2	1	0	1	1	8	1	1	19	54	17	3	2	1	7	1	4	2	1	0	4	3	0	1
Coprothermobacter proteolyticus DSM 5265 (309798)	0	3	0	0	1	0	0	0	0	0	0	0	0	0	1	0	0	0	0	8	2	2	0	0	1	1	0	0	0	0	1	2	0	0
Corynebacterium aurimucosum ATCC 700975 (548476)	0	3	0	0	1	2	2	0	1	1	2	0	0	1	1	2	1	0	0	17	7	1	0	0	1	1	2	1	0	0	3	3	0	0
Corynebacterium diphtheriae NCTC 13129 (257309)	0	4	0	1	1	1	1	0	1	1	2	0	0	1	1	2	0	1	1	16	4	1	0	0	1	1	1	1	0	0	3	3	0	0
Corynebacterium efficiens YS-314 (196164)	0	3	1	1	1	2	1	0	2	2	2	0	0	1	1	3	0	1	0	37	9	1	0	0	2	1	2	1	0	0	3	3	0	0
Corynebacterium glutamicum ATCC 13032 (196627)	0	1.66667	0	0.333333	0.333333	1	0.666667	0	0.333333	0.333333	0.666667	0	0	0.333333	0.333333	1	0	0.333333	0.666667	14.6667	3.33333	0.666667	0	0	1.33333	1	0.666667	0.333333	0	0	1	1	0	0
Corynebacterium glutamicum R (340322)	0	1	0	0	1	2	1	0	1	2	2	0	0	1	1	2	0	1	0	47	10	1	0	0	2	1	2	1	0	0	2	3	0	0
Corynebacterium jeikeium K411 (306537)	0	3	0	0	2	1	0	0	1	1	1	0	0	1	1	1	1	0	0	17	4	2	0	0	1	1	0	1	0	0	4	4	0	0
Corynebacterium kroppenstedtii DSM 44385 (645127)	0	3	0	0	1	1	1	0	1	1	2	0	0	1	1	1	0	1	0	21	5	1	1	0	0	1	1	1	0	0	3	3	0	0
Corynebacterium urealyticum DSM 7109 (504474)	0	4	0	0	2	1	1	0	1	1	1	0	0	1	1	3	0	0	0	22	5	1	0	0	2	1	0	1	0	0	3	4	0	0
Coxiella burnetii CbuG_Q212 (434923)	3	3	0	0	0	0	0	0	0	0	0	0	0	1	0	0	1	0	5	18	1	1	0	1	0	1	0	0	0	0	0	1	0	0
Coxiella burnetii CbuK_Q154 (434924)	0	0	0	0	0	0	0	0	0	0	0	0	0	0	0	0	0	0	1	5	0	0	0	0	0	1	0	0	0	0	0	1	0	0
Coxiella burnetii Dugway 5J108-111 (434922)	4	1	0	0	0	1	0	0	1	0	1	0	0	1	0	1	0	0	6	23	1	0	1	1	0	1	0	0	0	0	0	2	0	0
Coxiella burnetii RSA 331 (360115)	2	1	0	0	0	1	0	0	1	0	0	0	0	1	0	0	1	0	3	12	0	1	0	1	0	1	0	0	0	0	0	2	0	0
Coxiella burnetii RSA 493 (227377)	3	4	0	0	0	1	0	0	0	0	0	0	0	1	1	1	1	0	7	25	0	1	0	1	0	1	0	1	0	0	2	1	0	0
Cronobacter sakazakii ATCC BAA-894 (290339)	6	2	1	3	1	2	0	0	1	1	3	1	1	1	1	3	5	1	13	54	7	3	4	1	3	1	2	1	1	2	3	2	1	1
Cronobacter turicensis z3032 (693216)	6	2	0	2	1	2	0	0	2	1	2	1	1	1	0	3	5	2	11	55	7	3	3	1	3	1	2	1	1	2	2	2	1	1
Cryptobacterium curtum DSM 15641 (469378)	0	2	0	1	1	0	0	0	0	0	0	0	0	1	1	1	0	1	0	7	2	2	0	0	0	1	0	0	0	0	1	2	0	0
Cupriavidus metallidurans CH34 (266264)	17	5	1	3	1	3	0	3	1	2	3	1	0	1	1	6	7	2	29	68	16	3	1	1	6	1	8	1	1	1	5	3	0	1
Cupriavidus taiwanensis (164546)	14	5	1	3	2	6	0	0	2	1	1	1	0	1	1	8	2	2	22	69	19	3	3	1	6	1	7	1	1	1	3	3	0	0
Cyanothece sp. ATCC 51142 (43989)	8	6	0	1	1	2	0	0	1	0	1	1	0	2	1	2	0	0	13	7	1	2	0	0	1	1	1	1	0	0	5	2	0	0
Cyanothece sp. PCC 7424 (65393)	5	8	0	1	1	2	0	0	0	0	1	1	0	1	1	2	1	0	8	10	0	0	0	0	2	1	1	2	0	0	7	2	0	0
Cyanothece sp. PCC 7425 (395961)	5	8	0	2	1	7	0	0	0	0	0	1	0	1	1	1	1	0	9	15	2	0	1	0	2	1	2	2	0	0	6	2	0	0
Cyanothece sp. PCC 8801 (41431)	6	7	0	2	1	1	0	0	0	0	2	0	0	1	1	2	0	1	8	6	1	2	0	0	2	1	1	2	0	0	6	2	0	0
Cytophaga hutchinsonii ATCC 33406 (269798)	11	12	0	2	1	2	0	3	2	0	0	0	0	1	1	4	0	1	9	14	3	1	1	0	1	1	2	1	1	0	4	3	0	0
Dechloromonas aromatica RCB (159087)	15	11	0	2	1	2	1	0	1	0	0	1	0	1	1	4	0	2	17	20	2	1	2	1	2	1	4	1	1	0	6	2	0	1
Dehalococcoides ethenogenes 195 (243164)	0	2	1	0	0	0	0	0	0	0	0	1	0	3	1	3	0	0	0	3	5	0	0	0	0	1	0	1	0	0	1	0	0	0
Dehalococcoides sp. BAV1 (216389)	0	2	1	0	0	0	0	0	0	0	0	1	0	1	0	2	0	0	0	4	3	0	0	0	0	1	0	1	0	0	1	0	0	0
Dehalococcoides sp. CBDB1 (255470)	1	2	1	0	0	0	0	0	0	0	0	1	0	1	1	4	0	0	0	5	9	0	0	0	0	1	0	1	0	0	1	0	0	0
Dehalococcoides sp. VS (311424)	1	2	1	0	0	0	0	0	0	0	0	1	0	1	1	4	0	0	0	5	6	0	0	0	0	1	0	1	0	0	1	0	0	0
Deinococcus deserti VCD115 (546414)	1	5	0	1	1	4	0	0	1	1	1	1	0	1	1	3	0	0	0	34	9	2	1	0	2	1	1	1	0	0	2	3	0	0
Deinococcus geothermalis DSM 11300 (319795)	2	4	4	1	1	4	1	0	1	1	2	1	0	1	1	1	0	0	2	26	4	3	3	0	1	1	0	1	0	0	2	1	0	0
Deinococcus radiodurans R1 (243230)	1	5	0	1	1	3	0	1	3	1	0	1	0	1	1	3	0	0	1	22	3	2	2	0	2	1	1	1	0	0	2	1	0	0
Delftia acidovorans SPH-1 (398578)	23	3	1	4	2	7	0	1	2	1	2	1	0	1	1	9	1	1	25	60	23	4	2	1	5	1	4	2	0	0	5	4	0	0
Desulfatibacillum alkenivorans AK-01 (439235)	5	5	0	0	1	2	0	0	0	1	0	1	0	1	1	6	0	0	8	18	18	1	1	1	9	1	1	0	0	0	6	3	0	1
Desulfitobacterium hafniense DCB-2 (272564)	2	0	0	0	1	2	1	0	2	0	0	0	0	2	1	4	0	0	6	36	13	1	3	0	5	1	0	2	1	0	6	3	0	1
Desulfitobacterium hafniense Y51 (138119)	2	2	0	2	1	2	1	0	2	0	0	0	0	2	1	5	0	0	8	56	18	6	3	0	8	1	0	2	2	0	11	4	0	1
Desulfobacterium autotrophicum HRM2 (177437)	10	8	0	0	1	2	1	0	0	0	0	0	0	1	1	8	2	0	15	28	6	2	0	1	6	1	2	0	0	0	3	3	0	2
Desulfococcus oleovorans Hxd3 (96561)	2	5	0	0	1	2	0	0	0	0	1	0	0	1	1	4	0	0	5	7	5	1	0	1	4	1	1	0	1	0	4	2	0	1
Desulfohalobium retbaense DSM 5692 (485915)	6	8	0	0	1	0	0	1	1	0	1	1	0	1	1	5	1	0	7	6	4	2	0	1	0	1	0	0	0	0	2	2	0	0
Desulfomicrobium baculatum DSM 4028 (525897)	7	6	0	0	1	0	0	0	1	0	1	1	0	1	1	3	1	0	13	9	1	2	0	1	1	1	3	3	0	0	3	2	0	1
Desulfotalea psychrophila LSv54 (177439)	4	2	0	0	1	1	0	0	1	0	0	0	0	1	1	4	0	1	8	13	4	2	0	1	1	1	2	1	0	0	2	2	0	0
Desulfotomaculum acetoxidans DSM 771 (485916)	5	3	0	1	2	1	1	0	0	0	0	0	0	2	1	6	0	0	11	14	11	1	1	0	4	1	0	0	0	0	2	4	0	1
Desulfotomaculum reducens MI-1 (349161)	2	1	0	1	1	0	0	0	0	0	0	0	0	2	1	2	0	0	8	9	7	2	2	0	1	1	0	2	0	0	3	4	0	0
Desulfovibrio desulfuricans subsp. desulfuricans str. ATCC 27774 (525146)	4	1	0	0	1	0	0	0	1	0	0	1	0	1	1	4	0	0	6	13	1	2	6	0	1	1	2	0	0	0	2	2	0	0
Desulfovibrio desulfuricans subsp. desulfuricans str. G20 (207559)	6	5	0	0	1	0	0	0	0	0	0	1	0	1	1	4	1	0	9	6	3	3	3	1	0	1	3	1	0	1	5	2	0	0
Desulfovibrio magneticus RS-1 (573370)	8	6	0	0	1	1	0	0	1	0	1	1	0	2	1	6	1	0	15	16	7	2	2	0	3	1	1	1	0	0	3	3	0	0
Desulfovibrio salexigens DSM 2638 (526222)	10	5	0	0	1	2	0	0	0	0	0	1	0	1	1	5	1	0	16	10	6	3	1	1	0	1	2	0	0	0	4	3	0	1
Desulfovibrio vulgaris DP4 (391774)	4	3	0	0	1	0	0	0	1	0	1	1	0	1	0	2	1	0	7	4	3	2	2	1	0	1	1	1	0	0	0	2	0	0
Desulfovibrio vulgaris str. Hildenborough (882)	3	5	0	0	1	0	0	0	1	0	1	1	0	1	1	4	1	0	10	8	6	2	3	1	1	1	2	1	0	0	1	3	0	0
Desulfovibrio vulgaris str. 'Miyazaki F' (883)	5	4	0	0	1	0	0	0	1	0	1	1	0	1	1	2	1	0	8	7	4	2	3	1	0	1	1	0	0	0	2	2	0	0
Desulfurococcus kamchatkensis 1221n (490899)	0	1	0	0	0	0	0	0	0	0	0	0	0	0	0	1	0	0	0	6	0	2	0	0	0	1	0	0	0	0	0	0	0	0
Dichelobacter nodosus VCS1703A (246195)	1	2	0	0	1	0	0	0	0	0	0	0	0	1	1	1	0	0	3	5	1	1	0	1	0	1	0	1	0	0	1	2	0	0
Dickeya dadantii Ech586 (590409)	9	3	1	3	1	2	1	0	1	1	2	1	1	1	1	4	1	2	18	60	8	5	1	1	7	1	2	1	2	1	3	3	0	1
Dickeya dadantii Ech703 (579405)	6	3	0	3	1	2	0	0	0	1	2	1	1	1	1	2	2	1	13	64	7	3	1	1	3	1	1	1	1	1	3	2	0	1
Dickeya zeae Ech1591 (561229)	7	3	1	3	1	1	1	0	1	1	3	1	1	1	1	3	1	2	18	48	9	4	1	1	5	1	2	1	1	1	3	2	0	1
Dictyoglomus thermophilum H-6-12 (309799)	0	4	0	0	1	0	0	0	0	0	0	1	0	1	1	1	0	0	2	12	1	0	0	0	0	1	0	0	0	0	0	3	0	0
Dictyoglomus turgidum DSM 6724 (515635)	0	2	0	0	1	0	0	0	0	0	0	1	0	1	1	0	0	0	2	9	1	1	1	0	0	1	1	0	0	0	0	2	0	0
Dinoroseobacter shibae DFL 12 (398580)	8	2	0	2	1	3	1	3	0	0	1	1	0	2	1	1	0	1	11	14	7	4	1	1	1	1	5	1	0	0	3	2	0	1
Dyadobacter fermentans DSM 18053 (471854)	19	11	0	1	1	13	0	7	2	0	0	0	1	1	1	2	1	1	20	29	5	2	1	0	2	1	3	2	0	0	5	2	0	1
Edwardsiella ictaluri 93-146 (634503)	7	2	0	2	1	1	1	1	0	0	1	1	1	1	1	1	3	0	7	31	2	2	5	1	2	1	3	1	0	1	4	4	0	1
Edwardsiella tarda EIB202 (498217)	5	2	0	2	1	2	1	1	1	0	1	1	1	1	1	1	4	0	8	41	2	2	4	1	2	1	3	1	0	1	3	4	0	1
Eggerthella lenta DSM 2243 (479437)	0	2	0	2	1	1	1	0	1	0	0	0	0	1	1	7	0	1	1	27	6	10	1	0	6	1	0	0	0	0	1	2	0	0
Ehrlichia canis str. Jake (269484)	1	4	0	0	0	0	0	0	0	0	0	1	0	1	1	0	0	0	2	3	0	0	0	0	0	1	1	1	0	0	1	0	0	0
Ehrlichia chaffeensis str. Arkansas (205920)	1	1	0	0	0	0	0	0	0	0	0	0	0	0	1	0	0	0	2	0	0	0	0	0	0	1	1	0	0	0	0	0	0	0
Ehrlichia ruminantium str. Gardel (302409)	1	2	0	0	0	0	0	0	0	0	0	0	0	1	1	0	0	0	2	3	0	0	0	0	0	1	1	0	0	0	0	0	0	0
Ehrlichia ruminantium str. Welgevonden (254945)	1	5	0	0	0	0	0	0	0	0	0	2	0	1	1	0	0	0	2	4	0	0	0	0	0	1	1	2	0	0	1	0	0	0
Elusimicrobium minutum Pei191 (445932)	1	0	0	0	1	0	0	0	0	0	0	0	0	1	1	0	0	0	2	10	2	2	0	0	0	1	1	0	0	0	3	2	0	0
Enterobacter sp. 638 (399742)	11	4	1	3	1	3	1	0	1	1	2	1	1	1	1	4	5	2	16	70	6	3	3	1	4	1	1	2	1	2	3	3	1	1
Enterococcus faecalis V583 (226185)	0	3	0	2	1	3	1	0	1	0	0	0	1	2	1	3	0	0	0	13	5	1	3	0	0	1	0	1	0	0	7	3	0	0
Erwinia pyrifoliae Ep1/96 (634499)	6	3	0	2	1	2	0	0	1	0	2	0	1	1	1	2	3	1	8	30	4	3	2	1	3	1	3	0	1	1	3	3	0	1
Erwinia tasmaniensis Et1/99 (465817)	6	3	0	2	1	2	0	0	1	0	2	0	1	1	1	2	4	1	10	34	4	1	4	1	4	1	3	1	1	1	3	3	0	1
Erythrobacter litoralis HTCC2594 (314225)	3	4	0	2	1	9	0	0	0	0	3	1	0	1	1	2	0	1	4	12	4	3	0	1	2	1	3	1	0	0	2	2	0	1
Escherichia coli 536 (362663)	8	0	0	2	0	2	1	1	1	0	1	0	0	1	0	2	4	0	14	37	3	2	2	1	2	1	1	1	1	2	0	0	1	1
Escherichia coli CFT073 (199310)	9	0	0	3	1	3	1	1	1	0	2	0	1	0	0	3	5	1	16	57	5	4	3	1	3	1	1	1	1	1	2	1	1	1
Escherichia coli ED1a (585397)	6	0	0	1	0	2	1	0	0	0	1	1	1	1	0	4	4	1	8	29	0	1	1	0	2	1	2	1	1	0	2	1	0	0
Escherichia coli O157:H7 EDL933 (155864)	10	2	1	3	1	2	1	1	1	1	2	1	1	1	1	3	5	1	15	62	2	4	4	1	3	1	2	2	1	2	3	2	1	2
Escherichia coli O157:H7 str. Sakai (386585)	3	0	0	1	1	1	0	0	1	0	0	0	0	0	0	1	2	0	5	22	3	0	0	0	0	1	0	1	0	0	1	0	0	1
Escherichia fergusonii ATCC 35469 (585054)	7	2	1	3	1	3	0	0	1	1	2	1	1	1	0	3	5	0	13	45	5	3	3	1	3	1	1	2	1	2	1	2	0	1
Eubacterium eligens ATCC 27750 (515620)	0	1	0	1	1	1	0	0	0	0	0	0	0	2	1	3	0	0	0	1	6	22	0	0	0	1	0	0	0	0	2	4	0	0
Eubacterium rectale ATCC 33656 (515619)	1	2	0	1	1	1	0	0	0	0	0	0	1	1	1	3	0	0	1	3	4	17	0	0	1	1	0	0	0	0	3	4	0	0
Exiguobacterium sibiricum 255-15 (262543)	2	4	1	3	1	0	0	0	1	0	0	0	1	1	1	2	0	2	1	26	15	4	2	0	2	1	1	1	0	0	5	3	0	0
Exiguobacterium sp. AT1b (360911)	2	5	1	4	2	2	0	0	2	0	1	0	1	2	1	3	0	1	0	25	14	4	4	0	1	1	2	1	1	0	6	2	0	0
Fervidobacterium nodosum Rt17-B1 (381764)	0	3	1	0	1	0	0	0	0	0	0	0	0	1	1	0	0	0	0	13	2	4	0	0	0	1	0	0	0	0	2	2	0	0
Fibrobacter succinogenes subsp. succinogenes S85 (59374)	2	3	0	0	1	1	0	0	0	0	0	0	0	1	1	4	0	1	3	2	2	5	1	0	0	1	0	1	0	0	4	3	0	0
Finegoldia magna ATCC 29328 (334413)	0	3	0	0	1	0	0	0	0	0	0	0	0	1	1	0	0	0	1	2	4	9	0	0	1	1	1	0	0	0	3	3	1	0
Flavobacteriaceae bacterium 3519-10 (531844)	2	5	0	2	1	5	0	0	4	0	1	0	1	1	1	1	1	1	4	10	2	1	1	0	1	1	2	1	0	0	7	2	0	0
Flavobacterium johnsoniae UW101 (376686)	16	16	0	2	1	13	0	4	2	0	3	0	1	1	1	3	1	1	19	27	5	3	2	0	2	1	3	2	1	0	5	2	0	1
Flavobacterium psychrophilum JIP02/86 (402612)	4	5	0	2	1	5	0	2	0	0	0	0	0	1	1	0	0	1	7	11	2	1	0	0	0	1	3	2	1	0	5	2	0	1
Francisella novicida U112 (401614)	1	2	0	2	0	2	0	0	0	0	0	0	1	1	0	3	2	0	5	48	0	0	1	2	0	1	0	1	0	0	2	1	0	1
Francisella philomiragia subsp. philomiragia ATCC 25017 (484022)	1	3	0	3	0	2	0	0	1	0	1	0	1	1	1	1	4	1	5	48	1	1	1	1	0	1	1	1	1	0	2	1	0	1
Francisella tularensis subsp. holarctica (119857)	1	1	0	2	0	2	0	0	0	0	0	0	1	1	1	1	4	1	4	40	0	0	0	2	0	1	1	0	0	0	2	1	0	1
Francisella tularensis subsp. holarctica FTNF002-00 (458234)	0	0	0	0	0	0	0	0	0	0	0	0	0	0	0	1	0	0	0	9	0	0	0	0	0	1	0	0	0	0	0	0	0	0
Francisella tularensis subsp. holarctica OSU18 (393011)	1	0	0	0	0	0	0	0	0	0	0	0	0	1	0	0	2	0	0	10	0	0	0	0	0	1	0	0	0	0	0	0	0	1
Francisella tularensis subsp. mediasiatica FSC147 (441952)	1	1	0	1	0	2	0	0	0	0	0	0	1	1	0	0	1	0	2	28	0	0	0	1	0	1	1	0	0	0	1	1	0	1
Francisella tularensis subsp. tularensis SCHU S4 (177416)	1	0	0	2	0	2	0	0	0	0	0	0	1	1	1	1	5	1	5	34	0	0	0	2	0	1	1	1	0	0	2	1	0	1
Frankia alni ACN14a (326424)	0	7	0	0	3	5	0	0	2	2	1	1	0	2	1	5	1	1	2	55	25	0	0	0	4	1	1	1	0	0	3	4	0	0
Frankia sp. CcI3 (106370)	0	3	0	0	3	1	0	0	1	2	1	1	0	1	1	6	0	1	2	27	12	0	2	0	0	1	0	1	0	0	3	4	0	1
Frankia sp. EAN1pec (298653)	0	7	0	0	3	4	0	0	1	2	1	1	0	2	1	7	2	1	2	64	25	0	0	0	3	1	2	1	0	0	3	4	0	1
Fusobacterium nucleatum subsp. nucleatum ATCC 25586 (190304)	3	3	0	1	1	0	0	0	0	0	0	0	1	1	1	1	0	1	3	3	2	9	0	0	1	1	1	0	0	0	1	2	0	0
Gemmatimonas aurantiaca T-27 (379066)	14	8	0	2	1	20	0	3	0	2	2	1	1	1	1	1	0	1	17	9	8	4	2	0	3	1	1	2	1	0	1	2	0	1
Geobacillus kaustophilus HTA426 (235909)	1	7	1	2	1	0	0	0	0	0	0	0	0	1	1	0	0	1	1	27	7	2	1	0	1	1	1	2	0	0	4	4	0	1
Geobacillus sp. WCH70 (471223)	2	5	0	2	2	1	0	0	0	0	0	0	0	1	1	4	0	1	1	16	5	2	1	0	1	1	1	2	0	0	5	5	0	0
Geobacillus sp. Y412MC10 (481743)	1	6	1	1	4	11	0	0	4	1	0	0	1	1	1	7	0	2	1	73	23	5	5	0	5	1	2	2	2	0	6	7	0	0
[truncated: 519 more rows]

## Sheet: Marine Reciprocal
Genome	ACR_tran	AhpC-TSA	ArsB	ArsC	BacA	Beta-lactamase	C4dic_mal_tran	CCP_MauG	Catalase	CopC	Cu-oxidase_3	CutA1	CutC	DNA_pol_A	EF_TS	FMN_red	FUSC	GSHPx	HlyD	MFS_1	MarR	MatE	Multi_Drug_Res	OstA_C	Oxidored_FMN	RNA_pol_Rpb2_6	Redoxin	Sod_Fe_C	TehB	TetR_C_2	Thioredoxin	Transpeptidase	YodA	peroxidase
[truncated: 66 more rows]

[truncated: 3 more sheets: Marine log2, Common Marine Reciprocal, Common marine log2]
