# Supplementary material for: Metagenomics reveals that detoxification systems are underrepresented in marine bacterial communities
Source: BMC Genomics. 2014 Sep 1;15(1):749. doi: 10.1186/1471-2164-15-749 (PMC4161860; doi:10.1186/1471-2164-15-749)
Supplement: Supplementary file 4 — Additional file 4: Table S3: The average detoxification protein content of all bacterial genomes, all marine genomes, and the most common marine genomes. (XLSX 40 KB) [file 12864_2014_6429_MOESM4_ESM.xlsx]

## Sheet: New
Table S4
Protein family	Pfam family	All genomes (835)	All marine genomes (61)	Most common genomes in the GOS data (13)
Metal resistance
Arsenate reductase	ArsC	1.1	1.36	0.92
Divalent ion tolerance protein	CutA1	0.39	0.59	0.85
Copper resistance protein CopC	CopC	0.35	0.15	0.08
Multicopper oxidase	Cu-oxidase_3	0.74	0.7	0.46
Cupper transporter	CutC	0.25	0.05	0
Tellurite resistance protein	TehB	0.24	0.2	0
Arsenical pump membrane protein	ArsB	0.26	0.05	0
Cadmium binding protein	YodA	0.04	0	0
Transporters
Major facilitator family	MFS_1	23.12	13.93	4.31
ACR transporter	ACR_tran	4.43	6.41	0.77
Multi antimicrobial extrusion protein	MatE	2.21	2.72	0.15
Efflux pump	HlyD	6.88	9.34	2.46
Small Multidrug Resistance protein	Multi_Drug_Res	1.02	0.87	0.54
C4-dicarboxylate transporter	C4dic_mal_tran	0.35	0.36	0
Oxidative stress
Peroxiredoxin	AhpC-TSA	3.49	4.72	4.69
Thioredoxin	Thioredoxin	2.7	2.95	2
Redoxin	Redoxin	1.71	2.16	0.38
Peroxidase	peroxidase	0.36	0.56	0.15
Glutathione peroxidase	GSHPx	0.63	0.85	0.92
Superoxide dismutase	Sod_Fe_C	0.92	0.74	0.23
Catalase	Catalase	0.82	0.56	0
Other detoxification systems
Bacitracin resistance protein	BacA	0.84	0.95	0.92
Organic solvent tolerance protein	OstA_C	0.42	0.46	0
Fusaric acid resistance protein	FUSC	0.78	0.48	0.08
Di-haem cytochrome c peroxidase	CCP_MauG	0.5	0.72	0
Beta-lactamase	Beta-lactamase	2.57	2.21	0.54
NADH oxidase	Oxidored_FMN	1.93	1.75	0
Penicillin binding transpeptidase	Transpeptidase	2.15	2.1	1.85
Multiple antibiotic resistance operon repressor	MarR	5.8	3.66	0.08
MAATS-type multidrug transcriptional repressor	TetR_C_2	0.1	0.02	0
NADPH-dependent FMN reductase	FMN_red	2.49	1.9	1.08
Control protein families
Elongation factor TS	EF_TS	0.81	0.89	0.92
DNA polymerase A	DNA_pol_A	0.93	1	0.92
RNA polymerase rpoB	RNA_pol_Rpb2_6	1.01	1	1
