# Supplementary material for: Metagenomics reveals that detoxification systems are underrepresented in marine bacterial communities
Source: BMC Genomics. 2014 Sep 1;15(1):749. doi: 10.1186/1471-2164-15-749 (PMC4161860; doi:10.1186/1471-2164-15-749)
Supplement: Supplementary file 8 — Additional file 8: Table S4: Genome and GOS analysis corresponding to Table 1 for six additional detoxification protein families not included in our E. coli-based approach. (XLSX 35 KB) [file 12864_2014_6429_MOESM8_ESM.xlsx]

## Sheet: Sheet1
Table S5
Protein family	Pfam name	GOS Initial	GOS Reciprocal	GOS Reciprocal ratio (%)	Genomes average	Genomes CV
Cyanate hydratase	Cyanate_lyase	56	56	100	0.126946	278.899
Dioxygenase	Dioxygenase_C	400	347	86.75	0.652695	249.814
Heavy-metal-associated domain	HMA	1366	1094	80.0878	0.91976	116.504
Alkylmercury lyase	MerB	8	7	87.5	0.0311377	621.07
MerR family regulatory protein	MerR	1648	1277	77.4879	2.13772	157.223
MerT mercuric transport protein	MerT	36	36	100	0.0706587	440.596
