# Supplementary material for: Metagenomics reveals that detoxification systems are underrepresented in marine bacterial communities
Source: BMC Genomics. 2014 Sep 1;15(1):749. doi: 10.1186/1471-2164-15-749 (PMC4161860; doi:10.1186/1471-2164-15-749)
Supplement: Supplementary file 14 — Additional file 14: Excel file containing the results of the protein family searches from the GOS sampling sites. (XLSX 452 KB) [file 12864_2014_6429_MOESM14_ESM.xlsx]

## Sheet: Original data
Sites	ACR_tran	AhpC-TSA	ArsB	ArsC	BacA	Beta-lactamase	C4dic_mal_tran	CCP_MauG	Catalase	CopC	Cu-oxidase_3	CutA1	CutC	DNA_pol_A	EF_TS	FMN_red	FUSC	GSHPx	HlyD	MFS_1	MarR	MatE	Multi_Drug_Res	OstA_C	Oxidored_FMN	RNA_pol_Rpb2_6	Redoxin	Sod_Fe_C	TehB	TetR_C_2	Thioredoxin	Transpeptidase	YodA	peroxidase
Site	ACR transporter	Peroxiredoxin	Arsenical pump membrane protein	Arsenate reductase	Bacitracin resistance protein	Beta-lactamase	C4-dicarboxylate transporter	Di-haem cytochrome c peroxidase	Catalase	Copper resistance protein CopC	Multicopper oxidase	Divalent ion tolerance protein	Copper transporter	DNA polymerase A	Elongation factor TS	NADPH-dependent FMN reductase	Fusaric acid resistance protein	Glutathione peroxidase	Efflux pump	Major facilitator family	Multiple antibiotic resistance operon repressor	Multi antimicrobial extrusion protein	Small multidrug resistance protein	Organic solvent tolerance protein	NADH oxidase	RNA polymerase rpoB	Redoxin	Superoxide dismutase	Tellurite resistance protein	MAATS-type multidrug transcriptional repressor	Thioredoxin	Penicillin binding transpeptidase	Cadmium binding protein	Peroxidase
GS-00a	5340	699	83	193	243	687	122	300	382	293	453	94	69	410	186	655	717	237	3094	12901	1288	760	229	218	1187	497	656	111	7	62	542	839		387
GS-00b	896	468		29	207	404	2	33	16	30	26	22	9	323	155	48	1	173	192	1374	82	340	144	92	142	396	283	25	13		263	590		330
GS-00c	854	625	1	71	194	646		49	3	27	35	46	31	393	183	65	2	168	255	2133	111	410	138	102	210	443	337	38	8		264	636		324
GS-00d	812	492	1	45	190	418	1	41		31	18	38	6	369	161	65		145	151	1512	118	320	142	98	161	385	328	30	14	1	303	655		286
GS-01a	91	60		12	16	72	1	5		1	8			44	16	13		15	21	147	25	48	4	10	17	46	21	9	4		62	83		23
GS-01b	92	53		9	22	51	1	1	1	5	7	8	1	44	21	10		30	29	213	19	33	13	15	32	49	31	9	1		48	62		30
GS-01c	251	163		6	53	130		7	1	6	3	13	6	136	68	21		59	32	428	36	126	32	25	49	154	114	17	7		79	217		87
GS-02	196	118		16	45	99	1	7		5	3		4	284	42	28		53	47	425	30	123	37	27	41	156	107	16	2		90	197		82
GS-03	104	79		12	32	84		21		1	2	1	3	52	22	16		22	36	226	18	63	13	5	33	78	50	9	6		58	93		26
GS-04	132	57		14	27	59		6		4	2	1	2	64	20	12		37	24	216	10	69	13	7	35	50	31	8	5		38	63		34
GS-05	148	57		12	22	59		13		6	3	1	4	156	22	11		23	35	195	26	82	20	12	22	61	33	14	7		54	67		31
GS-06	143	91		16	33	49		8		1	3	2	4	76	34	9		28	20	207	17	75	43	10	28	74	74	9	3		48	101		31
GS-07	83	46		7	20	41		15		1	2		2	61	14	7		15	25	191	19	52	19	13	28	60	29	6			33	57		54
GS-08	333	165		36	43	191	2	20	1	20	9	6	4	123	47	44		53	105	869	74	127	19	27	139	218	82	22	4		110	115		100
GS-09	132	98		9	26	81	1	3	1	1	8	5	4	80	38	18		22	39	269	19	75	24	15	42	88	72	7	4		48	94		23
GS-10	188	97		12	45	76		11		4	3	1	2	95	46	24		29	48	330	28	91	20	21	48	126	78	12	1		68	164		25
GS-11	272	146		14	51	82	1	14		26	12	7		123	54	17	3	42	77	596	61	57	26	24	35	178	106	24	11	1	122	193		64
GS-12	266	159		18	66	84	1	11	1	37	8	7	3	123	67	16		37	39	714	60	59	23	19	49	175	106	27	3	1	126	195		82
GS-13	314	156		18	59	162	1	27		9	7	6	8	206	45	25		42	95	614	33	127	26	17	96	116	78	11	8		97	202		54
GS-14	232	155		23	58	152		7		8	4	9	6	132	47	24		60	56	598	43	87	58	38	64	191	110	13	3		110	191		80
GS-15	216	208		20	54	126	1	11		3	5	27	7	156	54	33		43	59	543	38	97	42	24	44	144	104	13	3		92	229		77
GS-16	189	227		16	74	134		10	2	4	3	23	8	159	62	29		41	58	490	34	107	46	20	60	130	83	17	4		102	206		79
GS-17	411	376		33	152	266		28	3	15	10	29	12	283	126	65		109	111	920	51	242	75	58	112	295	180	20	6		209	417		166
GS-18	300	226		23	87	156		13		8	3	22	5	160	74	31		43	59	500	45	134	51	39	81	150	108	14	1		127	229		110
GS-19	238	209		15	77	144		8		10	9	17	5	154	105	31	1	63	66	516	37	135	46	29	55	159	110	17	1		85	284		93
GS-20	298	383		11	129	253	2	22	3	91	27	19	4	268	125	39	3	60	105	1538	80	26	16	21	112	317	214	84	15		298	389		77
GS-21	292	173		28	59	121		16	1	6	6	12	12	136	79	22	1	50	82	498	53	116	50	30	88	184	124	16	3	1	73	220		79
GS-22	213	178	1	12	71	113		17		8	2	10	7	107	67	17		54	71	417	45	111	41	21	56	126	126	15			95	230		75
GS-23	233	192		20	64	128		13	2	10	2	18	3	141	71	30	2	58	61	426	58	128	49	33	57	143	124	15	3		121	221		85
GS-25	66	85		11	16	54		2		5	4	13	5	118	20	20		22	30	182	11	21	9	5	23	48	34	8	2		68	49		11
GS-26	190	129	1	17	66	97	1	7		6	2	30	4	104	59	20	1	53	67	326	34	74	42	22	44	111	71	11	3		83	204		77
GS-27	502	305		43	125	257		27	2	10	6	32	9	278	144	55		107	117	743	98	201	97	73	110	283	212	25	5		183	408		161
GS-28	422	262		21	117	201		13		6	4	15	15	258	105	45		83	94	674	76	203	104	70	93	251	186	32	5		145	336		159
GS-29	240	169		20	81	122	1	16		3	3	11	12	106	67	22		61	80	430	42	125	44	35	58	109	113	22	7		86	230		69
GS-30	813	462	3	47	217	467		26	2	13	1	26	25	381	189	54		194	166	1289	127	382	189	124	206	382	341	84	18		240	602		245
GS-31	819	674		60	268	430	2	44	1	33	7	28	33	392	237	52		180	174	1677	156	436	241	99	189	504	368	53	18		344	876		327
GS-32	318	138	2	32	50	51	10	27	1	6	15	12	3	97	77	35		34	132	457	58	105	35	39	33	171	111	31	9		135	199		29
GS-33	2427	861		97	341	333	169	190	6	201	84	77	6	896	304	244	29	140	1402	3934	429	559	90	196	341	792	462	187	127	1	668	1269		369
GS-34	279	198		20	78	119		16		5	2	15	10	137	71	40	4	51	72	504	28	103	47	28	48	168	126	14	2		106	259		54
GS-35	284	189		29	62	146		21		6		6	15	105	76	27		79	72	568	66	153	63	39	86	133	133	25	11		104	264		88
GS-36	140	121		14	48	75		2		5		6	8	74	30	17		39	38	258	31	84	30	12	49	95	83	11	2		49	151		43
GS-37	131	69		14	43	79		8				6		51	33	8		19	30	230	26	81	24	15	19	58	51	10	1		37	74		44
GS-38				1																3		2	1			1								1
GS-39					1								1					1	1	3		1	1				1				1	6
GS-40	1	2		1										2				1		1	1					4	1					2		1
GS-41	2	1				2								1						1		1				1	2					1
GS-42	1	2			2									1				1	1	3											1	2
GS-43		1			1									1						4						1					1	2		2
GS-44						1									1					1			2	1
GS-45	1																			3		1	3			2	2	1			1
GS-46	1			1		1				1															1	2		1			1	3		1
GS-47	156	116		12	38	75		11		2	5	8	9	56	30	18	1	21	40	221	31	55	32	14	24	69	50	24	1	1	58	119		68
GS-48	2	1												1			1		2	4		1	1	1		2	1	1			1	3
GS-49					1											1		1			1		1								1	1		2
GS-50	3							1						2	1	1			4	4								1			1	3		2
GS-51	176	187		16	66	76		8		8	3	21	4	152	64	36		49	45	410	43	124	55	20	59	138	127	13	2		91	220		62
TOTAL	20243	10128	92	1206	3840	7654	320	1156	429	981	819	750	390	8071	3559	2120	766	2947	7659	41936	3816	6932	2570	1863	4506	8514	6374	1182	360	68	6170	12522	0	4809

## Sheet: RNA_pol Normalized
Sites	ACR_tran	AhpC-TSA	ArsB	ArsC	BacA	Beta-lactamase	C4dic_mal_tran	CCP_MauG	Catalase	CopC	Cu-oxidase_3	CutA1	CutC	DNA_pol_A	EF_TS	FMN_red	FUSC	GSHPx	HlyD	MFS_1	MarR	MatE	Multi_Drug_Res	OstA_C	Oxidored_FMN	RNA_pol_Rpb2_6	Redoxin	Sod_Fe_C	TehB	TetR_C_2	Thioredoxin	Transpeptidase	YodA	peroxidase
Site	ACR transporter	Peroxiredoxin	Arsenical pump membrane protein	Arsenate reductase	Bacitracin resistance protein	Beta-lactamase	C4-dicarboxylate transporter	Di-haem cytochrome c peroxidase	Catalase	Copper resistance protein CopC	Multicopper oxidase	Divalent ion tolerance protein	Copper transporter	DNA polymerase A	Elongation factor TS	NADPH-dependent FMN reductase	Fusaric acid resistance protein	Glutathione peroxidase	Efflux pump	Major facilitator family	Multiple antibiotic resistance operon repressor	Multi antimicrobial extrusion protein	Small multidrug resistance protein	Organic solvent tolerance protein	NADH oxidase	RNA polymerase rpoB	Redoxin	Superoxide dismutase	Tellurite resistance protein	MAATS-type multidrug transcriptional repressor	Thioredoxin	Penicillin binding transpeptidase	Cadmium binding protein	Peroxidase
GS-00a	10.7445	1.40644	0.167002	0.38833	0.488934	1.38229	0.245473	0.603622	0.768612	0.589537	0.911469	0.189135	0.138833	0.82495	0.374245	1.31791	1.44266	0.476861	6.22535	25.9577	2.59155	1.52918	0.460765	0.438632	2.38833	1	1.31992	0.22334	0.0140845	0.124748	1.09054	1.68813	0	0.778672
GS-00b	2.26263	1.18182	0	0.0732323	0.522727	1.0202	0.00505051	0.0833333	0.040404	0.0757576	0.0656566	0.0555556	0.0227273	0.815657	0.391414	0.121212	0.00252525	0.436869	0.484848	3.4697	0.207071	0.858586	0.363636	0.232323	0.358586	1	0.714646	0.0631313	0.0328283	0	0.664141	1.4899	0	0.833333
GS-00c	1.92777	1.41084	0.00225734	0.160271	0.437923	1.45824	0	0.110609	0.00677201	0.0609481	0.0790068	0.103837	0.0699774	0.887133	0.413093	0.146727	0.00451467	0.379233	0.575621	4.8149	0.250564	0.925508	0.311512	0.230248	0.474041	1	0.760722	0.0857788	0.0180587	0	0.595937	1.43567	0	0.731377
GS-00d	2.10909	1.27792	0.0025974	0.116883	0.493506	1.08571	0.0025974	0.106494	0	0.0805195	0.0467532	0.0987013	0.0155844	0.958442	0.418182	0.168831	0	0.376623	0.392208	3.92727	0.306494	0.831169	0.368831	0.254545	0.418182	1	0.851948	0.0779221	0.0363636	0.0025974	0.787013	1.7013	0	0.742857
GS-01a	1.97826	1.30435	0	0.26087	0.347826	1.56522	0.0217391	0.108696	0	0.0217391	0.173913	0	0	0.956522	0.347826	0.282609	0	0.326087	0.456522	3.19565	0.543478	1.04348	0.0869565	0.217391	0.369565	1	0.456522	0.195652	0.0869565	0	1.34783	1.80435	0	0.5
GS-01b	1.87755	1.08163	0	0.183673	0.44898	1.04082	0.0204082	0.0204082	0.0204082	0.102041	0.142857	0.163265	0.0204082	0.897959	0.428571	0.204082	0	0.612245	0.591837	4.34694	0.387755	0.673469	0.265306	0.306122	0.653061	1	0.632653	0.183673	0.0204082	0	0.979592	1.26531	0	0.612245
GS-01c	1.62987	1.05844	0	0.038961	0.344156	0.844156	0	0.0454545	0.00649351	0.038961	0.0194805	0.0844156	0.038961	0.883117	0.441558	0.136364	0	0.383117	0.207792	2.77922	0.233766	0.818182	0.207792	0.162338	0.318182	1	0.74026	0.11039	0.0454545	0	0.512987	1.40909	0	0.564935
GS-02	1.25641	0.75641	0	0.102564	0.288462	0.634615	0.00641026	0.0448718	0	0.0320513	0.0192308	0	0.025641	1.82051	0.269231	0.179487	0	0.339744	0.301282	2.72436	0.192308	0.788462	0.237179	0.173077	0.262821	1	0.685897	0.102564	0.0128205	0	0.576923	1.26282	0	0.525641
GS-03	1.33333	1.01282	0	0.153846	0.410256	1.07692	0	0.269231	0	0.0128205	0.025641	0.0128205	0.0384615	0.666667	0.282051	0.205128	0	0.282051	0.461538	2.89744	0.230769	0.807692	0.166667	0.0641026	0.423077	1	0.641026	0.115385	0.0769231	0	0.74359	1.19231	0	0.333333
GS-04	2.64	1.14	0	0.28	0.54	1.18	0	0.12	0	0.08	0.04	0.02	0.04	1.28	0.4	0.24	0	0.74	0.48	4.32	0.2	1.38	0.26	0.14	0.7	1	0.62	0.16	0.1	0	0.76	1.26	0	0.68
GS-05	2.42623	0.934426	0	0.196721	0.360656	0.967213	0	0.213115	0	0.0983607	0.0491803	0.0163934	0.0655738	2.55738	0.360656	0.180328	0	0.377049	0.57377	3.19672	0.42623	1.34426	0.327869	0.196721	0.360656	1	0.540984	0.229508	0.114754	0	0.885246	1.09836	0	0.508197
GS-06	1.93243	1.22973	0	0.216216	0.445946	0.662162	0	0.108108	0	0.0135135	0.0405405	0.027027	0.0540541	1.02703	0.459459	0.121622	0	0.378378	0.27027	2.7973	0.22973	1.01351	0.581081	0.135135	0.378378	1	1	0.121622	0.0405405	0	0.648649	1.36486	0	0.418919
GS-07	1.38333	0.766667	0	0.116667	0.333333	0.683333	0	0.25	0	0.0166667	0.0333333	0	0.0333333	1.01667	0.233333	0.116667	0	0.25	0.416667	3.18333	0.316667	0.866667	0.316667	0.216667	0.466667	1	0.483333	0.1	0	0	0.55	0.95	0	0.9
GS-08	1.52752	0.756881	0	0.165138	0.197248	0.876147	0.00917431	0.0917431	0.00458716	0.0917431	0.0412844	0.0275229	0.0183486	0.56422	0.215596	0.201835	0	0.243119	0.481651	3.98624	0.33945	0.582569	0.087156	0.123853	0.637615	1	0.376147	0.100917	0.0183486	0	0.504587	0.527523	0	0.458716
GS-09	1.5	1.11364	0	0.102273	0.295455	0.920455	0.0113636	0.0340909	0.0113636	0.0113636	0.0909091	0.0568182	0.0454545	0.909091	0.431818	0.204545	0	0.25	0.443182	3.05682	0.215909	0.852273	0.272727	0.170455	0.477273	1	0.818182	0.0795455	0.0454545	0	0.545455	1.06818	0	0.261364
GS-10	1.49206	0.769841	0	0.0952381	0.357143	0.603175	0	0.0873016	0	0.031746	0.0238095	0.00793651	0.015873	0.753968	0.365079	0.190476	0	0.230159	0.380952	2.61905	0.222222	0.722222	0.15873	0.166667	0.380952	1	0.619048	0.0952381	0.00793651	0	0.539683	1.30159	0	0.198413
GS-11	1.52809	0.820225	0	0.0786517	0.286517	0.460674	0.00561798	0.0786517	0	0.146067	0.0674157	0.0393258	0	0.691011	0.303371	0.0955056	0.0168539	0.235955	0.432584	3.34831	0.342697	0.320225	0.146067	0.134831	0.196629	1	0.595506	0.134831	0.0617978	0.00561798	0.685393	1.08427	0	0.359551
GS-12	1.52	0.908571	0	0.102857	0.377143	0.48	0.00571429	0.0628571	0.00571429	0.211429	0.0457143	0.04	0.0171429	0.702857	0.382857	0.0914286	0	0.211429	0.222857	4.08	0.342857	0.337143	0.131429	0.108571	0.28	1	0.605714	0.154286	0.0171429	0.00571429	0.72	1.11429	0	0.468571
GS-13	2.7069	1.34483	0	0.155172	0.508621	1.39655	0.00862069	0.232759	0	0.0775862	0.0603448	0.0517241	0.0689655	1.77586	0.387931	0.215517	0	0.362069	0.818966	5.2931	0.284483	1.09483	0.224138	0.146552	0.827586	1	0.672414	0.0948276	0.0689655	0	0.836207	1.74138	0	0.465517
GS-14	1.21466	0.811518	0	0.120419	0.303665	0.795812	0	0.0366492	0	0.0418848	0.0209424	0.0471204	0.0314136	0.691099	0.246073	0.125654	0	0.314136	0.293194	3.13089	0.225131	0.455497	0.303665	0.198953	0.335079	1	0.575916	0.0680628	0.0157068	0	0.575916	1	0	0.418848
GS-15	1.5	1.44444	0	0.138889	0.375	0.875	0.00694444	0.0763889	0	0.0208333	0.0347222	0.1875	0.0486111	1.08333	0.375	0.229167	0	0.298611	0.409722	3.77083	0.263889	0.673611	0.291667	0.166667	0.305556	1	0.722222	0.0902778	0.0208333	0	0.638889	1.59028	0	0.534722
GS-16	1.45385	1.74615	0	0.123077	0.569231	1.03077	0	0.0769231	0.0153846	0.0307692	0.0230769	0.176923	0.0615385	1.22308	0.476923	0.223077	0	0.315385	0.446154	3.76923	0.261538	0.823077	0.353846	0.153846	0.461538	1	0.638462	0.130769	0.0307692	0	0.784615	1.58462	0	0.607692
GS-17	1.39322	1.27458	0	0.111864	0.515254	0.901695	0	0.0949153	0.0101695	0.0508475	0.0338983	0.0983051	0.040678	0.959322	0.427119	0.220339	0	0.369492	0.376271	3.11864	0.172881	0.820339	0.254237	0.19661	0.379661	1	0.610169	0.0677966	0.020339	0	0.708475	1.41356	0	0.562712
GS-18	2	1.50667	0	0.153333	0.58	1.04	0	0.0866667	0	0.0533333	0.02	0.146667	0.0333333	1.06667	0.493333	0.206667	0	0.286667	0.393333	3.33333	0.3	0.893333	0.34	0.26	0.54	1	0.72	0.0933333	0.00666667	0	0.846667	1.52667	0	0.733333
GS-19	1.49686	1.31447	0	0.0943396	0.484277	0.90566	0	0.0503145	0	0.0628931	0.0566038	0.106918	0.0314465	0.968553	0.660377	0.194969	0.00628931	0.396226	0.415094	3.24528	0.232704	0.849057	0.289308	0.18239	0.345912	1	0.691824	0.106918	0.00628931	0	0.534591	1.78616	0	0.584906
GS-20	0.940063	1.2082	0	0.0347003	0.40694	0.798107	0.00630915	0.0694006	0.00946372	0.287066	0.0851735	0.0599369	0.0126183	0.845426	0.394322	0.123028	0.00946372	0.189274	0.33123	4.85174	0.252366	0.0820189	0.0504732	0.0662461	0.353312	1	0.675079	0.264984	0.0473186	0	0.940063	1.22713	0	0.242902
GS-21	1.58696	0.940217	0	0.152174	0.320652	0.657609	0	0.0869565	0.00543478	0.0326087	0.0326087	0.0652174	0.0652174	0.73913	0.429348	0.119565	0.00543478	0.271739	0.445652	2.70652	0.288043	0.630435	0.271739	0.163043	0.478261	1	0.673913	0.0869565	0.0163043	0.00543478	0.396739	1.19565	0	0.429348
GS-22	1.69048	1.4127	0.00793651	0.0952381	0.563492	0.896825	0	0.134921	0	0.0634921	0.015873	0.0793651	0.0555556	0.849206	0.531746	0.134921	0	0.428571	0.563492	3.30952	0.357143	0.880952	0.325397	0.166667	0.444444	1	1	0.119048	0	0	0.753968	1.8254	0	0.595238
GS-23	1.62937	1.34266	0	0.13986	0.447552	0.895105	0	0.0909091	0.013986	0.0699301	0.013986	0.125874	0.020979	0.986014	0.496503	0.20979	0.013986	0.405594	0.426573	2.97902	0.405594	0.895105	0.342657	0.230769	0.398601	1	0.867133	0.104895	0.020979	0	0.846154	1.54545	0	0.594406
GS-25	1.375	1.77083	0	0.229167	0.333333	1.125	0	0.0416667	0	0.104167	0.0833333	0.270833	0.104167	2.45833	0.416667	0.416667	0	0.458333	0.625	3.79167	0.229167	0.4375	0.1875	0.104167	0.479167	1	0.708333	0.166667	0.0416667	0	1.41667	1.02083	0	0.229167
GS-26	1.71171	1.16216	0.00900901	0.153153	0.594595	0.873874	0.00900901	0.0630631	0	0.0540541	0.018018	0.27027	0.036036	0.936937	0.531532	0.18018	0.00900901	0.477477	0.603604	2.93694	0.306306	0.666667	0.378378	0.198198	0.396396	1	0.63964	0.0990991	0.027027	0	0.747748	1.83784	0	0.693694
GS-27	1.77385	1.07774	0	0.151943	0.441696	0.908127	0	0.0954064	0.00706714	0.0353357	0.0212014	0.113074	0.0318021	0.982332	0.508834	0.194346	0	0.378092	0.413428	2.62544	0.34629	0.710247	0.342756	0.257951	0.388693	1	0.749117	0.0883392	0.0176678	0	0.646643	1.4417	0	0.568905
GS-28	1.68127	1.04382	0	0.0836653	0.466135	0.800797	0	0.0517928	0	0.0239044	0.0159363	0.059761	0.059761	1.02789	0.418327	0.179283	0	0.330677	0.374502	2.68526	0.302789	0.808765	0.414343	0.278884	0.370518	1	0.741036	0.12749	0.0199203	0	0.577689	1.33865	0	0.633466
GS-29	2.20183	1.55046	0	0.183486	0.743119	1.11927	0.00917431	0.146789	0	0.0275229	0.0275229	0.100917	0.110092	0.972477	0.614679	0.201835	0	0.559633	0.733945	3.94495	0.385321	1.14679	0.40367	0.321101	0.53211	1	1.0367	0.201835	0.0642202	0	0.788991	2.11009	0	0.633028
GS-30	2.12827	1.20942	0.0078534	0.123037	0.568063	1.22251	0	0.0680628	0.0052356	0.0340314	0.0026178	0.0680628	0.065445	0.997382	0.494764	0.141361	0	0.507853	0.434555	3.37435	0.332461	1	0.494764	0.324607	0.539267	1	0.89267	0.219895	0.0471204	0	0.628272	1.57592	0	0.641361
GS-31	1.625	1.3373	0	0.119048	0.531746	0.853175	0.00396825	0.0873016	0.00198413	0.0654762	0.0138889	0.0555556	0.0654762	0.777778	0.470238	0.103175	0	0.357143	0.345238	3.32738	0.309524	0.865079	0.478175	0.196429	0.375	1	0.730159	0.105159	0.0357143	0	0.68254	1.7381	0	0.64881
GS-32	1.85965	0.807018	0.0116959	0.187135	0.292398	0.298246	0.0584795	0.157895	0.00584795	0.0350877	0.0877193	0.0701754	0.0175439	0.567251	0.450292	0.204678	0	0.19883	0.77193	2.67251	0.339181	0.614035	0.204678	0.22807	0.192982	1	0.649123	0.181287	0.0526316	0	0.789474	1.16374	0	0.169591
GS-33	3.06439	1.08712	0	0.122475	0.430556	0.420455	0.213384	0.239899	0.00757576	0.253788	0.106061	0.0972222	0.00757576	1.13131	0.383838	0.308081	0.0366162	0.176768	1.7702	4.96717	0.541667	0.705808	0.113636	0.247475	0.430556	1	0.583333	0.236111	0.160354	0.00126263	0.843434	1.60227	0	0.465909
GS-34	1.66071	1.17857	0	0.119048	0.464286	0.708333	0	0.0952381	0	0.0297619	0.0119048	0.0892857	0.0595238	0.815476	0.422619	0.238095	0.0238095	0.303571	0.428571	3	0.166667	0.613095	0.279762	0.166667	0.285714	1	0.75	0.0833333	0.0119048	0	0.630952	1.54167	0	0.321429
GS-35	2.13534	1.42105	0	0.218045	0.466165	1.09774	0	0.157895	0	0.0451128	0	0.0451128	0.112782	0.789474	0.571429	0.203008	0	0.593985	0.541353	4.27068	0.496241	1.15038	0.473684	0.293233	0.646617	1	1	0.18797	0.0827068	0	0.781955	1.98496	0	0.661654
GS-36	1.47368	1.27368	0	0.147368	0.505263	0.789474	0	0.0210526	0	0.0526316	0	0.0631579	0.0842105	0.778947	0.315789	0.178947	0	0.410526	0.4	2.71579	0.326316	0.884211	0.315789	0.126316	0.515789	1	0.873684	0.115789	0.0210526	0	0.515789	1.58947	0	0.452632
GS-37	2.25862	1.18966	0	0.241379	0.741379	1.36207	0	0.137931	0	0	0	0.103448	0	0.87931	0.568966	0.137931	0	0.327586	0.517241	3.96552	0.448276	1.39655	0.413793	0.258621	0.327586	1	0.87931	0.172414	0.0172414	0	0.637931	1.27586	0	0.758621
GS-38	0	0	0	1	0	0	0	0	0	0	0	0	0	0	0	0	0	0	0	3	0	2	1	0	0	1	0	0	0	0	0	0	0	1
GS-39	#DIV/0!	#DIV/0!	#DIV/0!	#DIV/0!	#DIV/0!	#DIV/0!	#DIV/0!	#DIV/0!	#DIV/0!	#DIV/0!	#DIV/0!	#DIV/0!	#DIV/0!	#DIV/0!	#DIV/0!	#DIV/0!	#DIV/0!	#DIV/0!	#DIV/0!	#DIV/0!	#DIV/0!	#DIV/0!	#DIV/0!	#DIV/0!	#DIV/0!	#DIV/0!	#DIV/0!	#DIV/0!	#DIV/0!	#DIV/0!	#DIV/0!	#DIV/0!	#DIV/0!	#DIV/0!
GS-40	0.25	0.5	0	0.25	0	0	0	0	0	0	0	0	0	0.5	0	0	0	0.25	0	0.25	0.25	0	0	0	0	1	0.25	0	0	0	0	0.5	0	0.25
GS-41	2	1	0	0	0	2	0	0	0	0	0	0	0	1	0	0	0	0	0	1	0	1	0	0	0	1	2	0	0	0	0	1	0	0
GS-42	#DIV/0!	#DIV/0!	#DIV/0!	#DIV/0!	#DIV/0!	#DIV/0!	#DIV/0!	#DIV/0!	#DIV/0!	#DIV/0!	#DIV/0!	#DIV/0!	#DIV/0!	#DIV/0!	#DIV/0!	#DIV/0!	#DIV/0!	#DIV/0!	#DIV/0!	#DIV/0!	#DIV/0!	#DIV/0!	#DIV/0!	#DIV/0!	#DIV/0!	#DIV/0!	#DIV/0!	#DIV/0!	#DIV/0!	#DIV/0!	#DIV/0!	#DIV/0!	#DIV/0!	#DIV/0!
GS-43	0	1	0	0	1	0	0	0	0	0	0	0	0	1	0	0	0	0	0	4	0	0	0	0	0	1	0	0	0	0	1	2	0	2
GS-44	#DIV/0!	#DIV/0!	#DIV/0!	#DIV/0!	#DIV/0!	#DIV/0!	#DIV/0!	#DIV/0!	#DIV/0!	#DIV/0!	#DIV/0!	#DIV/0!	#DIV/0!	#DIV/0!	#DIV/0!	#DIV/0!	#DIV/0!	#DIV/0!	#DIV/0!	#DIV/0!	#DIV/0!	#DIV/0!	#DIV/0!	#DIV/0!	#DIV/0!	#DIV/0!	#DIV/0!	#DIV/0!	#DIV/0!	#DIV/0!	#DIV/0!	#DIV/0!	#DIV/0!	#DIV/0!
GS-45	0.5	0	0	0	0	0	0	0	0	0	0	0	0	0	0	0	0	0	0	1.5	0	0.5	1.5	0	0	1	1	0.5	0	0	0.5	0	0	0
GS-46	0.5	0	0	0.5	0	0.5	0	0	0	0.5	0	0	0	0	0	0	0	0	0	0	0	0	0	0	0.5	1	0	0.5	0	0	0.5	1.5	0	0.5
GS-47	2.26087	1.68116	0	0.173913	0.550725	1.08696	0	0.15942	0	0.0289855	0.0724638	0.115942	0.130435	0.811594	0.434783	0.26087	0.0144928	0.304348	0.57971	3.2029	0.449275	0.797101	0.463768	0.202899	0.347826	1	0.724638	0.347826	0.0144928	0.0144928	0.84058	1.72464	0	0.985507
GS-48	1	0.5	0	0	0	0	0	0	0	0	0	0	0	0.5	0	0	0.5	0	1	2	0	0.5	0.5	0.5	0	1	0.5	0.5	0	0	0.5	1.5	0	0
GS-49	#DIV/0!	#DIV/0!	#DIV/0!	#DIV/0!	#DIV/0!	#DIV/0!	#DIV/0!	#DIV/0!	#DIV/0!	#DIV/0!	#DIV/0!	#DIV/0!	#DIV/0!	#DIV/0!	#DIV/0!	#DIV/0!	#DIV/0!	#DIV/0!	#DIV/0!	#DIV/0!	#DIV/0!	#DIV/0!	#DIV/0!	#DIV/0!	#DIV/0!	#DIV/0!	#DIV/0!	#DIV/0!	#DIV/0!	#DIV/0!	#DIV/0!	#DIV/0!	#DIV/0!	#DIV/0!
GS-50	#DIV/0!	#DIV/0!	#DIV/0!	#DIV/0!	#DIV/0!	#DIV/0!	#DIV/0!	#DIV/0!	#DIV/0!	#DIV/0!	#DIV/0!	#DIV/0!	#DIV/0!	#DIV/0!	#DIV/0!	#DIV/0!	#DIV/0!	#DIV/0!	#DIV/0!	#DIV/0!	#DIV/0!	#DIV/0!	#DIV/0!	#DIV/0!	#DIV/0!	#DIV/0!	#DIV/0!	#DIV/0!	#DIV/0!	#DIV/0!	#DIV/0!	#DIV/0!	#DIV/0!	#DIV/0!
GS-51	1.27536	1.35507	0	0.115942	0.478261	0.550725	0	0.057971	0	0.057971	0.0217391	0.152174	0.0289855	1.10145	0.463768	0.26087	0	0.355072	0.326087	2.97101	0.311594	0.898551	0.398551	0.144928	0.427536	1	0.92029	0.0942029	0.0144928	0	0.65942	1.5942	0	0.449275
TOTAL	2.37761	1.18957	0.0108057	0.141649	0.451022	0.89899	0.0375852	0.135776	0.0503876	0.115222	0.0961945	0.0880902	0.0458069	0.947968	0.418017	0.249002	0.0899695	0.346136	0.899577	4.92553	0.448203	0.814188	0.301856	0.218816	0.529246	1	0.748649	0.13883	0.0422833	0.00798685	0.724689	1.47075	0	0.564834

## Sheet: Norm Log2
Sites	ACR_tran	AhpC-TSA	ArsB	ArsC	BacA	Beta-lactamase	C4dic_mal_tran	CCP_MauG	Catalase	CopC	Cu-oxidase_3	CutA1	CutC	DNA_pol_A	EF_TS	FMN_red	FUSC	GSHPx	HlyD	MFS_1	MarR	MatE	Multi_Drug_Res	OstA_C	Oxidored_FMN	RNA_pol_Rpb2_6	Redoxin	Sod_Fe_C	TehB	TetR_C_2	Thioredoxin	Transpeptidase	YodA	peroxidase		Problematic
Site	ACR transporter	Peroxiredoxin	Arsenical pump membrane protein	Arsenate reductase	Bacitracin resistance protein	Beta-lactamase	C4-dicarboxylate transporter	Di-haem cytochrome c peroxidase	Catalase	Copper resistance protein CopC	Multicopper oxidase	Divalent ion tolerance protein	Copper transporter	DNA polymerase A	Elongation factor TS	NADPH-dependent FMN reductase	Fusaric acid resistance protein	Glutathione peroxidase	Efflux pump	Major facilitator family	Multiple antibiotic resistance operon repressor	Multi antimicrobial extrusion protein	Small multidrug resistance protein	Organic solvent tolerance protein	NADH oxidase	RNA polymerase rpoB	Redoxin	Superoxide dismutase	Tellurite resistance protein	MAATS-type multidrug transcriptional repressor	Thioredoxin	Penicillin binding transpeptidase	Cadmium binding protein	Peroxidase
GS-00a	3.42552	0.492047	-2.58206	-1.36465	-1.03229	0.467064	-2.02636	-0.728283	-0.379673	-0.762345	-0.133735	-2.40251	-2.84858	-0.277622	-1.41794	0.398249	0.528727	-1.06836	2.63816	4.69809	1.37381	0.612754	-1.1179	-1.18892	1.256	0	0.40045	-2.16269	-6.14975	-3.00291	0.125047	0.755425	#NUM!	-0.360912		1
GS-00b	1.178	0.241008	#NUM!	-3.77138	-0.93587	0.0288549	-7.62936	-3.58496	-4.62936	-3.72247	-3.92892	-4.16993	-5.45943	-0.293966	-1.35323	-3.04439	-8.62936	-1.19473	-1.04439	1.79481	-2.2718	-0.219966	-1.45943	-2.10579	-1.47961	0	-0.484698	-3.9855	-4.92892	#NUM!	-0.590438	0.575215	#NUM!	-0.263034		3
GS-00c	0.946929	0.496549	-8.79116	-2.64142	-1.19125	0.544227	#NUM!	-3.17645	-7.2062	-4.03628	-3.66188	-3.2676	-3.83697	-0.172777	-1.27546	-2.7688	-7.79116	-1.39885	-0.796809	2.26751	-1.99675	-0.111683	-1.68264	-2.11874	-1.07692	0	-0.394558	-3.54324	-5.79116	#NUM!	-0.746769	0.52172	#NUM!	-0.451313		3
GS-00d	1.07662	0.3538	-8.58871	-3.09686	-1.01886	0.118644	-8.58871	-3.23116	#NUM!	-3.63452	-4.41879	-3.34079	-6.00375	-0.0612376	-1.2578	-2.56635	#NUM!	-1.40881	-1.35031	1.97353	-1.70607	-0.266787	-1.43897	-1.974	-1.2578	0	-0.231163	-3.68182	-4.78136	-8.58871	-0.345541	0.766636	#NUM!	-0.428843		3
GS-01a	0.984233	0.383329	#NUM!	-1.9386	-1.52356	0.646363	-5.52356	-3.20163	#NUM!	-5.52356	-2.52356	#NUM!	#NUM!	-0.0641303	-1.52356	-1.82312	#NUM!	-1.61667	-1.13124	1.67611	-0.879706	0.0614005	-3.52356	-2.20163	-1.4361	0	-1.13124	-2.35364	-3.52356	#NUM!	0.430634	0.851477	#NUM!	-1		7
GS-01b	0.908852	0.113211	#NUM!	-2.44478	-1.15528	0.0577155	-5.61471	-5.61471	-5.61471	-3.29278	-2.80735	-2.61471	-5.61471	-0.155278	-1.22239	-2.29278	#NUM!	-0.707819	-0.756729	2.12	-1.36678	-0.570316	-1.91427	-1.70782	-0.61471	0	-0.660514	-2.44478	-5.61471	#NUM!	-0.0297473	0.339486	#NUM!	-0.707819		4
GS-01c	0.704757	0.0819416	#NUM!	-4.68182	-1.53887	-0.244419	#NUM!	-4.45943	-7.26679	-4.68182	-5.68182	-3.56635	-4.68182	-0.179324	-1.17932	-2.87447	#NUM!	-1.38414	-2.26679	1.47468	-2.09686	-0.289507	-2.26679	-2.62293	-1.65208	0	-0.433897	-3.17932	-4.45943	#NUM!	-0.963006	0.494765	#NUM!	-0.823843		5
GS-02	0.329308	-0.402759	#NUM!	-3.2854	-1.79355	-0.656046	-7.2854	-4.47805	#NUM!	-4.96347	-5.70044	#NUM!	-5.2854	0.864345	-1.89308	-2.47805	#NUM!	-1.55748	-1.73081	1.44592	-2.37851	-0.342888	-2.07595	-2.53051	-1.92785	0	-0.543935	-3.2854	-6.2854	#NUM!	-0.793549	0.33665	#NUM!	-0.92785		6
GS-03	0.415037	0.0183785	#NUM!	-2.70044	-1.2854	0.106915	#NUM!	-1.89308	#NUM!	-6.2854	-5.2854	-6.2854	-4.70044	-0.584963	-1.82597	-2.2854	#NUM!	-1.82597	-1.11548	1.53478	-2.11548	-0.308122	-2.58496	-3.96347	-1.24101	0	-0.641546	-3.11548	-3.70044	#NUM!	-0.427421	0.253757	#NUM!	-1.58496		6
GS-04	1.40054	0.189034	#NUM!	-1.8365	-0.888969	0.238787	#NUM!	-3.05889	#NUM!	-3.64386	-4.64386	-5.64386	-4.64386	0.356144	-1.32193	-2.05889	#NUM!	-0.434403	-1.05889	2.11103	-2.32193	0.464668	-1.94342	-2.8365	-0.514573	0	-0.68966	-2.64386	-3.32193	#NUM!	-0.395929	0.333424	#NUM!	-0.556393		6
GS-05	1.27872	-0.0978473	#NUM!	-2.34577	-1.47131	-0.0480943	#NUM!	-2.2303	#NUM!	-3.34577	-4.34577	-5.93074	-3.93074	1.35466	-1.47131	-2.47131	#NUM!	-1.40718	-0.801454	1.67659	-1.2303	0.426815	-1.60881	-2.34577	-1.47131	0	-0.886343	-2.12338	-3.12338	#NUM!	-0.17585	0.135352	#NUM!	-0.976541		6
GS-06	0.950418	0.298341	#NUM!	-2.20945	-1.16506	-0.594744	#NUM!	-3.20945	#NUM!	-6.20945	-4.62449	-5.20945	-4.20945	0.0384741	-1.12199	-3.03953	#NUM!	-1.4021	-1.88753	1.48403	-2.12199	0.0193653	-0.783189	-2.88753	-1.4021	0	0	-3.03953	-4.62449	#NUM!	-0.624491	0.448758	#NUM!	-1.25526		6
GS-07	0.468149	-0.383329	#NUM!	-3.09954	-1.58496	-0.549339	#NUM!	-2	#NUM!	-5.90689	-4.90689	#NUM!	-4.90689	0.0238467	-2.09954	-3.09954	#NUM!	-2	-1.26303	1.67054	-1.65896	-0.206451	-1.65896	-2.20645	-1.09954	0	-1.04891	-3.32193	#NUM!	#NUM!	-0.862496	-0.0740006	#NUM!	-0.152003		8
GS-08	0.611194	-0.401862	#NUM!	-2.59826	-2.34192	-0.190755	-6.76818	-3.44626	-7.76818	-3.44626	-4.59826	-5.18322	-5.76818	-0.82567	-2.2136	-2.30875	#NUM!	-2.04026	-1.05394	1.99503	-1.55873	-0.7795	-3.52026	-3.0133	-0.649243	0	-1.41063	-3.30875	-5.76818	#NUM!	-0.986825	-0.922694	#NUM!	-1.12433		4
GS-09	0.584963	0.155278	#NUM!	-3.28951	-1.75899	-0.119582	-6.45943	-4.87447	-6.45943	-6.45943	-3.45943	-4.1375	-4.45943	-0.137504	-1.2115	-2.28951	#NUM!	-2	-1.17403	1.61203	-2.2115	-0.230613	-1.87447	-2.55254	-1.06711	0	-0.289507	-3.65208	-4.45943	#NUM!	-0.874469	0.0951572	#NUM!	-1.93587		4
GS-10	0.577309	-0.377367	#NUM!	-3.39232	-1.48543	-0.729352	#NUM!	-3.51785	#NUM!	-4.97728	-5.39232	-6.97728	-5.97728	-0.407424	-1.45372	-2.39232	#NUM!	-2.1193	-1.39232	1.38904	-2.16993	-0.469485	-2.65535	-2.58496	-1.39232	0	-0.691878	-3.39232	-6.97728	#NUM!	-0.889817	0.380272	#NUM!	-2.33342		6
GS-11	0.611729	-0.285909	#NUM!	-3.66838	-1.80331	-1.11818	-7.47573	-3.66838	#NUM!	-2.77529	-3.89077	-4.66838	#NUM!	-0.533219	-1.72085	-3.38827	-5.89077	-2.08342	-1.20895	1.74344	-1.545	-1.64284	-2.77529	-2.89077	-2.34645	0	-0.747813	-2.89077	-4.0163	-7.47573	-0.544996	0.116724	#NUM!	-1.47573		4
GS-12	0.604071	-0.138328	#NUM!	-3.28129	-1.40682	-1.05889	-7.45121	-3.99178	-7.45121	-2.24176	-4.45121	-4.64386	-5.86625	-0.508697	-1.38512	-3.45121	#NUM!	-2.24176	-2.16581	2.02857	-1.54432	-1.56857	-2.92765	-3.20328	-1.8365	0	-0.723291	-2.69632	-5.86625	-7.45121	-0.473931	0.156119	#NUM!	-1.09366		3
GS-13	1.43664	0.427421	#NUM!	-2.68806	-0.975338	0.481869	-6.85798	-2.10309	#NUM!	-3.68806	-4.05063	-4.27302	-3.85798	0.82852	-1.36613	-2.21412	#NUM!	-1.46566	-0.288125	2.40411	-1.81359	0.130704	-2.15754	-2.77052	-0.273018	0	-0.572579	-3.39855	-3.85798	#NUM!	-0.258068	0.80023	#NUM!	-1.10309		5
GS-14	0.280552	-0.301304	#NUM!	-3.05387	-1.71945	-0.329501	#NUM!	-4.77007	#NUM!	-4.57743	-5.57743	-4.4075	-4.99247	-0.533035	-2.02284	-2.99247	#NUM!	-1.67054	-1.77007	1.64657	-2.15116	-1.13449	-1.71945	-2.3295	-1.57743	0	-0.796069	-3.87699	-5.99247	#NUM!	-0.796069	0	#NUM!	-1.2555		6
GS-15	0.584963	0.530515	#NUM!	-2.848	-1.41504	-0.192645	-7.16993	-3.71049	#NUM!	-5.58496	-4.848	-2.41504	-4.36257	0.115477	-1.41504	-2.12553	#NUM!	-1.74366	-1.28728	1.91488	-1.922	-0.570012	-1.77761	-2.58496	-1.71049	0	-0.469485	-3.46949	-5.58496	#NUM!	-0.646363	0.669279	#NUM!	-0.903138		5
GS-16	0.539875	0.804181	#NUM!	-3.02237	-0.812914	0.0437214	#NUM!	-3.70044	-6.02237	-5.02237	-5.43741	-2.49881	-4.02237	0.290515	-1.06817	-2.16439	#NUM!	-1.66482	-1.16439	1.91427	-1.9349	-0.280901	-1.49881	-2.70044	-1.11548	0	-0.647328	-2.9349	-5.02237	#NUM!	-0.349942	0.664133	#NUM!	-0.718587		5
GS-17	0.478423	0.350018	#NUM!	-3.16018	-0.956644	-0.149289	#NUM!	-3.39722	-6.61961	-4.29768	-4.88264	-3.34659	-4.61961	-0.0599129	-1.22729	-2.1822	#NUM!	-1.43639	-1.41016	1.64092	-2.53215	-0.285708	-1.97575	-2.34659	-1.39722	0	-0.712718	-3.88264	-5.61961	#NUM!	-0.497212	0.499332	#NUM!	-0.829532		5
GS-18	1	0.59136	#NUM!	-2.70526	-0.785875	0.0565835	#NUM!	-3.52838	#NUM!	-4.22882	-5.64386	-2.76939	-4.90689	0.0931094	-1.01937	-2.27462	#NUM!	-1.80255	-1.34618	1.73697	-1.73697	-0.16273	-1.55639	-1.94342	-0.888969	0	-0.473931	-3.42146	-7.22882	#NUM!	-0.240134	0.610385	#NUM!	-0.447459		6
GS-19	0.581935	0.394476	#NUM!	-3.40599	-1.0461	-0.142958	#NUM!	-4.31288	#NUM!	-3.99095	-4.14296	-3.22542	-4.99095	-0.0460964	-0.598637	-2.35869	-7.31288	-1.3356	-1.26849	1.69834	-2.10343	-0.236067	-1.78932	-2.4549	-1.53152	0	-0.531523	-3.22542	-7.31288	#NUM!	-0.903492	0.836864	#NUM!	-0.773724		5
GS-20	-0.0891705	0.272862	#NUM!	-4.84891	-1.29711	-0.325345	-7.30834	-3.84891	-6.72338	-1.80054	-3.55345	-4.06041	-6.30834	-0.24225	-1.34255	-3.02294	-6.72338	-2.40145	-1.59409	2.2785	-1.98641	-3.6079	-4.30834	-3.91602	-1.50098	0	-0.566872	-1.91602	-4.40145	#NUM!	-0.0891705	0.295287	#NUM!	-2.04155		3
GS-21	0.666263	-0.0889337	#NUM!	-2.71621	-1.64092	-0.604699	#NUM!	-3.52356	-7.52356	-4.9386	-4.9386	-3.9386	-3.9386	-0.436099	-1.21978	-3.06413	-7.52356	-1.87971	-1.16601	1.43644	-1.79564	-0.665581	-1.87971	-2.61667	-1.06413	0	-0.569366	-3.52356	-5.9386	-7.52356	-1.33374	0.257798	#NUM!	-1.21978		3
GS-22	0.75743	0.498454	-6.97728	-3.39232	-0.827533	-0.157101	#NUM!	-2.88982	#NUM!	-3.97728	-5.97728	-3.65535	-4.16993	-0.235813	-0.911191	-2.88982	#NUM!	-1.22239	-0.827533	1.72662	-1.48543	-0.182864	-1.61973	-2.58496	-1.16993	0	0	-3.07039	#NUM!	#NUM!	-0.407424	0.86821	#NUM!	-0.748461		6
GS-23	0.704315	0.425091	#NUM!	-2.83794	-1.15987	-0.159871	#NUM!	-3.45943	-6.15987	-3.83794	-6.15987	-2.98995	-5.57491	-0.02032	-1.01012	-2.25298	-6.15987	-1.30189	-1.22913	1.57484	-1.30189	-0.159871	-1.54516	-2.11548	-1.32698	0	-0.205675	-3.25298	-5.57491	#NUM!	-0.241008	0.628031	#NUM!	-0.75048		4
GS-25	0.459432	0.824428	#NUM!	-2.12553	-1.58496	0.169925	#NUM!	-4.58496	#NUM!	-3.26303	-3.58496	-1.88452	-3.26303	1.29768	-1.26303	-1.26303	#NUM!	-1.12553	-0.678072	1.92283	-2.12553	-1.19265	-2.41504	-3.26303	-1.0614	0	-0.4975	-2.58496	-4.58496	#NUM!	0.5025	0.0297473	#NUM!	-2.12553		6
GS-26	0.77544	0.216811	-6.79442	-2.70695	-0.750022	-0.194503	-6.79442	-3.98706	#NUM!	-4.20945	-5.79442	-1.88753	-4.79442	-0.0939761	-0.911773	-2.47249	-6.79442	-1.0665	-0.728327	1.55431	-1.70695	-0.584963	-1.4021	-2.33498	-1.33498	0	-0.644669	-3.33498	-5.20945	#NUM!	-0.419376	0.878009	#NUM!	-0.527629		3
GS-27	0.826885	0.108007	#NUM!	-2.71839	-1.17887	-0.139034	#NUM!	-3.38977	-7.14466	-4.82273	-5.5597	-3.14466	-4.97473	-0.0257172	-0.974733	-2.3633	#NUM!	-1.40319	-1.27429	1.39256	-1.52995	-0.493607	-1.54475	-1.95483	-1.3633	0	-0.416738	-3.5008	-5.82273	#NUM!	-0.628958	0.527767	#NUM!	-0.813741		5
GS-28	0.749556	0.0618794	#NUM!	-3.57923	-1.10118	-0.320492	#NUM!	-4.2711	#NUM!	-5.38658	-5.97154	-4.06465	-4.06465	0.0396837	-1.2573	-2.47969	#NUM!	-1.5965	-1.41695	1.42506	-1.72362	-0.306208	-1.2711	-1.84226	-1.43238	0	-0.432385	-2.97154	-5.64962	#NUM!	-0.791634	0.420774	#NUM!	-0.658661		6
GS-29	1.13871	0.632695	#NUM!	-2.44626	-0.428334	0.162553	-6.76818	-2.76818	#NUM!	-5.18322	-5.18322	-3.30875	-3.18322	-0.0402639	-0.702095	-2.30875	#NUM!	-0.837447	-0.446256	1.98001	-1.37587	0.1976	-1.30875	-1.6389	-0.910203	0	0.0519946	-2.30875	-3.96083	#NUM!	-0.34192	1.07731	#NUM!	-0.65966		5
GS-30	1.08968	0.27432	-6.99247	-3.02284	-0.815878	0.28985	#NUM!	-3.87699	-7.57743	-4.87699	-8.57743	-3.87699	-3.93357	-0.00378164	-1.01519	-2.82254	#NUM!	-0.977516	-1.20239	1.75461	-1.58874	0	-1.01519	-1.62323	-0.890928	0	-0.163801	-2.18511	-4.4075	#NUM!	-0.670538	0.656191	#NUM!	-0.640791		4
GS-31	0.70044	0.419325	#NUM!	-3.07039	-0.911191	-0.229087	-7.97728	-3.51785	-8.97728	-3.93289	-6.16993	-4.16993	-3.93289	-0.36257	-1.08854	-3.27684	#NUM!	-1.48543	-1.53434	1.73439	-1.69188	-0.209096	-1.06439	-2.34792	-1.41504	0	-0.453718	-3.24936	-4.80735	#NUM!	-0.551015	0.797507	#NUM!	-0.624133		4
GS-32	0.89503	-0.309328	-6.41785	-2.41785	-1.774	-1.74543	-4.09592	-2.66297	-7.41785	-4.83289	-3.51096	-3.83289	-5.83289	-0.81794	-1.15107	-2.28857	#NUM!	-2.33039	-0.373458	1.4182	-1.55987	-0.703607	-2.28857	-2.13245	-2.37346	0	-0.623437	-2.46366	-4.24793	#NUM!	-0.341037	0.218772	#NUM!	-2.55987		3
GS-33	1.6156	0.120513	#NUM!	-3.02944	-1.21573	-1.24998	-2.22848	-2.0595	-7.04439	-1.9783	-3.23704	-3.36257	-7.04439	0.177998	-1.38143	-1.69862	-4.77138	-2.50007	0.823914	2.31242	-0.884523	-0.502652	-3.1375	-2.01465	-1.21573	0	-0.777608	-2.08246	-2.64067	-9.62936	-0.245652	0.68012	#NUM!	-1.10188		2
GS-34	0.731804	0.237039	#NUM!	-3.07039	-1.10692	-0.4975	#NUM!	-3.39232	#NUM!	-5.07039	-6.39232	-3.48543	-4.07039	-0.294285	-1.24257	-2.07039	-5.39232	-1.71989	-1.22239	1.58496	-2.58496	-0.705817	-1.83773	-2.58496	-1.80735	0	-0.415037	-3.58496	-6.39232	#NUM!	-0.664397	0.624491	#NUM!	-1.63743		5
GS-35	1.09446	0.50696	#NUM!	-2.1973	-1.10109	0.134542	#NUM!	-2.66297	#NUM!	-4.47032	#NUM!	-4.47032	-3.14839	-0.341037	-0.807355	-2.30039	#NUM!	-0.751502	-0.885357	2.09446	-1.01089	0.202105	-1.078	-1.76988	-0.629018	0	0	-2.41143	-3.59585	#NUM!	-0.354843	0.989112	#NUM!	-0.595851		7
GS-36	0.559427	0.349008	#NUM!	-2.7625	-0.984893	-0.341037	#NUM!	-5.56986	#NUM!	-4.24793	#NUM!	-3.98489	-3.56986	-0.360402	-1.66297	-2.48239	#NUM!	-1.28445	-1.32193	1.44137	-1.61566	-0.177538	-1.66297	-2.98489	-0.955146	0	-0.194816	-3.11042	-5.56986	#NUM!	-0.955146	0.668549	#NUM!	-1.14359		7
GS-37	1.17544	0.250543	#NUM!	-2.05063	-0.431716	0.4458	#NUM!	-2.85798	#NUM!	#NUM!	#NUM!	-3.27302	#NUM!	-0.185556	-0.813587	-2.85798	#NUM!	-1.61005	-0.95109	1.98751	-1.15754	0.481869	-1.27302	-1.95109	-1.61005	0	-0.185556	-2.53605	-5.85798	#NUM!	-0.648528	0.351472	#NUM!	-0.398549		9
GS-38	#NUM!	#NUM!	#NUM!	0	#NUM!	#NUM!	#NUM!	#NUM!	#NUM!	#NUM!	#NUM!	#NUM!	#NUM!	#NUM!	#NUM!	#NUM!	#NUM!	#NUM!	#NUM!	1.58496	#NUM!	1	0	#NUM!	#NUM!	0	#NUM!	#NUM!	#NUM!	#NUM!	#NUM!	#NUM!	#NUM!	0		28
GS-39	#DIV/0!	#DIV/0!	#DIV/0!	#DIV/0!	#DIV/0!	#DIV/0!	#DIV/0!	#DIV/0!	#DIV/0!	#DIV/0!	#DIV/0!	#DIV/0!	#DIV/0!	#DIV/0!	#DIV/0!	#DIV/0!	#DIV/0!	#DIV/0!	#DIV/0!	#DIV/0!	#DIV/0!	#DIV/0!	#DIV/0!	#DIV/0!	#DIV/0!	#DIV/0!	#DIV/0!	#DIV/0!	#DIV/0!	#DIV/0!	#DIV/0!	#DIV/0!	#DIV/0!	#DIV/0!		34
GS-40	-2	-1	#NUM!	-2	#NUM!	#NUM!	#NUM!	#NUM!	#NUM!	#NUM!	#NUM!	#NUM!	#NUM!	-1	#NUM!	#NUM!	#NUM!	-2	#NUM!	-2	-2	#NUM!	#NUM!	#NUM!	#NUM!	0	-2	#NUM!	#NUM!	#NUM!	#NUM!	-1	#NUM!	-2		23
GS-41	1	0	#NUM!	#NUM!	#NUM!	1	#NUM!	#NUM!	#NUM!	#NUM!	#NUM!	#NUM!	#NUM!	0	#NUM!	#NUM!	#NUM!	#NUM!	#NUM!	0	#NUM!	0	#NUM!	#NUM!	#NUM!	0	1	#NUM!	#NUM!	#NUM!	#NUM!	0	#NUM!	#NUM!		25
GS-42	#DIV/0!	#DIV/0!	#DIV/0!	#DIV/0!	#DIV/0!	#DIV/0!	#DIV/0!	#DIV/0!	#DIV/0!	#DIV/0!	#DIV/0!	#DIV/0!	#DIV/0!	#DIV/0!	#DIV/0!	#DIV/0!	#DIV/0!	#DIV/0!	#DIV/0!	#DIV/0!	#DIV/0!	#DIV/0!	#DIV/0!	#DIV/0!	#DIV/0!	#DIV/0!	#DIV/0!	#DIV/0!	#DIV/0!	#DIV/0!	#DIV/0!	#DIV/0!	#DIV/0!	#DIV/0!		34
GS-43	#NUM!	0	#NUM!	#NUM!	0	#NUM!	#NUM!	#NUM!	#NUM!	#NUM!	#NUM!	#NUM!	#NUM!	0	#NUM!	#NUM!	#NUM!	#NUM!	#NUM!	2	#NUM!	#NUM!	#NUM!	#NUM!	#NUM!	0	#NUM!	#NUM!	#NUM!	#NUM!	0	1	#NUM!	1		26
GS-44	#DIV/0!	#DIV/0!	#DIV/0!	#DIV/0!	#DIV/0!	#DIV/0!	#DIV/0!	#DIV/0!	#DIV/0!	#DIV/0!	#DIV/0!	#DIV/0!	#DIV/0!	#DIV/0!	#DIV/0!	#DIV/0!	#DIV/0!	#DIV/0!	#DIV/0!	#DIV/0!	#DIV/0!	#DIV/0!	#DIV/0!	#DIV/0!	#DIV/0!	#DIV/0!	#DIV/0!	#DIV/0!	#DIV/0!	#DIV/0!	#DIV/0!	#DIV/0!	#DIV/0!	#DIV/0!		34
GS-45	-1	#NUM!	#NUM!	#NUM!	#NUM!	#NUM!	#NUM!	#NUM!	#NUM!	#NUM!	#NUM!	#NUM!	#NUM!	#NUM!	#NUM!	#NUM!	#NUM!	#NUM!	#NUM!	0.584963	#NUM!	-1	0.584963	#NUM!	#NUM!	0	0	-1	#NUM!	#NUM!	-1	#NUM!	#NUM!	#NUM!		26
GS-46	-1	#NUM!	#NUM!	-1	#NUM!	-1	#NUM!	#NUM!	#NUM!	-1	#NUM!	#NUM!	#NUM!	#NUM!	#NUM!	#NUM!	#NUM!	#NUM!	#NUM!	#NUM!	#NUM!	#NUM!	#NUM!	#NUM!	-1	0	#NUM!	-1	#NUM!	#NUM!	-1	0.584963	#NUM!	-1		24
GS-47	1.17688	0.749457	#NUM!	-2.52356	-0.860597	0.120294	#NUM!	-2.64909	#NUM!	-5.10852	-3.7866	-3.10852	-2.9386	-0.30117	-1.20163	-1.9386	-6.10852	-1.71621	-0.786596	1.67938	-1.15433	-0.327165	-1.10852	-2.30117	-1.52356	0	-0.464668	-1.52356	-6.10852	-6.10852	-0.250543	0.786293	#NUM!	-0.0210616		4
GS-48	0	-1	#NUM!	#NUM!	#NUM!	#NUM!	#NUM!	#NUM!	#NUM!	#NUM!	#NUM!	#NUM!	#NUM!	-1	#NUM!	#NUM!	-1	#NUM!	0	1	#NUM!	-1	-1	-1	#NUM!	0	-1	-1	#NUM!	#NUM!	-1	0.584963	#NUM!	#NUM!		20
GS-49	#DIV/0!	#DIV/0!	#DIV/0!	#DIV/0!	#DIV/0!	#DIV/0!	#DIV/0!	#DIV/0!	#DIV/0!	#DIV/0!	#DIV/0!	#DIV/0!	#DIV/0!	#DIV/0!	#DIV/0!	#DIV/0!	#DIV/0!	#DIV/0!	#DIV/0!	#DIV/0!	#DIV/0!	#DIV/0!	#DIV/0!	#DIV/0!	#DIV/0!	#DIV/0!	#DIV/0!	#DIV/0!	#DIV/0!	#DIV/0!	#DIV/0!	#DIV/0!	#DIV/0!	#DIV/0!		34
GS-50	#DIV/0!	#DIV/0!	#DIV/0!	#DIV/0!	#DIV/0!	#DIV/0!	#DIV/0!	#DIV/0!	#DIV/0!	#DIV/0!	#DIV/0!	#DIV/0!	#DIV/0!	#DIV/0!	#DIV/0!	#DIV/0!	#DIV/0!	#DIV/0!	#DIV/0!	#DIV/0!	#DIV/0!	#DIV/0!	#DIV/0!	#DIV/0!	#DIV/0!	#DIV/0!	#DIV/0!	#DIV/0!	#DIV/0!	#DIV/0!	#DIV/0!	#DIV/0!	#DIV/0!	#DIV/0!		34
GS-51	0.350907	0.43837	#NUM!	-3.10852	-1.06413	-0.860597	#NUM!	-4.10852	#NUM!	-4.10852	-5.52356	-2.71621	-5.10852	0.139403	-1.10852	-1.9386	#NUM!	-1.49381	-1.61667	1.57096	-1.68226	-0.154328	-1.32716	-2.7866	-1.22588	0	-0.11984	-3.40808	-6.10852	#NUM!	-0.60073	0.672835	#NUM!	-1.15433		6
Problematic	7	8	49	9	11	10	38	12	38	12	15	15	15	8	12	12	43	11	11	6	11	8	9	11	11	5	8	9	14	49	8	7	56	8

## Sheet: Norm Log2 (only ok)
Sites	AhpC-TSA	ArsC	BacA	Beta-lactamase	CCP_MauG	CopC	Cu-oxidase_3	CutA1	CutC	DNA_pol_A	EF_TS	FMN_red	GSHPx	HlyD	MFS_1	MarR	MatE	Multi_Drug_Res	OstA_C	Oxidored_FMN	RNA_pol_Rpb2_6	Redoxin	Sod_Fe_C	TehB	Thioredoxin	Transpeptidase	peroxidase		Problematic
Site	Peroxiredoxin	Arsenical pump membrane protein	Bacitracin resistance protein	Beta-lactamase	Di-haem cytochrome c peroxidase	Copper resistance protein CopC	Multicopper oxidase	Divalent ion tolerance protein	Copper transporter	DNA polymerase A	Elongation factor TS	NADPH-dependent FMN reductase	Glutathione peroxidase	Efflux pump	Major facilitator family	Multiple antibiotic resistance operon repressor	Multi antimicrobial extrusion protein	Small multidrug resistance protein	Organic solvent tolerance protein	NADH oxidase	RNA polymerase rpoB	Redoxin	Superoxide dismutase	Tellurite resistance protein	Thioredoxin	Penicillin binding transpeptidase	Peroxidase
GS-00a	0.492047	-1.36465	-1.03229	0.467064	-0.728283	-0.762345	-0.133735	-2.40251	-2.84858	-0.277622	-1.41794	0.398249	-1.06836	2.63816	4.69809	1.37381	0.612754	-1.1179	-1.18892	1.256	0	0.40045	-2.16269	-6.14975	0.125047	0.755425	-0.360912		0
GS-00b	0.241008	-3.77138	-0.93587	0.0288549	-3.58496	-3.72247	-3.92892	-4.16993	-5.45943	-0.293966	-1.35323	-3.04439	-1.19473	-1.04439	1.79481	-2.2718	-0.219966	-1.45943	-2.10579	-1.47961	0	-0.484698	-3.9855	-4.92892	-0.590438	0.575215	-0.263034		0
GS-00c	0.496549	-2.64142	-1.19125	0.544227	-3.17645	-4.03628	-3.66188	-3.2676	-3.83697	-0.172777	-1.27546	-2.7688	-1.39885	-0.796809	2.26751	-1.99675	-0.111683	-1.68264	-2.11874	-1.07692	0	-0.394558	-3.54324	-5.79116	-0.746769	0.52172	-0.451313		0
GS-00d	0.3538	-3.09686	-1.01886	0.118644	-3.23116	-3.63452	-4.41879	-3.34079	-6.00375	-0.0612376	-1.2578	-2.56635	-1.40881	-1.35031	1.97353	-1.70607	-0.266787	-1.43897	-1.974	-1.2578	0	-0.231163	-3.68182	-4.78136	-0.345541	0.766636	-0.428843		0
GS-01a	0.383329	-1.9386	-1.52356	0.646363	-3.20163	-5.52356	-2.52356	-10	-10	-0.0641303	-1.52356	-1.82312	-1.61667	-1.13124	1.67611	-0.879706	0.0614005	-3.52356	-2.20163	-1.4361	0	-1.13124	-2.35364	-3.52356	0.430634	0.851477	-1		0
GS-01b	0.113211	-2.44478	-1.15528	0.0577155	-5.61471	-3.29278	-2.80735	-2.61471	-5.61471	-0.155278	-1.22239	-2.29278	-0.707819	-0.756729	2.12	-1.36678	-0.570316	-1.91427	-1.70782	-0.61471	0	-0.660514	-2.44478	-5.61471	-0.0297473	0.339486	-0.707819		0
GS-01c	0.0819416	-4.68182	-1.53887	-0.244419	-4.45943	-4.68182	-5.68182	-3.56635	-4.68182	-0.179324	-1.17932	-2.87447	-1.38414	-2.26679	1.47468	-2.09686	-0.289507	-2.26679	-2.62293	-1.65208	0	-0.433897	-3.17932	-4.45943	-0.963006	0.494765	-0.823843		0
GS-02	-0.402759	-3.2854	-1.79355	-0.656046	-4.47805	-4.96347	-5.70044	-10	-5.2854	0.864345	-1.89308	-2.47805	-1.55748	-1.73081	1.44592	-2.37851	-0.342888	-2.07595	-2.53051	-1.92785	0	-0.543935	-3.2854	-6.2854	-0.793549	0.33665	-0.92785		0
GS-03	0.0183785	-2.70044	-1.2854	0.106915	-1.89308	-6.2854	-5.2854	-6.2854	-4.70044	-0.584963	-1.82597	-2.2854	-1.82597	-1.11548	1.53478	-2.11548	-0.308122	-2.58496	-3.96347	-1.24101	0	-0.641546	-3.11548	-3.70044	-0.427421	0.253757	-1.58496		0
GS-04	0.189034	-1.8365	-0.888969	0.238787	-3.05889	-3.64386	-4.64386	-5.64386	-4.64386	0.356144	-1.32193	-2.05889	-0.434403	-1.05889	2.11103	-2.32193	0.464668	-1.94342	-2.8365	-0.514573	0	-0.68966	-2.64386	-3.32193	-0.395929	0.333424	-0.556393		0
GS-05	-0.0978473	-2.34577	-1.47131	-0.0480943	-2.2303	-3.34577	-4.34577	-5.93074	-3.93074	1.35466	-1.47131	-2.47131	-1.40718	-0.801454	1.67659	-1.2303	0.426815	-1.60881	-2.34577	-1.47131	0	-0.886343	-2.12338	-3.12338	-0.17585	0.135352	-0.976541		0
GS-06	0.298341	-2.20945	-1.16506	-0.594744	-3.20945	-6.20945	-4.62449	-5.20945	-4.20945	0.0384741	-1.12199	-3.03953	-1.4021	-1.88753	1.48403	-2.12199	0.0193653	-0.783189	-2.88753	-1.4021	0	0	-3.03953	-4.62449	-0.624491	0.448758	-1.25526		0
GS-07	-0.383329	-3.09954	-1.58496	-0.549339	-2	-5.90689	-4.90689	-10	-4.90689	0.0238467	-2.09954	-3.09954	-2	-1.26303	1.67054	-1.65896	-0.206451	-1.65896	-2.20645	-1.09954	0	-1.04891	-3.32193	-10	-0.862496	-0.0740006	-0.152003		0
GS-08	-0.401862	-2.59826	-2.34192	-0.190755	-3.44626	-3.44626	-4.59826	-5.18322	-5.76818	-0.82567	-2.2136	-2.30875	-2.04026	-1.05394	1.99503	-1.55873	-0.7795	-3.52026	-3.0133	-0.649243	0	-1.41063	-3.30875	-5.76818	-0.986825	-0.922694	-1.12433		0
GS-09	0.155278	-3.28951	-1.75899	-0.119582	-4.87447	-6.45943	-3.45943	-4.1375	-4.45943	-0.137504	-1.2115	-2.28951	-2	-1.17403	1.61203	-2.2115	-0.230613	-1.87447	-2.55254	-1.06711	0	-0.289507	-3.65208	-4.45943	-0.874469	0.0951572	-1.93587		0
GS-10	-0.377367	-3.39232	-1.48543	-0.729352	-3.51785	-4.97728	-5.39232	-6.97728	-5.97728	-0.407424	-1.45372	-2.39232	-2.1193	-1.39232	1.38904	-2.16993	-0.469485	-2.65535	-2.58496	-1.39232	0	-0.691878	-3.39232	-6.97728	-0.889817	0.380272	-2.33342		0
GS-11	-0.285909	-3.66838	-1.80331	-1.11818	-3.66838	-2.77529	-3.89077	-4.66838	-10	-0.533219	-1.72085	-3.38827	-2.08342	-1.20895	1.74344	-1.545	-1.64284	-2.77529	-2.89077	-2.34645	0	-0.747813	-2.89077	-4.0163	-0.544996	0.116724	-1.47573		0
GS-12	-0.138328	-3.28129	-1.40682	-1.05889	-3.99178	-2.24176	-4.45121	-4.64386	-5.86625	-0.508697	-1.38512	-3.45121	-2.24176	-2.16581	2.02857	-1.54432	-1.56857	-2.92765	-3.20328	-1.8365	0	-0.723291	-2.69632	-5.86625	-0.473931	0.156119	-1.09366		0
GS-13	0.427421	-2.68806	-0.975338	0.481869	-2.10309	-3.68806	-4.05063	-4.27302	-3.85798	0.82852	-1.36613	-2.21412	-1.46566	-0.288125	2.40411	-1.81359	0.130704	-2.15754	-2.77052	-0.273018	0	-0.572579	-3.39855	-3.85798	-0.258068	0.80023	-1.10309		0
GS-14	-0.301304	-3.05387	-1.71945	-0.329501	-4.77007	-4.57743	-5.57743	-4.4075	-4.99247	-0.533035	-2.02284	-2.99247	-1.67054	-1.77007	1.64657	-2.15116	-1.13449	-1.71945	-2.3295	-1.57743	0	-0.796069	-3.87699	-5.99247	-0.796069	0	-1.2555		0
GS-15	0.530515	-2.848	-1.41504	-0.192645	-3.71049	-5.58496	-4.848	-2.41504	-4.36257	0.115477	-1.41504	-2.12553	-1.74366	-1.28728	1.91488	-1.922	-0.570012	-1.77761	-2.58496	-1.71049	0	-0.469485	-3.46949	-5.58496	-0.646363	0.669279	-0.903138		0
GS-16	0.804181	-3.02237	-0.812914	0.0437214	-3.70044	-5.02237	-5.43741	-2.49881	-4.02237	0.290515	-1.06817	-2.16439	-1.66482	-1.16439	1.91427	-1.9349	-0.280901	-1.49881	-2.70044	-1.11548	0	-0.647328	-2.9349	-5.02237	-0.349942	0.664133	-0.718587		0
GS-17	0.350018	-3.16018	-0.956644	-0.149289	-3.39722	-4.29768	-4.88264	-3.34659	-4.61961	-0.0599129	-1.22729	-2.1822	-1.43639	-1.41016	1.64092	-2.53215	-0.285708	-1.97575	-2.34659	-1.39722	0	-0.712718	-3.88264	-5.61961	-0.497212	0.499332	-0.829532		0
GS-18	0.59136	-2.70526	-0.785875	0.0565835	-3.52838	-4.22882	-5.64386	-2.76939	-4.90689	0.0931094	-1.01937	-2.27462	-1.80255	-1.34618	1.73697	-1.73697	-0.16273	-1.55639	-1.94342	-0.888969	0	-0.473931	-3.42146	-7.22882	-0.240134	0.610385	-0.447459		0
GS-19	0.394476	-3.40599	-1.0461	-0.142958	-4.31288	-3.99095	-4.14296	-3.22542	-4.99095	-0.0460964	-0.598637	-2.35869	-1.3356	-1.26849	1.69834	-2.10343	-0.236067	-1.78932	-2.4549	-1.53152	0	-0.531523	-3.22542	-7.31288	-0.903492	0.836864	-0.773724		0
GS-20	0.272862	-4.84891	-1.29711	-0.325345	-3.84891	-1.80054	-3.55345	-4.06041	-6.30834	-0.24225	-1.34255	-3.02294	-2.40145	-1.59409	2.2785	-1.98641	-3.6079	-4.30834	-3.91602	-1.50098	0	-0.566872	-1.91602	-4.40145	-0.0891705	0.295287	-2.04155		0
GS-21	-0.0889337	-2.71621	-1.64092	-0.604699	-3.52356	-4.9386	-4.9386	-3.9386	-3.9386	-0.436099	-1.21978	-3.06413	-1.87971	-1.16601	1.43644	-1.79564	-0.665581	-1.87971	-2.61667	-1.06413	0	-0.569366	-3.52356	-5.9386	-1.33374	0.257798	-1.21978		0
GS-22	0.498454	-3.39232	-0.827533	-0.157101	-2.88982	-3.97728	-5.97728	-3.65535	-4.16993	-0.235813	-0.911191	-2.88982	-1.22239	-0.827533	1.72662	-1.48543	-0.182864	-1.61973	-2.58496	-1.16993	0	0	-3.07039	-10	-0.407424	0.86821	-0.748461		0
GS-23	0.425091	-2.83794	-1.15987	-0.159871	-3.45943	-3.83794	-6.15987	-2.98995	-5.57491	-0.02032	-1.01012	-2.25298	-1.30189	-1.22913	1.57484	-1.30189	-0.159871	-1.54516	-2.11548	-1.32698	0	-0.205675	-3.25298	-5.57491	-0.241008	0.628031	-0.75048		0
GS-25	0.824428	-2.12553	-1.58496	0.169925	-4.58496	-3.26303	-3.58496	-1.88452	-3.26303	1.29768	-1.26303	-1.26303	-1.12553	-0.678072	1.92283	-2.12553	-1.19265	-2.41504	-3.26303	-1.0614	0	-0.4975	-2.58496	-4.58496	0.5025	0.0297473	-2.12553		0
GS-26	0.216811	-2.70695	-0.750022	-0.194503	-3.98706	-4.20945	-5.79442	-1.88753	-4.79442	-0.0939761	-0.911773	-2.47249	-1.0665	-0.728327	1.55431	-1.70695	-0.584963	-1.4021	-2.33498	-1.33498	0	-0.644669	-3.33498	-5.20945	-0.419376	0.878009	-0.527629		0
GS-27	0.108007	-2.71839	-1.17887	-0.139034	-3.38977	-4.82273	-5.5597	-3.14466	-4.97473	-0.0257172	-0.974733	-2.3633	-1.40319	-1.27429	1.39256	-1.52995	-0.493607	-1.54475	-1.95483	-1.3633	0	-0.416738	-3.5008	-5.82273	-0.628958	0.527767	-0.813741		0
GS-28	0.0618794	-3.57923	-1.10118	-0.320492	-4.2711	-5.38658	-5.97154	-4.06465	-4.06465	0.0396837	-1.2573	-2.47969	-1.5965	-1.41695	1.42506	-1.72362	-0.306208	-1.2711	-1.84226	-1.43238	0	-0.432385	-2.97154	-5.64962	-0.791634	0.420774	-0.658661		0
GS-29	0.632695	-2.44626	-0.428334	0.162553	-2.76818	-5.18322	-5.18322	-3.30875	-3.18322	-0.0402639	-0.702095	-2.30875	-0.837447	-0.446256	1.98001	-1.37587	0.1976	-1.30875	-1.6389	-0.910203	0	0.0519946	-2.30875	-3.96083	-0.34192	1.07731	-0.65966		0
GS-30	0.27432	-3.02284	-0.815878	0.28985	-3.87699	-4.87699	-8.57743	-3.87699	-3.93357	-0.00378164	-1.01519	-2.82254	-0.977516	-1.20239	1.75461	-1.58874	0	-1.01519	-1.62323	-0.890928	0	-0.163801	-2.18511	-4.4075	-0.670538	0.656191	-0.640791		0
GS-31	0.419325	-3.07039	-0.911191	-0.229087	-3.51785	-3.93289	-6.16993	-4.16993	-3.93289	-0.36257	-1.08854	-3.27684	-1.48543	-1.53434	1.73439	-1.69188	-0.209096	-1.06439	-2.34792	-1.41504	0	-0.453718	-3.24936	-4.80735	-0.551015	0.797507	-0.624133		0
GS-32	-0.309328	-2.41785	-1.774	-1.74543	-2.66297	-4.83289	-3.51096	-3.83289	-5.83289	-0.81794	-1.15107	-2.28857	-2.33039	-0.373458	1.4182	-1.55987	-0.703607	-2.28857	-2.13245	-2.37346	0	-0.623437	-2.46366	-4.24793	-0.341037	0.218772	-2.55987		0
GS-33	0.120513	-3.02944	-1.21573	-1.24998	-2.0595	-1.9783	-3.23704	-3.36257	-7.04439	0.177998	-1.38143	-1.69862	-2.50007	0.823914	2.31242	-0.884523	-0.502652	-3.1375	-2.01465	-1.21573	0	-0.777608	-2.08246	-2.64067	-0.245652	0.68012	-1.10188		0
GS-34	0.237039	-3.07039	-1.10692	-0.4975	-3.39232	-5.07039	-6.39232	-3.48543	-4.07039	-0.294285	-1.24257	-2.07039	-1.71989	-1.22239	1.58496	-2.58496	-0.705817	-1.83773	-2.58496	-1.80735	0	-0.415037	-3.58496	-6.39232	-0.664397	0.624491	-1.63743		0
GS-35	0.50696	-2.1973	-1.10109	0.134542	-2.66297	-4.47032	-10	-4.47032	-3.14839	-0.341037	-0.807355	-2.30039	-0.751502	-0.885357	2.09446	-1.01089	0.202105	-1.078	-1.76988	-0.629018	0	0	-2.41143	-3.59585	-0.354843	0.989112	-0.595851		0
GS-36	0.349008	-2.7625	-0.984893	-0.341037	-5.56986	-4.24793	-10	-3.98489	-3.56986	-0.360402	-1.66297	-2.48239	-1.28445	-1.32193	1.44137	-1.61566	-0.177538	-1.66297	-2.98489	-0.955146	0	-0.194816	-3.11042	-5.56986	-0.955146	0.668549	-1.14359		0
GS-37	0.250543	-2.05063	-0.431716	0.4458	-2.85798	-10	-10	-3.27302	-10	-0.185556	-0.813587	-2.85798	-1.61005	-0.95109	1.98751	-1.15754	0.481869	-1.27302	-1.95109	-1.61005	0	-0.185556	-2.53605	-5.85798	-0.648528	0.351472	-0.398549		0
GS-47	0.749457	-2.52356	-0.860597	0.120294	-2.64909	-5.10852	-3.7866	-3.10852	-2.9386	-0.30117	-1.20163	-1.9386	-1.71621	-0.786596	1.67938	-1.15433	-0.327165	-1.10852	-2.30117	-1.52356	0	-0.464668	-1.52356	-6.10852	-0.250543	0.786293	-0.0210616		0
GS-51	0.43837	-3.10852	-1.06413	-0.860597	-4.10852	-4.10852	-5.52356	-2.71621	-5.10852	0.139403	-1.10852	-1.9386	-1.49381	-1.61667	1.57096	-1.68226	-0.154328	-1.32716	-2.7866	-1.22588	0	-0.11984	-3.40808	-6.10852	-0.60073	0.672835	-1.15433		0
Problematic	0	0	0	0	0	0	0	0	0	0	0	0	0	0	0	0	0	0	0	0	0	0	0	0	0	0	0

## Sheet: Ratio of all genomes
Sites	ACR_tran	AhpC-TSA	ArsB	ArsC	BacA	Beta-lactamase	C4dic_mal_tran	CCP_MauG	Catalase	CopC	Cu-oxidase_3	CutA1	CutC	DNA_pol_A	EF_TS	FMN_red	FUSC	GSHPx	HlyD	MFS_1	MarR	MatE	Multi_Drug_Res	OstA_C	Oxidored_FMN	RNA_pol_Rpb2_6	Redoxin	Sod_Fe_C	TehB	TetR_C_2	Thioredoxin	Transpeptidase	YodA	peroxidase
Site	ACR transporter	Peroxiredoxin	Arsenical pump membrane protein	Arsenate reductase	Bacitracin resistance protein	Beta-lactamase	C4-dicarboxylate transporter	Di-haem cytochrome c peroxidase	Catalase	Copper resistance protein CopC	Multicopper oxidase	Divalent ion tolerance protein	Copper transporter	DNA polymerase A	Elongation factor TS	NADPH-dependent FMN reductase	Fusaric acid resistance protein	Glutathione peroxidase	Efflux pump	Major facilitator family	Multiple antibiotic resistance operon repressor	Multi antimicrobial extrusion protein	Small multidrug resistance protein	Organic solvent tolerance protein	NADH oxidase	RNA polymerase rpoB	Redoxin	Superoxide dismutase	Tellurite resistance protein	MAATS-type multidrug transcriptional repressor	Thioredoxin	Penicillin binding transpeptidase	Cadmium binding protein	Peroxidase
GS-00a	2.42673	0.403289	0.648589	0.353991	0.584899	0.538096	0.709238	1.20006	0.939664	1.69163	1.2236	0.482959	0.565491	0.889965	0.462956	0.529828	1.85041	0.762795	0.904344	1.12293	0.446911	0.690569	0.452633	1.04347	1.23636	0.994048	0.770184	0.243776	0.0596983	1.255	0.404353	0.785286	0	2.14585
GS-00b	0.511034	0.33888	0	0.0667565	0.625326	0.397142	0.0145923	0.165675	0.0493959	0.21738	0.0881402	0.141862	0.0925721	0.87994	0.484194	0.04873	0.003239	0.698823	0.0704329	0.150098	0.0357092	0.387733	0.357219	0.552678	0.185629	0.994048	0.417002	0.068908	0.139145	0	0.246251	0.693073	0	2.29648
GS-00c	0.435403	0.404549	0.00876686	0.146098	0.523877	0.56766	0	0.219902	0.0082791	0.174885	0.106062	0.265151	0.28503	0.957049	0.511011	0.0589874	0.00579071	0.606627	0.0836192	0.208291	0.0432097	0.417955	0.306015	0.547742	0.245396	0.994048	0.443888	0.0936278	0.0765432	0	0.220962	0.667845	0	2.01551
GS-00d	0.476357	0.366437	0.0100876	0.106547	0.59037	0.422644	0.00750461	0.211719	0	0.231044	0.0627636	0.252035	0.063478	1.03398	0.517306	0.0678739	0	0.602453	0.0569752	0.169893	0.0528546	0.375352	0.362322	0.605543	0.21648	0.994048	0.497119	0.0850522	0.15413	0.0261305	0.29181	0.791412	0	2.04715
GS-01a	0.446808	0.374015	0	0.237801	0.416096	0.609304	0.0628103	0.216097	0	0.0623786	0.233468	0	0	1.03191	0.430274	0.113615	0	0.521614	0.066318	0.138243	0.0937225	0.47123	0.085422	0.517156	0.191312	0.994048	0.266384	0.213555	0.368572	0	0.499749	0.839348	0	1.37789
GS-01b	0.424061	0.310152	0	0.167432	0.537103	0.405166	0.0589648	0.0405734	0.02495	0.292798	0.191778	0.416901	0.0831259	0.968729	0.530159	0.0820453	0	0.979357	0.0859749	0.188048	0.0668681	0.304136	0.260624	0.72824	0.33807	0.994048	0.369158	0.20048	0.0865016	0	0.363215	0.588596	0	1.68721
GS-01c	0.368121	0.303502	0	0.0355158	0.411705	0.328611	0	0.090368	0.00793862	0.111795	0.0261515	0.215557	0.158695	0.952717	0.546224	0.0548212	0	0.61284	0.0301855	0.120228	0.0403128	0.369487	0.204125	0.386188	0.164713	0.994048	0.431948	0.120491	0.192663	0	0.190206	0.655482	0	1.55683
GS-02	0.283771	0.216896	0	0.0934946	0.345079	0.247041	0.018521	0.0892094	0	0.0919685	0.0258162	0	0.10444	1.96399	0.333048	0.0721578	0	0.54346	0.0437666	0.117855	0.0331633	0.356066	0.232994	0.411736	0.136054	0.994048	0.400227	0.111949	0.0543408	0	0.213912	0.58744	0	1.44855
GS-03	0.301145	0.290421	0	0.140242	0.49078	0.419222	0	0.535256	0	0.0367874	0.0344216	0.0327374	0.15666	0.719208	0.348908	0.0824661	0	0.451174	0.0670467	0.125342	0.039796	0.36475	0.163725	0.152495	0.219014	0.994048	0.374044	0.125943	0.326045	0	0.275709	0.554639	0	0.918592
GS-04	0.596267	0.326889	0	0.25524	0.645989	0.459347	0	0.238571	0	0.229553	0.0536977	0.0510703	0.162927	1.38088	0.494815	0.0964853	0	1.18372	0.0697286	0.186882	0.0344899	0.623202	0.255412	0.333048	0.362368	0.994048	0.361775	0.174641	0.423858	0	0.281794	0.586128	0	1.87393
GS-05	0.547985	0.267942	0	0.179326	0.431443	0.376514	0	0.423692	0	0.282238	0.0660218	0.0418609	0.267093	2.75893	0.446145	0.0724958	0	0.603134	0.0833504	0.138289	0.073503	0.607063	0.322083	0.467984	0.1867	0.994048	0.315668	0.250509	0.486394	0	0.328233	0.510937	0	1.40048
GS-06	0.436457	0.352618	0	0.197097	0.533474	0.257765	0	0.214929	0	0.0387759	0.0544234	0.069014	0.220171	1.10797	0.568368	0.0488946	0	0.60526	0.0392616	0.12101	0.0396168	0.457698	0.570827	0.321475	0.195875	0.994048	0.583508	0.13275	0.171834	0	0.240507	0.634909	0	1.15445
GS-07	0.312438	0.219837	0	0.10635	0.398758	0.266006	0	0.497024	0	0.0478236	0.0447481	0	0.135772	1.09679	0.288642	0.0469026	0	0.399904	0.0605283	0.13771	0.054609	0.391383	0.311078	0.515432	0.241579	0.994048	0.282029	0.10915	0	0	0.20393	0.441922	0	2.4802
GS-08	0.345005	0.217031	0	0.150535	0.235963	0.341064	0.0265071	0.182394	0.00560802	0.263249	0.055422	0.0702803	0.0747371	0.608687	0.266701	0.0811421	0	0.388898	0.0699685	0.172444	0.0585379	0.263085	0.0856179	0.294637	0.330073	0.994048	0.219485	0.110152	0.0777721	0	0.187092	0.245394	0	1.26412
GS-09	0.338788	0.319329	0	0.093229	0.353445	0.358312	0.0328327	0.067776	0.0138926	0.032607	0.12204	0.145086	0.185144	0.980738	0.534175	0.0822318	0	0.399904	0.0643801	0.132237	0.0372334	0.384882	0.267914	0.405497	0.247069	0.994048	0.477416	0.0868241	0.192663	0	0.202244	0.496898	0	0.72026
GS-10	0.336996	0.220748	0	0.0868164	0.427241	0.234802	0	0.173564	0	0.0910926	0.0319629	0.020266	0.0646535	0.81339	0.451617	0.0765756	0	0.368166	0.0553402	0.113299	0.0383221	0.326152	0.155929	0.396486	0.197207	0.994048	0.361219	0.103953	0.0336395	0	0.200104	0.605474	0	0.546781
GS-11	0.345133	0.235195	0	0.0716967	0.342753	0.17933	0.0162319	0.156367	0	0.419128	0.0905018	0.100419	0	0.745471	0.375281	0.0383954	0.0216176	0.377438	0.0628406	0.144847	0.0590978	0.144612	0.14349	0.320753	0.101789	0.994048	0.347482	0.147169	0.261935	0.0565182	0.254131	0.504382	0	0.990841
GS-12	0.343305	0.260528	0	0.0937617	0.451167	0.186853	0.0165101	0.124966	0.00698599	0.606676	0.0613689	0.102141	0.0698258	0.75825	0.473608	0.0367563	0	0.338205	0.032374	0.1765	0.0591255	0.152252	0.129109	0.258282	0.144947	0.994048	0.353439	0.168403	0.0726613	0.0574871	0.266963	0.518345	0	1.29128
GS-13	0.611376	0.385622	0	0.141451	0.60845	0.543646	0.0249075	0.462746	0	0.222627	0.0810095	0.132078	0.280908	1.91582	0.479885	0.0866427	0	0.579172	0.118969	0.228978	0.0490589	0.494419	0.220183	0.348634	0.428416	0.994048	0.392359	0.103505	0.292316	0	0.31005	0.810057	0	1.28286
GS-14	0.274342	0.232698	0	0.10977	0.363267	0.309791	0	0.0728621	0	0.120185	0.028114	0.120323	0.127953	0.745566	0.304402	0.0505159	0	0.502497	0.0425916	0.135442	0.0388237	0.205701	0.298306	0.473292	0.17346	0.994048	0.336052	0.0742908	0.0665745	0	0.213539	0.465181	0	1.15425
GS-15	0.338788	0.414187	0	0.126607	0.448603	0.340618	0.0200644	0.151868	0	0.0597795	0.0466126	0.478784	0.198001	1.16871	0.463889	0.0921301	0	0.477663	0.0595195	0.163125	0.0455075	0.3042	0.28652	0.396486	0.158177	0.994048	0.421422	0.0985385	0.0883037	0	0.236888	0.739767	0	1.47357
GS-16	0.328364	0.5007	0	0.112193	0.680957	0.401255	0	0.15293	0.0188084	0.0882897	0.0309795	0.451776	0.250657	1.31947	0.589972	0.0896819	0	0.504495	0.0648118	0.163056	0.0451022	0.371698	0.347602	0.365987	0.238924	0.994048	0.372547	0.142735	0.130418	0	0.290921	0.737133	0	1.67466
GS-17	0.314671	0.365478	0	0.101972	0.616386	0.351009	0	0.188701	0.0124327	0.145902	0.0455066	0.251024	0.165688	1.03493	0.528362	0.0885812	0	0.591045	0.0546601	0.134912	0.0298133	0.370461	0.249751	0.467719	0.196539	0.994048	0.356039	0.0740002	0.0862084	0	0.262689	0.657561	0	1.55071
GS-18	0.451718	0.432028	0	0.139774	0.69384	0.404848	0	0.172302	0	0.153036	0.0268489	0.374516	0.135772	1.15073	0.610272	0.0830846	0	0.458557	0.0571387	0.144199	0.0517348	0.403425	0.334	0.618519	0.279541	0.994048	0.420126	0.101874	0.0282572	0	0.313928	0.710176	0	2.0209
GS-19	0.338078	0.376916	0	0.0859974	0.579328	0.352553	0	0.10003	0	0.180466	0.0759874	0.273018	0.128087	1.04489	0.816911	0.0783817	0.00806693	0.63381	0.0602999	0.14039	0.0401297	0.38343	0.284203	0.433891	0.179068	0.994048	0.403685	0.116702	0.0266577	0	0.198217	0.830889	0	1.61187
GS-20	0.212322	0.346445	0	0.0316318	0.486812	0.310685	0.0182289	0.137975	0.0115699	0.823712	0.114341	0.15305	0.0513965	0.912055	0.487791	0.0494601	0.0121386	0.302767	0.0481171	0.209885	0.0435204	0.0370394	0.0495825	0.157594	0.182899	0.994048	0.393914	0.289231	0.200564	0	0.348558	0.570837	0	0.669384
GS-21	0.358428	0.269602	0	0.138717	0.383588	0.255992	0	0.172878	0.00664428	0.0935679	0.0437753	0.166534	0.265642	0.797382	0.531119	0.0480679	0.00697088	0.434678	0.064739	0.117083	0.0496729	0.284701	0.266944	0.387867	0.247581	0.994048	0.393234	0.0949133	0.0691073	0.0546752	0.147104	0.556195	0	1.18319
GS-22	0.381809	0.405084	0.0308232	0.0868164	0.674092	0.349114	0	0.268235	0	0.182185	0.0213086	0.20266	0.226287	0.916133	0.65779	0.0542411	0	0.68555	0.0818573	0.143169	0.0615891	0.397834	0.319655	0.396486	0.230075	0.994048	0.583508	0.129941	0	0	0.279558	0.84914	0	1.64034
GS-23	0.368008	0.385	0	0.127493	0.535396	0.348444	0	0.180736	0.0170986	0.200658	0.0187754	0.321422	0.0854511	1.06372	0.614193	0.0843403	0.0179391	0.648796	0.0619674	0.128872	0.0699445	0.404225	0.33661	0.548981	0.206344	0.994048	0.505979	0.114493	0.0889212	0	0.313738	0.718916	0	1.63805
GS-25	0.310556	0.507777	0	0.208902	0.398758	0.437937	0	0.0828373	0	0.298897	0.11187	0.691577	0.424289	2.65208	0.515432	0.167509	0	0.733158	0.0907924	0.164027	0.0395197	0.197573	0.184191	0.247804	0.24805	0.994048	0.413318	0.181917	0.176607	0	0.525274	0.474872	0	0.631532
GS-26	0.386605	0.333244	0.0349885	0.13961	0.711299	0.340179	0.0260295	0.125375	0	0.155104	0.0241882	0.69014	0.146781	1.01078	0.657524	0.0724364	0.0115553	0.763781	0.0876842	0.127051	0.0528223	0.301064	0.371701	0.471497	0.205202	0.994048	0.373235	0.108167	0.114556	0	0.277251	0.854927	0	1.91166
GS-27	0.40064	0.309036	0	0.138507	0.52839	0.353513	0	0.189677	0.00863991	0.101393	0.0284617	0.288737	0.129535	1.05975	0.629446	0.0781315	0	0.604802	0.0600578	0.113576	0.0597175	0.320744	0.336708	0.613643	0.201214	0.994048	0.437116	0.0964226	0.0748865	0	0.239763	0.67065	0	1.56777
GS-28	0.379731	0.299311	0	0.076267	0.557626	0.311732	0	0.102969	0	0.0685916	0.0213935	0.152601	0.243417	1.1089	0.517486	0.0720757	0	0.528957	0.0544031	0.116164	0.0522158	0.365235	0.407031	0.663443	0.191806	0.994048	0.4324	0.139156	0.0844338	0	0.214196	0.622712	0	1.74569
GS-29	0.497304	0.444586	0	0.167261	0.888975	0.435705	0.0265071	0.29183	0	0.0789747	0.036948	0.257694	0.448422	1.04912	0.760381	0.0811421	0	0.895198	0.106619	0.170658	0.0664484	0.517885	0.396546	0.763873	0.275457	0.994048	0.604921	0.220303	0.272202	0	0.292543	0.981575	0	1.74448
GS-30	0.480689	0.346796	0.0305004	0.112157	0.679559	0.475897	0	0.135315	0.00640077	0.0976503	0.00351425	0.1738	0.266569	1.07599	0.612042	0.0568304	0	0.812371	0.0631269	0.145973	0.0573327	0.451595	0.486033	0.772214	0.279162	0.994048	0.52088	0.240016	0.199724	0	0.232952	0.733086	0	1.76745
GS-31	0.367021	0.383464	0	0.10852	0.636115	0.332122	0.0114654	0.173564	0.00242569	0.187878	0.0186451	0.141862	0.266696	0.839076	0.581702	0.0414785	0	0.571292	0.050152	0.143942	0.0533772	0.390666	0.469736	0.467287	0.194126	0.994048	0.426053	0.114781	0.151378	0	0.253073	0.808529	0	1.78797
GS-32	0.420018	0.231408	0.0454236	0.170587	0.349788	0.1161	0.168963	0.31391	0.0071494	0.100681	0.117758	0.179194	0.0714591	0.611957	0.557028	0.0822852	0	0.318052	0.112137	0.115612	0.0584916	0.277295	0.201066	0.54256	0.099901	0.994048	0.378768	0.197875	0.223083	0	0.292722	0.541351	0	0.467354
GS-33	0.69212	0.311726	0	0.111645	0.515063	0.163673	0.616524	0.476942	0.00926172	0.728223	0.14238	0.248259	0.0308574	1.22047	0.474822	0.123855	0.0469654	0.282761	0.257154	0.214879	0.0934101	0.31874	0.111631	0.588722	0.222885	0.994048	0.34038	0.257716	0.679671	0.0127023	0.31273	0.745347	0	1.28394
GS-34	0.375087	0.337949	0	0.10852	0.555413	0.275738	0	0.189342	0	0.0853993	0.0159815	0.227993	0.242451	0.879745	0.522795	0.0957196	0.0305391	0.485598	0.0622577	0.129779	0.0287416	0.276871	0.274825	0.396486	0.147905	0.994048	0.437631	0.0909586	0.0504593	0	0.233945	0.717154	0	0.885785
GS-35	0.482285	0.407479	0	0.198764	0.557662	0.427327	0	0.31391	0	0.129447	0	0.115196	0.45938	0.851693	0.706878	0.0816135	0	0.950148	0.0786413	0.184748	0.0855764	0.519505	0.465325	0.697577	0.334733	0.994048	0.583508	0.20517	0.350559	0	0.289934	0.923367	0	1.82337
GS-36	0.332845	0.365222	0	0.134337	0.604434	0.307324	0	0.0418546	0	0.151022	0	0.161275	0.343004	0.840337	0.390643	0.0719408	0	0.656685	0.0581072	0.117484	0.056273	0.399305	0.310217	0.300495	0.267008	0.994048	0.509802	0.126385	0.0892332	0	0.191245	0.739393	0	1.24735
GS-37	0.510129	0.341127	0	0.220035	0.886894	0.530223	0	0.27422	0	0	0	0.264157	0	0.94861	0.703831	0.0554513	0	0.524012	0.0751386	0.171547	0.0773049	0.630676	0.406491	0.615237	0.169581	0.994048	0.513085	0.18819	0.0730789	0	0.236533	0.593507	0	2.09059
GS-38	0	0	0	0.911572	0	0	0	0	0	0	0	0	0	0	0	0	0	0	0	0.129779	0	0.903191	0.982353	0	0	0.994048	0	0	0	0	0	0	0	2.75578
GS-39	#DIV/0!	#DIV/0!	#DIV/0!	#DIV/0!	#DIV/0!	#DIV/0!	#DIV/0!	#DIV/0!	#DIV/0!	#DIV/0!	#DIV/0!	#DIV/0!	#DIV/0!	#DIV/0!	#DIV/0!	#DIV/0!	#DIV/0!	#DIV/0!	#DIV/0!	#DIV/0!	#DIV/0!	#DIV/0!	#DIV/0!	#DIV/0!	#DIV/0!	#DIV/0!	#DIV/0!	#DIV/0!	#DIV/0!	#DIV/0!	#DIV/0!	#DIV/0!	#DIV/0!	#DIV/0!
GS-40	0.0564647	0.143372	0	0.227893	0	0	0	0	0	0	0	0	0	0.539406	0	0	0	0.399904	0	0.0108149	0.0431124	0	0	0	0	0.994048	0.145877	0	0	0	0	0.232591	0	0.688944
GS-41	0.451718	0.286745	0	0	0	0.778555	0	0	0	0	0	0	0	1.07881	0	0	0	0	0	0.0432598	0	0.451595	0	0	0	0.994048	1.16702	0	0	0	0	0.465181	0	0
GS-42	#DIV/0!	#DIV/0!	#DIV/0!	#DIV/0!	#DIV/0!	#DIV/0!	#DIV/0!	#DIV/0!	#DIV/0!	#DIV/0!	#DIV/0!	#DIV/0!	#DIV/0!	#DIV/0!	#DIV/0!	#DIV/0!	#DIV/0!	#DIV/0!	#DIV/0!	#DIV/0!	#DIV/0!	#DIV/0!	#DIV/0!	#DIV/0!	#DIV/0!	#DIV/0!	#DIV/0!	#DIV/0!	#DIV/0!	#DIV/0!	#DIV/0!	#DIV/0!	#DIV/0!	#DIV/0!
GS-43	0	0.286745	0	0	1.19628	0	0	0	0	0	0	0	0	1.07881	0	0	0	0	0	0.173039	0	0	0	0	0	0.994048	0	0	0	0	0.370782	0.930362	0	5.51155
GS-44	#DIV/0!	#DIV/0!	#DIV/0!	#DIV/0!	#DIV/0!	#DIV/0!	#DIV/0!	#DIV/0!	#DIV/0!	#DIV/0!	#DIV/0!	#DIV/0!	#DIV/0!	#DIV/0!	#DIV/0!	#DIV/0!	#DIV/0!	#DIV/0!	#DIV/0!	#DIV/0!	#DIV/0!	#DIV/0!	#DIV/0!	#DIV/0!	#DIV/0!	#DIV/0!	#DIV/0!	#DIV/0!	#DIV/0!	#DIV/0!	#DIV/0!	#DIV/0!	#DIV/0!	#DIV/0!
GS-45	0.112929	0	0	0	0	0	0	0	0	0	0	0	0	0	0	0	0	0	0	0.0648896	0	0.225798	1.47353	0	0	0.994048	0.583508	0.545752	0	0	0.185391	0	0	0
GS-46	0.112929	0	0	0.455786	0	0.194639	0	0	0	1.43471	0	0	0	0	0	0	0	0	0	0	0	0	0	0	0.258834	0.994048	0	0.545752	0	0	0.185391	0.697772	0	1.37789
GS-47	0.510637	0.482063	0	0.158534	0.658818	0.423128	0	0.316943	0	0.0831715	0.0972785	0.29606	0.531283	0.875557	0.537842	0.104875	0.018589	0.48684	0.0842133	0.138557	0.0774773	0.359967	0.455584	0.482679	0.180059	0.994048	0.422832	0.379653	0.0614287	0.145801	0.311671	0.802269	0	2.71584
GS-48	0.225859	0.143372	0	0	0	0	0	0	0	0	0	0	0	0.539406	0	0	0.641321	0	0.145268	0.0865195	0	0.225798	0.491176	1.18946	0	0.994048	0.291754	0.545752	0	0	0.185391	0.697772	0	0
GS-49	#DIV/0!	#DIV/0!	#DIV/0!	#DIV/0!	#DIV/0!	#DIV/0!	#DIV/0!	#DIV/0!	#DIV/0!	#DIV/0!	#DIV/0!	#DIV/0!	#DIV/0!	#DIV/0!	#DIV/0!	#DIV/0!	#DIV/0!	#DIV/0!	#DIV/0!	#DIV/0!	#DIV/0!	#DIV/0!	#DIV/0!	#DIV/0!	#DIV/0!	#DIV/0!	#DIV/0!	#DIV/0!	#DIV/0!	#DIV/0!	#DIV/0!	#DIV/0!	#DIV/0!	#DIV/0!
GS-50	#DIV/0!	#DIV/0!	#DIV/0!	#DIV/0!	#DIV/0!	#DIV/0!	#DIV/0!	#DIV/0!	#DIV/0!	#DIV/0!	#DIV/0!	#DIV/0!	#DIV/0!	#DIV/0!	#DIV/0!	#DIV/0!	#DIV/0!	#DIV/0!	#DIV/0!	#DIV/0!	#DIV/0!	#DIV/0!	#DIV/0!	#DIV/0!	#DIV/0!	#DIV/0!	#DIV/0!	#DIV/0!	#DIV/0!	#DIV/0!	#DIV/0!	#DIV/0!	#DIV/0!	#DIV/0!
GS-51	0.288052	0.38856	0	0.10569	0.572132	0.214385	0	0.115252	0	0.166343	0.0291836	0.388579	0.118063	1.18826	0.573698	0.104875	0	0.56798	0.04737	0.128525	0.0537342	0.405781	0.391517	0.344771	0.221322	0.994048	0.536997	0.102823	0.0614287	0	0.244501	0.741593	0	1.2381
Expected (based on all genomes):	4.42754	3.48743	0.257485	1.09701	0.835928	2.56886	0.346108	0.502994	0.817964	0.348503	0.74491	0.391617	0.245509	0.926946	0.808383	2.48743	0.779641	0.62515	6.88383	23.1162	5.7988	2.21437	1.01796	0.420359	1.93174	1.00599	1.71377	0.916168	0.235928	0.0994012	2.69701	2.1497	0.0419162	0.362874

## Sheet: All genomes Log2
Sites	ACR_tran	AhpC-TSA	ArsB	ArsC	BacA	Beta-lactamase	C4dic_mal_tran	CCP_MauG	Catalase	CopC	Cu-oxidase_3	CutA1	CutC	DNA_pol_A	EF_TS	FMN_red	FUSC	GSHPx	HlyD	MFS_1	MarR	MatE	Multi_Drug_Res	OstA_C	Oxidored_FMN	RNA_pol_Rpb2_6	Redoxin	Sod_Fe_C	TehB	TetR_C_2	Thioredoxin	Transpeptidase	YodA	peroxidase		Problematic
Site	ACR transporter	Peroxiredoxin	Arsenical pump membrane protein	Arsenate reductase	Bacitracin resistance protein	Beta-lactamase	C4-dicarboxylate transporter	Di-haem cytochrome c peroxidase	Catalase	Copper resistance protein CopC	Multicopper oxidase	Divalent ion tolerance protein	Copper transporter	DNA polymerase A	Elongation factor TS	NADPH-dependent FMN reductase	Fusaric acid resistance protein	Glutathione peroxidase	Efflux pump	Major facilitator family	Multiple antibiotic resistance operon repressor	Multi antimicrobial extrusion protein	Small multidrug resistance protein	Organic solvent tolerance protein	NADH oxidase	RNA polymerase rpoB	Redoxin	Superoxide dismutase	Tellurite resistance protein	MAATS-type multidrug transcriptional repressor	Thioredoxin	Penicillin binding transpeptidase	Cadmium binding protein	Peroxidase
GS-00a	1.27902	-1.31012	-0.624623	-1.49822	-0.77374	-0.894065	-0.495658	0.263104	-0.0897826	0.758412	0.291127	-1.05003	-0.822425	-0.168179	-1.11105	-0.916404	0.887846	-0.390632	-0.145057	0.167263	-1.16194	-0.534144	-1.14358	0.0613875	0.306104	-0.00861313	-0.376726	-2.03637	-4.06617	0.327687	-1.30631	-0.348711	#NUM!	1.10155		1
GS-00b	-0.968509	-1.56115	#NUM!	-3.90495	-0.677321	-1.33227	-6.09865	-2.59358	-4.33947	-2.20171	-3.50406	-2.81744	-3.43328	-0.184524	-1.04634	-4.35905	-8.27024	-0.517002	-3.82761	-2.73602	-4.80756	-1.36686	-1.48512	-0.855489	-2.42951	-0.00861313	-1.26187	-3.85918	-2.84534	#NUM!	-2.0218	-0.528921	#NUM!	1.19942		3
GS-00c	-1.19958	-1.30561	-6.83372	-2.77499	-0.932701	-0.816902	#NUM!	-2.18507	-6.91631	-2.51552	-3.23702	-1.91512	-1.81081	-0.0633348	-0.968574	-4.08345	-7.43204	-0.721119	-3.58002	-2.26332	-4.5325	-1.25858	-1.70833	-0.868432	-2.02682	-0.00861313	-1.17173	-3.41692	-3.70758	#NUM!	-2.17813	-0.582416	#NUM!	1.01115		3
GS-00d	-1.06989	-1.44836	-6.63128	-3.23043	-0.76031	-1.24249	-7.05801	-2.23978	#NUM!	-2.11376	-3.99393	-1.9883	-3.9776	0.048205	-0.950909	-3.881	#NUM!	-0.731079	-4.13352	-2.5573	-4.24183	-1.41368	-1.46465	-0.7237	-2.2077	-0.00861313	-1.00834	-3.55551	-2.69778	-5.25812	-1.7769	-0.337499	#NUM!	1.03362		3
GS-01a	-1.16227	-1.41883	#NUM!	-2.07217	-1.26501	-0.714766	-3.99286	-2.21025	#NUM!	-4.0028	-2.0987	#NUM!	#NUM!	0.0453123	-1.21667	-3.13778	#NUM!	-0.938945	-3.91446	-2.85472	-3.41546	-1.0855	-3.54925	-0.951329	-2.386	-0.00861313	-1.90842	-2.22732	-1.43998	#NUM!	-1.00072	-0.252658	#NUM!	0.462458		7
GS-01b	-1.23765	-1.68895	#NUM!	-2.57836	-0.896729	-1.30341	-4.084	-4.62332	-5.32482	-1.77202	-2.38249	-1.26222	-3.58856	-0.0458356	-0.915504	-3.60743	#NUM!	-0.0300929	-3.53994	-2.41083	-3.90254	-1.71721	-1.93996	-0.457514	-1.56461	-0.00861313	-1.43769	-2.31847	-3.53113	#NUM!	-1.46111	-0.764649	#NUM!	0.754639		4
GS-01c	-1.44175	-1.72022	#NUM!	-4.8154	-1.28032	-1.60555	#NUM!	-3.46804	-6.9769	-3.16107	-5.25696	-2.21386	-2.65567	-0.0698811	-0.872435	-4.18912	#NUM!	-0.706417	-5.05	-3.05615	-4.63262	-1.4364	-2.29247	-1.37263	-2.60198	-0.00861313	-1.21107	-3.05301	-2.37585	#NUM!	-2.39436	-0.609371	#NUM!	0.638615		5
GS-02	-1.8172	-2.20492	#NUM!	-3.41897	-1.535	-2.01718	-5.7547	-3.48666	#NUM!	-3.44272	-5.27558	#NUM!	-3.25925	0.973788	-1.5862	-3.7927	#NUM!	-0.879755	-4.51403	-3.08491	-4.91427	-1.48978	-2.10164	-1.28021	-2.87775	-0.00861313	-1.32111	-3.15909	-4.20182	#NUM!	-2.22491	-0.767486	#NUM!	0.534608		6
GS-03	-1.73147	-1.78378	#NUM!	-2.83401	-1.02685	-1.25421	#NUM!	-0.901698	#NUM!	-4.76465	-4.86054	-4.93292	-2.67429	-0.47552	-1.51908	-3.60006	#NUM!	-1.14824	-3.89869	-2.99605	-4.65123	-1.45502	-2.61065	-2.71317	-2.19091	-0.00861313	-1.41872	-2.98916	-1.61686	#NUM!	-1.85878	-0.850379	#NUM!	-0.122504		6
GS-04	-0.745969	-1.61313	#NUM!	-1.97007	-0.63042	-1.12234	#NUM!	-2.06751	#NUM!	-2.1231	-4.21899	-4.29137	-2.6177	0.465586	-1.01504	-3.37355	#NUM!	0.243324	-3.84211	-2.4198	-4.85768	-0.682229	-1.9691	-1.5862	-1.46447	-0.00861313	-1.46684	-2.51754	-1.23835	#NUM!	-1.82729	-0.770712	#NUM!	0.906065		6
GS-05	-0.867791	-1.90001	#NUM!	-2.47935	-1.21276	-1.40922	#NUM!	-1.23891	#NUM!	-1.82502	-3.92091	-4.57825	-1.90459	1.46411	-1.16442	-3.78596	#NUM!	-0.729449	-3.58467	-2.85424	-3.76605	-0.720082	-1.6345	-1.09547	-2.4212	-0.00861313	-1.66352	-1.99707	-1.0398	#NUM!	-1.60721	-0.968784	#NUM!	0.485917		6
GS-06	-1.19609	-1.50382	#NUM!	-2.34302	-0.90651	-1.95587	#NUM!	-2.21807	#NUM!	-4.6887	-4.19963	-3.85697	-2.1833	0.147917	-0.815102	-4.35418	#NUM!	-0.724372	-4.67074	-3.0468	-4.65775	-1.12753	-0.808875	-1.63722	-2.352	-0.00861313	-0.777176	-2.91321	-2.54091	#NUM!	-2.05585	-0.655378	#NUM!	0.207201		6
GS-07	-1.67836	-2.18549	#NUM!	-3.23311	-1.32641	-1.91047	#NUM!	-1.00861	#NUM!	-4.38613	-4.48203	#NUM!	-2.88074	0.133289	-1.79265	-4.41419	#NUM!	-1.32227	-4.04625	-2.86029	-4.19472	-1.35335	-1.68465	-0.956146	-2.04943	-0.00861313	-1.82609	-3.19561	#NUM!	#NUM!	-2.29386	-1.17814	#NUM!	1.31046		8
GS-08	-1.53531	-2.20402	#NUM!	-2.73183	-2.08337	-1.55189	-5.23748	-2.45487	-7.47829	-1.9255	-4.1734	-3.83074	-3.74203	-0.716227	-1.90671	-3.62341	#NUM!	-1.36254	-3.83715	-2.5358	-4.09449	-1.9264	-3.54594	-1.76299	-1.59914	-0.00861313	-2.18781	-3.18244	-3.6846	#NUM!	-2.41818	-2.02683	#NUM!	0.33813		4
GS-09	-1.56154	-1.64688	#NUM!	-3.42308	-1.50044	-1.48071	-4.92872	-3.88308	-6.16954	-4.93867	-3.03457	-2.78502	-2.43328	-0.0280609	-0.904615	-3.60416	#NUM!	-1.32227	-3.95724	-2.9188	-4.74726	-1.37751	-1.90016	-1.30224	-2.01701	-0.00861313	-1.06668	-3.52576	-2.37585	#NUM!	-2.30583	-1.00898	#NUM!	-0.473411		4
GS-10	-1.5692	-2.17953	#NUM!	-3.52589	-1.22688	-2.09048	#NUM!	-2.52646	#NUM!	-3.45652	-4.96746	-5.62479	-3.95113	-0.297982	-1.14683	-3.70697	#NUM!	-1.44157	-4.17553	-3.14179	-4.70568	-1.61638	-2.68104	-1.33466	-2.34222	-0.00861313	-1.46905	-3.266	-4.8937	#NUM!	-2.32118	-0.723864	#NUM!	-0.870965		6
GS-11	-1.53478	-2.08807	#NUM!	-3.80195	-1.54476	-2.47931	-5.94503	-2.67699	#NUM!	-1.25454	-3.46591	-3.31589	#NUM!	-0.423776	-1.41396	-4.70292	-5.53165	-1.40569	-3.99216	-2.7874	-4.08075	-2.78974	-2.80098	-1.64047	-3.29635	-0.00861313	-1.52499	-2.76445	-1.93272	-4.14514	-1.97635	-0.987412	#NUM!	-0.013275		4
GS-12	-1.54244	-1.94049	#NUM!	-3.41486	-1.14827	-2.42002	-5.9205	-3.00039	-7.16132	-0.721001	-4.02635	-3.29137	-3.8401	-0.399254	-1.07823	-4.76586	#NUM!	-1.56403	-4.94902	-2.50226	-4.08008	-2.71547	-2.95334	-1.95298	-2.7864	-0.00861313	-1.50047	-2.57001	-3.78267	-4.12062	-1.90529	-0.948017	#NUM!	0.368799		3
GS-13	-0.709867	-1.37474	#NUM!	-2.82163	-0.716789	-0.879261	-5.32727	-1.11171	#NUM!	-2.1673	-3.62576	-2.92053	-1.83183	0.937962	-1.05924	-3.52878	#NUM!	-0.787937	-3.07134	-2.12672	-4.34934	-1.01619	-2.18323	-1.52021	-1.22292	-0.00861313	-1.34975	-3.27223	-1.7744	#NUM!	-1.68943	-0.303905	#NUM!	0.359365		5
GS-14	-1.86595	-2.10347	#NUM!	-3.18744	-1.4609	-1.69063	#NUM!	-3.77869	#NUM!	-3.05667	-5.15257	-3.05502	-2.96631	-0.423592	-1.71595	-4.30712	#NUM!	-0.992812	-4.55329	-2.88426	-4.68692	-2.28138	-1.74513	-1.0792	-2.52733	-0.00861313	-1.57324	-3.75067	-3.90889	#NUM!	-2.22743	-1.10414	#NUM!	0.206958		6
GS-15	-1.56154	-1.27165	#NUM!	-2.98157	-1.15649	-1.55377	-5.63922	-2.71911	#NUM!	-4.06421	-4.42314	-1.06255	-2.33642	0.22492	-1.10815	-3.44018	#NUM!	-1.06593	-4.07049	-2.61595	-4.45775	-1.71691	-1.80329	-1.33466	-2.66039	-0.00861313	-1.24666	-3.34317	-3.50138	#NUM!	-2.07772	-0.434857	#NUM!	0.55932		5
GS-16	-1.60663	-0.997982	#NUM!	-3.15594	-0.554365	-1.31741	#NUM!	-2.70905	-5.73248	-3.50161	-5.01254	-1.14632	-1.99622	0.399958	-0.761283	-3.47904	#NUM!	-0.987089	-3.9476	-2.61656	-4.47066	-1.4278	-1.52449	-1.45013	-2.06538	-0.00861313	-1.4245	-2.80859	-2.93879	#NUM!	-1.7813	-0.440003	#NUM!	0.743871		5
GS-17	-1.66808	-1.45214	#NUM!	-3.29375	-0.698094	-1.51042	#NUM!	-2.40583	-6.32972	-2.77692	-4.45778	-1.9941	-2.59346	0.0495297	-0.920403	-3.49686	#NUM!	-0.75866	-4.19337	-2.88991	-5.0679	-1.43261	-2.00144	-1.09628	-2.34711	-0.00861313	-1.48989	-3.75633	-3.53603	#NUM!	-1.92857	-0.604803	#NUM!	0.632927		5
GS-18	-1.14651	-1.2108	#NUM!	-2.83883	-0.527326	-1.30455	#NUM!	-2.53699	#NUM!	-2.70806	-5.21899	-1.4169	-2.88074	0.202552	-0.712477	-3.58928	#NUM!	-1.12483	-4.12939	-2.79386	-4.27272	-1.30963	-1.58208	-0.693111	-1.83887	-0.00861313	-1.25111	-3.29515	-5.14524	#NUM!	-1.67149	-0.493751	#NUM!	1.015		6
GS-19	-1.56457	-1.40769	#NUM!	-3.53956	-0.787547	-1.50409	#NUM!	-3.3215	#NUM!	-2.4702	-3.7181	-1.87293	-2.9648	0.0633462	-0.291749	-3.67334	-6.95376	-0.657877	-4.0517	-2.83249	-4.63918	-1.38296	-1.81501	-1.2046	-2.48142	-0.00861313	-1.3087	-3.0991	-5.2293	#NUM!	-2.33485	-0.267272	#NUM!	0.688734		5
GS-20	-2.23568	-1.5293	#NUM!	-4.98248	-1.03856	-1.68648	-5.77763	-2.85752	-6.43349	-0.279787	-3.12859	-2.70793	-4.28219	-0.132807	-1.03567	-4.33759	-6.36426	-1.72372	-4.37731	-2.25233	-4.52217	-4.7548	-4.33403	-2.66572	-2.45088	-0.00861313	-1.34405	-1.78971	-2.31787	#NUM!	-1.52053	-0.808848	#NUM!	-0.579094		3
GS-21	-1.48024	-1.8911	#NUM!	-2.84978	-1.38237	-1.96583	#NUM!	-2.53218	-7.23367	-3.41784	-4.51374	-2.58611	-1.91245	-0.326656	-0.912893	-4.37878	-7.16444	-1.20198	-3.94922	-3.09439	-4.3314	-1.81248	-1.90539	-1.36637	-2.01403	-0.00861313	-1.34654	-3.39725	-3.85502	-4.19297	-2.7651	-0.846338	#NUM!	0.242677		3
GS-22	-1.38908	-1.30371	-5.01984	-3.52589	-0.568984	-1.51823	#NUM!	-1.89843	#NUM!	-2.45652	-5.55242	-2.30287	-2.14377	-0.12637	-0.604302	-4.20447	#NUM!	-0.544666	-3.61074	-2.80421	-4.02118	-1.32976	-1.64541	-1.33466	-2.11982	-0.00861313	-0.777176	-2.94407	#NUM!	#NUM!	-1.83878	-0.235926	#NUM!	0.713997		6
GS-23	-1.44219	-1.37707	#NUM!	-2.97151	-0.901322	-1.521	#NUM!	-2.46804	-5.86998	-2.31719	-5.73501	-1.63746	-3.54876	0.0891226	-0.703236	-3.56763	-5.80075	-0.624164	-4.01235	-2.95599	-3.83765	-1.30677	-1.57085	-0.865172	-2.27688	-0.00861313	-0.982851	-3.12666	-3.49133	#NUM!	-1.67237	-0.476105	#NUM!	0.711978		4
GS-25	-1.68708	-0.977734	#NUM!	-2.2591	-1.32641	-1.1912	#NUM!	-3.59358	#NUM!	-1.74228	-3.1601	-0.532037	-1.23688	1.40712	-0.956146	-2.57769	#NUM!	-0.447804	-3.46128	-2.608	-4.66129	-2.33954	-2.44072	-2.01273	-2.0113	-0.00861313	-1.27468	-2.45865	-2.50138	#NUM!	-0.928858	-1.07439	#NUM!	-0.663072		6
GS-26	-1.37107	-1.58535	-4.83698	-2.84052	-0.491473	-1.55563	-5.26371	-2.99567	#NUM!	-2.6887	-5.36955	-0.53504	-2.76826	0.0154665	-0.604884	-3.78714	-6.4353	-0.388769	-3.51154	-2.97652	-4.24271	-1.73186	-1.42779	-1.08468	-2.28488	-0.00861313	-1.42184	-3.20867	-3.12587	#NUM!	-1.85074	-0.226126	#NUM!	0.934829		3
GS-27	-1.31962	-1.69416	#NUM!	-2.85196	-0.920325	-1.50016	#NUM!	-2.39838	-6.85477	-3.30197	-5.13483	-1.79217	-2.94858	0.0837255	-0.667845	-3.67795	#NUM!	-0.725465	-4.05751	-3.13827	-4.0657	-1.6405	-1.57043	-0.704529	-2.3132	-0.00861313	-1.19391	-3.37449	-3.73915	#NUM!	-2.06032	-0.576369	#NUM!	0.648717		5
GS-28	-1.39695	-1.74028	#NUM!	-3.7128	-0.84263	-1.68162	#NUM!	-3.27972	#NUM!	-3.86582	-5.54668	-2.71217	-2.0385	0.149126	-0.950409	-3.79434	#NUM!	-0.918778	-4.20017	-3.10577	-4.25937	-1.4531	-1.29679	-0.591955	-2.38228	-0.00861313	-1.20956	-2.84523	-3.56603	#NUM!	-2.22299	-0.683362	#NUM!	0.803798		6
GS-29	-1.0078	-1.16947	#NUM!	-2.57983	-0.169785	-1.19858	-5.23748	-1.7768	#NUM!	-3.66246	-4.75836	-1.95627	-1.15707	0.0691788	-0.395206	-3.62341	#NUM!	-0.159721	-3.22947	-2.55082	-3.91162	-0.949297	-1.33444	-0.388596	-1.8601	-0.00861313	-0.725181	-2.18244	-1.87725	#NUM!	-1.77328	-0.02683	#NUM!	0.802799		5
GS-30	-1.05682	-1.52784	-5.03503	-3.15641	-0.557328	-1.07128	#NUM!	-2.8856	-7.28754	-3.35623	-8.15257	-2.5245	-1.90742	0.105661	-0.708298	-4.13719	#NUM!	-0.29979	-3.9856	-2.77622	-4.1245	-1.1469	-1.04087	-0.372927	-1.84083	-0.00861313	-0.940976	-2.05879	-2.32392	#NUM!	-2.1019	-0.447945	#NUM!	0.821668		4
GS-31	-1.44607	-1.38284	#NUM!	-3.20396	-0.652642	-1.59022	-6.44657	-2.52646	-8.68739	-2.41213	-5.74506	-2.81744	-1.90673	-0.253127	-0.781648	-4.59149	#NUM!	-0.8077	-4.31755	-2.79644	-4.22763	-1.35599	-1.09008	-1.09762	-2.36494	-0.00861313	-1.23089	-3.12304	-2.72377	#NUM!	-1.98237	-0.306629	#NUM!	0.838325		4
GS-32	-1.25148	-2.11149	-4.46041	-2.55142	-1.51545	-3.10656	-2.56522	-1.67158	-7.12796	-3.31213	-3.0861	-2.4804	-3.80674	-0.708497	-0.844177	-3.60322	#NUM!	-1.65266	-3.15667	-3.11263	-4.09563	-1.8505	-2.31426	-0.882145	-3.32336	-0.00861313	-1.40061	-2.33734	-2.16435	#NUM!	-1.7724	-0.885364	#NUM!	-1.09741		3
GS-33	-0.530905	-1.68165	#NUM!	-3.16302	-0.95718	-2.61111	-0.69777	-1.06811	-6.7545	-0.457548	-2.81218	-2.01008	-5.01824	0.287441	-1.07454	-3.01327	-4.41226	-1.82235	-1.9593	-2.21841	-3.42028	-1.64955	-3.16319	-0.764342	-2.16563	-0.00861313	-1.55478	-1.95615	-0.557091	-6.29876	-1.67701	-0.424016	#NUM!	0.360579		2
GS-34	-1.4147	-1.56512	#NUM!	-3.20396	-0.848366	-1.85863	#NUM!	-2.40093	#NUM!	-3.54963	-5.96746	-2.13294	-2.04424	-0.184843	-0.935682	-3.38504	-5.0332	-1.04217	-4.0056	-2.94587	-5.12072	-1.85271	-1.86342	-1.33466	-2.75725	-0.00861313	-1.19221	-3.45865	-4.30874	#NUM!	-2.09576	-0.479645	#NUM!	-0.174972		5
GS-35	-1.05204	-1.2952	#NUM!	-2.33087	-0.842537	-1.22659	#NUM!	-1.67158	#NUM!	-2.94956	#NUM!	-3.11783	-1.12224	-0.231594	-0.500466	-3.61505	#NUM!	-0.0737753	-3.66857	-2.43637	-3.54664	-0.944792	-1.10369	-0.519575	-1.57892	-0.00861313	-0.777176	-2.28511	-1.51227	#NUM!	-1.7862	-0.115024	#NUM!	0.866608		7
GS-36	-1.58708	-1.45315	#NUM!	-2.89607	-0.726344	-1.70217	#NUM!	-4.57847	#NUM!	-2.72717	#NUM!	-2.63241	-1.5437	-0.25096	-1.35608	-3.79705	#NUM!	-0.606727	-4.10514	-3.08946	-4.15141	-1.32444	-1.68865	-1.73459	-1.90504	-0.00861313	-0.971992	-2.98411	-3.48628	#NUM!	-2.3865	-0.435587	#NUM!	0.318868		7
GS-37	-0.971065	-1.55162	#NUM!	-2.1842	-0.173167	-0.91533	#NUM!	-1.86659	#NUM!	#NUM!	#NUM!	-1.92053	#NUM!	-0.076113	-0.506698	-4.17263	#NUM!	-0.932327	-3.7343	-2.54332	-3.6933	-0.665028	-1.29871	-0.700785	-2.55995	-0.00861313	-0.962731	-2.40974	-3.7744	#NUM!	-2.07989	-0.752663	#NUM!	1.06391		9
GS-38	#NUM!	#NUM!	#NUM!	-0.133571	#NUM!	#NUM!	#NUM!	#NUM!	#NUM!	#NUM!	#NUM!	#NUM!	#NUM!	#NUM!	#NUM!	#NUM!	#NUM!	#NUM!	#NUM!	-2.94587	#NUM!	-0.146897	-0.0256866	#NUM!	#NUM!	-0.00861313	#NUM!	#NUM!	#NUM!	#NUM!	#NUM!	#NUM!	#NUM!	1.46246		28
GS-39	#DIV/0!	#DIV/0!	#DIV/0!	#DIV/0!	#DIV/0!	#DIV/0!	#DIV/0!	#DIV/0!	#DIV/0!	#DIV/0!	#DIV/0!	#DIV/0!	#DIV/0!	#DIV/0!	#DIV/0!	#DIV/0!	#DIV/0!	#DIV/0!	#DIV/0!	#DIV/0!	#DIV/0!	#DIV/0!	#DIV/0!	#DIV/0!	#DIV/0!	#DIV/0!	#DIV/0!	#DIV/0!	#DIV/0!	#DIV/0!	#DIV/0!	#DIV/0!	#DIV/0!	#DIV/0!		34
GS-40	-4.14651	-2.80216	#NUM!	-2.13357	#NUM!	#NUM!	#NUM!	#NUM!	#NUM!	#NUM!	#NUM!	#NUM!	#NUM!	-0.890557	#NUM!	#NUM!	#NUM!	-1.32227	#NUM!	-6.53083	-4.53575	#NUM!	#NUM!	#NUM!	#NUM!	-0.00861313	-2.77718	#NUM!	#NUM!	#NUM!	#NUM!	-2.10414	#NUM!	-0.537542		23
GS-41	-1.14651	-1.80216	#NUM!	#NUM!	#NUM!	-0.36113	#NUM!	#NUM!	#NUM!	#NUM!	#NUM!	#NUM!	#NUM!	0.109443	#NUM!	#NUM!	#NUM!	#NUM!	#NUM!	-4.53083	#NUM!	-1.1469	#NUM!	#NUM!	#NUM!	-0.00861313	0.222824	#NUM!	#NUM!	#NUM!	#NUM!	-1.10414	#NUM!	#NUM!		25
GS-42	#DIV/0!	#DIV/0!	#DIV/0!	#DIV/0!	#DIV/0!	#DIV/0!	#DIV/0!	#DIV/0!	#DIV/0!	#DIV/0!	#DIV/0!	#DIV/0!	#DIV/0!	#DIV/0!	#DIV/0!	#DIV/0!	#DIV/0!	#DIV/0!	#DIV/0!	#DIV/0!	#DIV/0!	#DIV/0!	#DIV/0!	#DIV/0!	#DIV/0!	#DIV/0!	#DIV/0!	#DIV/0!	#DIV/0!	#DIV/0!	#DIV/0!	#DIV/0!	#DIV/0!	#DIV/0!		34
GS-43	#NUM!	-1.80216	#NUM!	#NUM!	0.258549	#NUM!	#NUM!	#NUM!	#NUM!	#NUM!	#NUM!	#NUM!	#NUM!	0.109443	#NUM!	#NUM!	#NUM!	#NUM!	#NUM!	-2.53083	#NUM!	#NUM!	#NUM!	#NUM!	#NUM!	-0.00861313	#NUM!	#NUM!	#NUM!	#NUM!	-1.43136	-0.104136	#NUM!	2.46246		26
GS-44	#DIV/0!	#DIV/0!	#DIV/0!	#DIV/0!	#DIV/0!	#DIV/0!	#DIV/0!	#DIV/0!	#DIV/0!	#DIV/0!	#DIV/0!	#DIV/0!	#DIV/0!	#DIV/0!	#DIV/0!	#DIV/0!	#DIV/0!	#DIV/0!	#DIV/0!	#DIV/0!	#DIV/0!	#DIV/0!	#DIV/0!	#DIV/0!	#DIV/0!	#DIV/0!	#DIV/0!	#DIV/0!	#DIV/0!	#DIV/0!	#DIV/0!	#DIV/0!	#DIV/0!	#DIV/0!		34
GS-45	-3.14651	#NUM!	#NUM!	#NUM!	#NUM!	#NUM!	#NUM!	#NUM!	#NUM!	#NUM!	#NUM!	#NUM!	#NUM!	#NUM!	#NUM!	#NUM!	#NUM!	#NUM!	#NUM!	-3.94587	#NUM!	-2.1469	0.559276	#NUM!	#NUM!	-0.00861313	-0.777176	-0.873684	#NUM!	#NUM!	-2.43136	#NUM!	#NUM!	#NUM!		26
GS-46	-3.14651	#NUM!	#NUM!	-1.13357	#NUM!	-2.36113	#NUM!	#NUM!	#NUM!	0.520757	#NUM!	#NUM!	#NUM!	#NUM!	#NUM!	#NUM!	#NUM!	#NUM!	#NUM!	#NUM!	#NUM!	#NUM!	#NUM!	#NUM!	-1.9499	-0.00861313	#NUM!	-0.873684	#NUM!	#NUM!	-2.43136	-0.519173	#NUM!	0.462458		24
GS-47	-0.969629	-1.05271	#NUM!	-2.65713	-0.602048	-1.24084	#NUM!	-1.65771	#NUM!	-3.58777	-3.36173	-1.75604	-0.912447	-0.191727	-0.894745	-3.25325	-5.74941	-1.03848	-3.56981	-2.85145	-3.69008	-1.47406	-1.13421	-1.05086	-2.47346	-0.00861313	-1.24184	-1.39725	-4.02494	-2.77793	-1.6819	-0.317842	#NUM!	1.4414		4
GS-48	-2.14651	-2.80216	#NUM!	#NUM!	#NUM!	#NUM!	#NUM!	#NUM!	#NUM!	#NUM!	#NUM!	#NUM!	#NUM!	-0.890557	#NUM!	#NUM!	-0.640881	#NUM!	-2.78321	-3.53083	#NUM!	-2.1469	-1.02569	0.250305	#NUM!	-0.00861313	-1.77718	-0.873684	#NUM!	#NUM!	-2.43136	-0.519173	#NUM!	#NUM!		20
GS-49	#DIV/0!	#DIV/0!	#DIV/0!	#DIV/0!	#DIV/0!	#DIV/0!	#DIV/0!	#DIV/0!	#DIV/0!	#DIV/0!	#DIV/0!	#DIV/0!	#DIV/0!	#DIV/0!	#DIV/0!	#DIV/0!	#DIV/0!	#DIV/0!	#DIV/0!	#DIV/0!	#DIV/0!	#DIV/0!	#DIV/0!	#DIV/0!	#DIV/0!	#DIV/0!	#DIV/0!	#DIV/0!	#DIV/0!	#DIV/0!	#DIV/0!	#DIV/0!	#DIV/0!	#DIV/0!		34
GS-50	#DIV/0!	#DIV/0!	#DIV/0!	#DIV/0!	#DIV/0!	#DIV/0!	#DIV/0!	#DIV/0!	#DIV/0!	#DIV/0!	#DIV/0!	#DIV/0!	#DIV/0!	#DIV/0!	#DIV/0!	#DIV/0!	#DIV/0!	#DIV/0!	#DIV/0!	#DIV/0!	#DIV/0!	#DIV/0!	#DIV/0!	#DIV/0!	#DIV/0!	#DIV/0!	#DIV/0!	#DIV/0!	#DIV/0!	#DIV/0!	#DIV/0!	#DIV/0!	#DIV/0!	#DIV/0!		34
GS-51	-1.7956	-1.36379	#NUM!	-3.2421	-0.805581	-2.22173	#NUM!	-3.11714	#NUM!	-2.58777	-5.0987	-1.36372	-3.08237	0.248846	-0.801636	-3.25325	#NUM!	-0.816088	-4.39988	-2.95987	-4.21801	-1.30123	-1.35285	-1.53629	-2.17578	-0.00861313	-0.897015	-3.28177	-4.02494	#NUM!	-2.03209	-0.4313	#NUM!	0.30813		6
Problematic	7	8	49	9	11	10	38	12	38	12	15	15	15	8	12	12	43	11	11	6	11	8	9	11	11	5	8	9	14	49	8	7	56	8

## Sheet: All genomes Log2 (only ok)
Sites	ACR_tran	AhpC-TSA	ArsC	BacA	Beta-lactamase	CCP_MauG	CopC	Cu-oxidase_3	CutA1	CutC	DNA_pol_A	EF_TS	FMN_red	GSHPx	HlyD	MFS_1	MarR	MatE	Multi_Drug_Res	OstA_C	Oxidored_FMN	RNA_pol_Rpb2_6	Redoxin	Sod_Fe_C	TehB	Thioredoxin	Transpeptidase	peroxidase		Problematic
Site	ACR transporter	Peroxiredoxin	Arsenical pump membrane protein	Bacitracin resistance protein	Beta-lactamase	Di-haem cytochrome c peroxidase	Copper resistance protein CopC	Multicopper oxidase	Divalent ion tolerance protein	Copper transporter	DNA polymerase A	Elongation factor TS	NADPH-dependent FMN reductase	Glutathione peroxidase	Efflux pump	Major facilitator family	Multiple antibiotic resistance operon repressor	Multi antimicrobial extrusion protein	Small multidrug resistance protein	Organic solvent tolerance protein	NADH oxidase	RNA polymerase rpoB	Redoxin	Superoxide dismutase	Tellurite resistance protein	Thioredoxin	Penicillin binding transpeptidase	Peroxidase
GS-00a	1.27902	-1.31012	-1.49822	-0.77374	-0.894065	0.263104	0.758412	0.291127	-1.05003	-0.822425	-0.168179	-1.11105	-0.916404	-0.390632	-0.145057	0.167263	-1.16194	-0.534144	-1.14358	0.0613875	0.306104	-0.00861313	-0.376726	-2.03637	-4.06617	-1.30631	-0.348711	1.10155		0
GS-00b	-0.968509	-1.56115	-3.90495	-0.677321	-1.33227	-2.59358	-2.20171	-3.50406	-2.81744	-3.43328	-0.184524	-1.04634	-4.35905	-0.517002	-3.82761	-2.73602	-4.80756	-1.36686	-1.48512	-0.855489	-2.42951	-0.00861313	-1.26187	-3.85918	-2.84534	-2.0218	-0.528921	1.19942		0
GS-00c	-1.19958	-1.30561	-2.77499	-0.932701	-0.816902	-2.18507	-2.51552	-3.23702	-1.91512	-1.81081	-0.0633348	-0.968574	-4.08345	-0.721119	-3.58002	-2.26332	-4.5325	-1.25858	-1.70833	-0.868432	-2.02682	-0.00861313	-1.17173	-3.41692	-3.70758	-2.17813	-0.582416	1.01115		0
GS-00d	-1.06989	-1.44836	-3.23043	-0.76031	-1.24249	-2.23978	-2.11376	-3.99393	-1.9883	-3.9776	0.048205	-0.950909	-3.881	-0.731079	-4.13352	-2.5573	-4.24183	-1.41368	-1.46465	-0.7237	-2.2077	-0.00861313	-1.00834	-3.55551	-2.69778	-1.7769	-0.337499	1.03362		0
GS-01a	-1.16227	-1.41883	-2.07217	-1.26501	-0.714766	-2.21025	-4.0028	-2.0987	-10	-10	0.0453123	-1.21667	-3.13778	-0.938945	-3.91446	-2.85472	-3.41546	-1.0855	-3.54925	-0.951329	-2.386	-0.00861313	-1.90842	-2.22732	-1.43998	-1.00072	-0.252658	0.462458		0
GS-01b	-1.23765	-1.68895	-2.57836	-0.896729	-1.30341	-4.62332	-1.77202	-2.38249	-1.26222	-3.58856	-0.0458356	-0.915504	-3.60743	-0.0300929	-3.53994	-2.41083	-3.90254	-1.71721	-1.93996	-0.457514	-1.56461	-0.00861313	-1.43769	-2.31847	-3.53113	-1.46111	-0.764649	0.754639		0
GS-01c	-1.44175	-1.72022	-4.8154	-1.28032	-1.60555	-3.46804	-3.16107	-5.25696	-2.21386	-2.65567	-0.0698811	-0.872435	-4.18912	-0.706417	-5.05	-3.05615	-4.63262	-1.4364	-2.29247	-1.37263	-2.60198	-0.00861313	-1.21107	-3.05301	-2.37585	-2.39436	-0.609371	0.638615		0
GS-02	-1.8172	-2.20492	-3.41897	-1.535	-2.01718	-3.48666	-3.44272	-5.27558	-10	-3.25925	0.973788	-1.5862	-3.7927	-0.879755	-4.51403	-3.08491	-4.91427	-1.48978	-2.10164	-1.28021	-2.87775	-0.00861313	-1.32111	-3.15909	-4.20182	-2.22491	-0.767486	0.534608		0
GS-03	-1.73147	-1.78378	-2.83401	-1.02685	-1.25421	-0.901698	-4.76465	-4.86054	-4.93292	-2.67429	-0.47552	-1.51908	-3.60006	-1.14824	-3.89869	-2.99605	-4.65123	-1.45502	-2.61065	-2.71317	-2.19091	-0.00861313	-1.41872	-2.98916	-1.61686	-1.85878	-0.850379	-0.122504		0
GS-04	-0.745969	-1.61313	-1.97007	-0.63042	-1.12234	-2.06751	-2.1231	-4.21899	-4.29137	-2.6177	0.465586	-1.01504	-3.37355	0.243324	-3.84211	-2.4198	-4.85768	-0.682229	-1.9691	-1.5862	-1.46447	-0.00861313	-1.46684	-2.51754	-1.23835	-1.82729	-0.770712	0.906065		0
GS-05	-0.867791	-1.90001	-2.47935	-1.21276	-1.40922	-1.23891	-1.82502	-3.92091	-4.57825	-1.90459	1.46411	-1.16442	-3.78596	-0.729449	-3.58467	-2.85424	-3.76605	-0.720082	-1.6345	-1.09547	-2.4212	-0.00861313	-1.66352	-1.99707	-1.0398	-1.60721	-0.968784	0.485917		0
GS-06	-1.19609	-1.50382	-2.34302	-0.90651	-1.95587	-2.21807	-4.6887	-4.19963	-3.85697	-2.1833	0.147917	-0.815102	-4.35418	-0.724372	-4.67074	-3.0468	-4.65775	-1.12753	-0.808875	-1.63722	-2.352	-0.00861313	-0.777176	-2.91321	-2.54091	-2.05585	-0.655378	0.207201		0
GS-07	-1.67836	-2.18549	-3.23311	-1.32641	-1.91047	-1.00861	-4.38613	-4.48203	-10	-2.88074	0.133289	-1.79265	-4.41419	-1.32227	-4.04625	-2.86029	-4.19472	-1.35335	-1.68465	-0.956146	-2.04943	-0.00861313	-1.82609	-3.19561	-10	-2.29386	-1.17814	1.31046		0
GS-08	-1.53531	-2.20402	-2.73183	-2.08337	-1.55189	-2.45487	-1.9255	-4.1734	-3.83074	-3.74203	-0.716227	-1.90671	-3.62341	-1.36254	-3.83715	-2.5358	-4.09449	-1.9264	-3.54594	-1.76299	-1.59914	-0.00861313	-2.18781	-3.18244	-3.6846	-2.41818	-2.02683	0.33813		0
GS-09	-1.56154	-1.64688	-3.42308	-1.50044	-1.48071	-3.88308	-4.93867	-3.03457	-2.78502	-2.43328	-0.0280609	-0.904615	-3.60416	-1.32227	-3.95724	-2.9188	-4.74726	-1.37751	-1.90016	-1.30224	-2.01701	-0.00861313	-1.06668	-3.52576	-2.37585	-2.30583	-1.00898	-0.473411		0
GS-10	-1.5692	-2.17953	-3.52589	-1.22688	-2.09048	-2.52646	-3.45652	-4.96746	-5.62479	-3.95113	-0.297982	-1.14683	-3.70697	-1.44157	-4.17553	-3.14179	-4.70568	-1.61638	-2.68104	-1.33466	-2.34222	-0.00861313	-1.46905	-3.266	-4.8937	-2.32118	-0.723864	-0.870965		0
GS-11	-1.53478	-2.08807	-3.80195	-1.54476	-2.47931	-2.67699	-1.25454	-3.46591	-3.31589	-10	-0.423776	-1.41396	-4.70292	-1.40569	-3.99216	-2.7874	-4.08075	-2.78974	-2.80098	-1.64047	-3.29635	-0.00861313	-1.52499	-2.76445	-1.93272	-1.97635	-0.987412	-0.013275		0
GS-12	-1.54244	-1.94049	-3.41486	-1.14827	-2.42002	-3.00039	-0.721001	-4.02635	-3.29137	-3.8401	-0.399254	-1.07823	-4.76586	-1.56403	-4.94902	-2.50226	-4.08008	-2.71547	-2.95334	-1.95298	-2.7864	-0.00861313	-1.50047	-2.57001	-3.78267	-1.90529	-0.948017	0.368799		0
GS-13	-0.709867	-1.37474	-2.82163	-0.716789	-0.879261	-1.11171	-2.1673	-3.62576	-2.92053	-1.83183	0.937962	-1.05924	-3.52878	-0.787937	-3.07134	-2.12672	-4.34934	-1.01619	-2.18323	-1.52021	-1.22292	-0.00861313	-1.34975	-3.27223	-1.7744	-1.68943	-0.303905	0.359365		0
GS-14	-1.86595	-2.10347	-3.18744	-1.4609	-1.69063	-3.77869	-3.05667	-5.15257	-3.05502	-2.96631	-0.423592	-1.71595	-4.30712	-0.992812	-4.55329	-2.88426	-4.68692	-2.28138	-1.74513	-1.0792	-2.52733	-0.00861313	-1.57324	-3.75067	-3.90889	-2.22743	-1.10414	0.206958		0
GS-15	-1.56154	-1.27165	-2.98157	-1.15649	-1.55377	-2.71911	-4.06421	-4.42314	-1.06255	-2.33642	0.22492	-1.10815	-3.44018	-1.06593	-4.07049	-2.61595	-4.45775	-1.71691	-1.80329	-1.33466	-2.66039	-0.00861313	-1.24666	-3.34317	-3.50138	-2.07772	-0.434857	0.55932		0
GS-16	-1.60663	-0.997982	-3.15594	-0.554365	-1.31741	-2.70905	-3.50161	-5.01254	-1.14632	-1.99622	0.399958	-0.761283	-3.47904	-0.987089	-3.9476	-2.61656	-4.47066	-1.4278	-1.52449	-1.45013	-2.06538	-0.00861313	-1.4245	-2.80859	-2.93879	-1.7813	-0.440003	0.743871		0
GS-17	-1.66808	-1.45214	-3.29375	-0.698094	-1.51042	-2.40583	-2.77692	-4.45778	-1.9941	-2.59346	0.0495297	-0.920403	-3.49686	-0.75866	-4.19337	-2.88991	-5.0679	-1.43261	-2.00144	-1.09628	-2.34711	-0.00861313	-1.48989	-3.75633	-3.53603	-1.92857	-0.604803	0.632927		0
GS-18	-1.14651	-1.2108	-2.83883	-0.527326	-1.30455	-2.53699	-2.70806	-5.21899	-1.4169	-2.88074	0.202552	-0.712477	-3.58928	-1.12483	-4.12939	-2.79386	-4.27272	-1.30963	-1.58208	-0.693111	-1.83887	-0.00861313	-1.25111	-3.29515	-5.14524	-1.67149	-0.493751	1.015		0
GS-19	-1.56457	-1.40769	-3.53956	-0.787547	-1.50409	-3.3215	-2.4702	-3.7181	-1.87293	-2.9648	0.0633462	-0.291749	-3.67334	-0.657877	-4.0517	-2.83249	-4.63918	-1.38296	-1.81501	-1.2046	-2.48142	-0.00861313	-1.3087	-3.0991	-5.2293	-2.33485	-0.267272	0.688734		0
GS-20	-2.23568	-1.5293	-4.98248	-1.03856	-1.68648	-2.85752	-0.279787	-3.12859	-2.70793	-4.28219	-0.132807	-1.03567	-4.33759	-1.72372	-4.37731	-2.25233	-4.52217	-4.7548	-4.33403	-2.66572	-2.45088	-0.00861313	-1.34405	-1.78971	-2.31787	-1.52053	-0.808848	-0.579094		0
GS-21	-1.48024	-1.8911	-2.84978	-1.38237	-1.96583	-2.53218	-3.41784	-4.51374	-2.58611	-1.91245	-0.326656	-0.912893	-4.37878	-1.20198	-3.94922	-3.09439	-4.3314	-1.81248	-1.90539	-1.36637	-2.01403	-0.00861313	-1.34654	-3.39725	-3.85502	-2.7651	-0.846338	0.242677		0
GS-22	-1.38908	-1.30371	-3.52589	-0.568984	-1.51823	-1.89843	-2.45652	-5.55242	-2.30287	-2.14377	-0.12637	-0.604302	-4.20447	-0.544666	-3.61074	-2.80421	-4.02118	-1.32976	-1.64541	-1.33466	-2.11982	-0.00861313	-0.777176	-2.94407	-10	-1.83878	-0.235926	0.713997		0
GS-23	-1.44219	-1.37707	-2.97151	-0.901322	-1.521	-2.46804	-2.31719	-5.73501	-1.63746	-3.54876	0.0891226	-0.703236	-3.56763	-0.624164	-4.01235	-2.95599	-3.83765	-1.30677	-1.57085	-0.865172	-2.27688	-0.00861313	-0.982851	-3.12666	-3.49133	-1.67237	-0.476105	0.711978		0
GS-25	-1.68708	-0.977734	-2.2591	-1.32641	-1.1912	-3.59358	-1.74228	-3.1601	-0.532037	-1.23688	1.40712	-0.956146	-2.57769	-0.447804	-3.46128	-2.608	-4.66129	-2.33954	-2.44072	-2.01273	-2.0113	-0.00861313	-1.27468	-2.45865	-2.50138	-0.928858	-1.07439	-0.663072		0
GS-26	-1.37107	-1.58535	-2.84052	-0.491473	-1.55563	-2.99567	-2.6887	-5.36955	-0.53504	-2.76826	0.0154665	-0.604884	-3.78714	-0.388769	-3.51154	-2.97652	-4.24271	-1.73186	-1.42779	-1.08468	-2.28488	-0.00861313	-1.42184	-3.20867	-3.12587	-1.85074	-0.226126	0.934829		0
GS-27	-1.31962	-1.69416	-2.85196	-0.920325	-1.50016	-2.39838	-3.30197	-5.13483	-1.79217	-2.94858	0.0837255	-0.667845	-3.67795	-0.725465	-4.05751	-3.13827	-4.0657	-1.6405	-1.57043	-0.704529	-2.3132	-0.00861313	-1.19391	-3.37449	-3.73915	-2.06032	-0.576369	0.648717		0
GS-28	-1.39695	-1.74028	-3.7128	-0.84263	-1.68162	-3.27972	-3.86582	-5.54668	-2.71217	-2.0385	0.149126	-0.950409	-3.79434	-0.918778	-4.20017	-3.10577	-4.25937	-1.4531	-1.29679	-0.591955	-2.38228	-0.00861313	-1.20956	-2.84523	-3.56603	-2.22299	-0.683362	0.803798		0
GS-29	-1.0078	-1.16947	-2.57983	-0.169785	-1.19858	-1.7768	-3.66246	-4.75836	-1.95627	-1.15707	0.0691788	-0.395206	-3.62341	-0.159721	-3.22947	-2.55082	-3.91162	-0.949297	-1.33444	-0.388596	-1.8601	-0.00861313	-0.725181	-2.18244	-1.87725	-1.77328	-0.02683	0.802799		0
GS-30	-1.05682	-1.52784	-3.15641	-0.557328	-1.07128	-2.8856	-3.35623	-8.15257	-2.5245	-1.90742	0.105661	-0.708298	-4.13719	-0.29979	-3.9856	-2.77622	-4.1245	-1.1469	-1.04087	-0.372927	-1.84083	-0.00861313	-0.940976	-2.05879	-2.32392	-2.1019	-0.447945	0.821668		0
GS-31	-1.44607	-1.38284	-3.20396	-0.652642	-1.59022	-2.52646	-2.41213	-5.74506	-2.81744	-1.90673	-0.253127	-0.781648	-4.59149	-0.8077	-4.31755	-2.79644	-4.22763	-1.35599	-1.09008	-1.09762	-2.36494	-0.00861313	-1.23089	-3.12304	-2.72377	-1.98237	-0.306629	0.838325		0
GS-32	-1.25148	-2.11149	-2.55142	-1.51545	-3.10656	-1.67158	-3.31213	-3.0861	-2.4804	-3.80674	-0.708497	-0.844177	-3.60322	-1.65266	-3.15667	-3.11263	-4.09563	-1.8505	-2.31426	-0.882145	-3.32336	-0.00861313	-1.40061	-2.33734	-2.16435	-1.7724	-0.885364	-1.09741		0
GS-33	-0.530905	-1.68165	-3.16302	-0.95718	-2.61111	-1.06811	-0.457548	-2.81218	-2.01008	-5.01824	0.287441	-1.07454	-3.01327	-1.82235	-1.9593	-2.21841	-3.42028	-1.64955	-3.16319	-0.764342	-2.16563	-0.00861313	-1.55478	-1.95615	-0.557091	-1.67701	-0.424016	0.360579		0
GS-34	-1.4147	-1.56512	-3.20396	-0.848366	-1.85863	-2.40093	-3.54963	-5.96746	-2.13294	-2.04424	-0.184843	-0.935682	-3.38504	-1.04217	-4.0056	-2.94587	-5.12072	-1.85271	-1.86342	-1.33466	-2.75725	-0.00861313	-1.19221	-3.45865	-4.30874	-2.09576	-0.479645	-0.174972		0
GS-35	-1.05204	-1.2952	-2.33087	-0.842537	-1.22659	-1.67158	-2.94956	-10	-3.11783	-1.12224	-0.231594	-0.500466	-3.61505	-0.0737753	-3.66857	-2.43637	-3.54664	-0.944792	-1.10369	-0.519575	-1.57892	-0.00861313	-0.777176	-2.28511	-1.51227	-1.7862	-0.115024	0.866608		0
GS-36	-1.58708	-1.45315	-2.89607	-0.726344	-1.70217	-4.57847	-2.72717	-10	-2.63241	-1.5437	-0.25096	-1.35608	-3.79705	-0.606727	-4.10514	-3.08946	-4.15141	-1.32444	-1.68865	-1.73459	-1.90504	-0.00861313	-0.971992	-2.98411	-3.48628	-2.3865	-0.435587	0.318868		0
GS-37	-0.971065	-1.55162	-2.1842	-0.173167	-0.91533	-1.86659	-10	-10	-1.92053	-10	-0.076113	-0.506698	-4.17263	-0.932327	-3.7343	-2.54332	-3.6933	-0.665028	-1.29871	-0.700785	-2.55995	-0.00861313	-0.962731	-2.40974	-3.7744	-2.07989	-0.752663	1.06391		0
GS-47	-0.969629	-1.05271	-2.65713	-0.602048	-1.24084	-1.65771	-3.58777	-3.36173	-1.75604	-0.912447	-0.191727	-0.894745	-3.25325	-1.03848	-3.56981	-2.85145	-3.69008	-1.47406	-1.13421	-1.05086	-2.47346	-0.00861313	-1.24184	-1.39725	-4.02494	-1.6819	-0.317842	1.4414		0
GS-51	-1.7956	-1.36379	-3.2421	-0.805581	-2.22173	-3.11714	-2.58777	-5.0987	-1.36372	-3.08237	0.248846	-0.801636	-3.25325	-0.816088	-4.39988	-2.95987	-4.21801	-1.30123	-1.35285	-1.53629	-2.17578	-0.00861313	-0.897015	-3.28177	-4.02494	-2.03209	-0.4313	0.30813		0
Problematic	0	0	0	0	0	0	0	0	0	0	0	0	0	0	0	0	0	0	0	0	0	0	0	0	0	0	0	0
	-2.23568	-2.20492	-4.98248	-2.08337	-3.10656	-4.62332	-10	-10	-10	-10	-0.716227	-1.90671	-4.76586	-1.82235	-5.05	-3.14179	-5.12072	-4.7548	-4.33403	-2.71317	-3.32336	-0.00861313	-2.18781	-3.85918	-10	-2.7651	-2.02683	-1.09741
	1.27902	-0.977734	-1.49822	-0.169785	-0.714766	0.263104	0.758412	0.291127	-0.532037	-0.822425	1.46411	-0.291749	-0.916404	0.243324	-0.145057	0.167263	-1.16194	-0.534144	-0.808875	0.0613875	0.306104	-0.00861313	-0.376726	-1.39725	-0.557091	-0.928858	-0.02683	1.4414

## Sheet: Ratio of marine genomes
Sites	ACR_tran	AhpC-TSA	ArsB	ArsC	BacA	Beta-lactamase	C4dic_mal_tran	CCP_MauG	Catalase	CopC	Cu-oxidase_3	CutA1	CutC	DNA_pol_A	EF_TS	FMN_red	FUSC	GSHPx	HlyD	MFS_1	MarR	MatE	Multi_Drug_Res	OstA_C	Oxidored_FMN	RNA_pol_Rpb2_6	Redoxin	Sod_Fe_C	TehB	TetR_C_2	Thioredoxin	Transpeptidase	YodA	peroxidase
Site	ACR transporter	Peroxiredoxin	Arsenical pump membrane protein	Arsenate reductase	Bacitracin resistance protein	Beta-lactamase	C4-dicarboxylate transporter	Di-haem cytochrome c peroxidase	Catalase	Copper resistance protein CopC	Multicopper oxidase	Divalent ion tolerance protein	Copper transporter	DNA polymerase A	Elongation factor TS	NADPH-dependent FMN reductase	Fusaric acid resistance protein	Glutathione peroxidase	Efflux pump	Major facilitator family	Multiple antibiotic resistance operon repressor	Multi antimicrobial extrusion protein	Small multidrug resistance protein	Organic solvent tolerance protein	NADH oxidase	RNA polymerase rpoB	Redoxin	Superoxide dismutase	Tellurite resistance protein	MAATS-type multidrug transcriptional repressor	Thioredoxin	Penicillin binding transpeptidase	Cadmium binding protein	Peroxidase
GS-00a	1.67625	0.297892	3.39571	0.285399	0.514223	0.624592	0.680629	0.836839	1.37898	3.99575	1.29301	0.320478	2.82294	0.82495	0.422759	0.693038	3.03455	0.559395	0.666222	1.86285	0.708899	0.561926	0.530314	0.955591	1.36157	1	0.609963	0.30275	0.0715962	7.60966	0.369573	0.804499	0	1.39703
GS-00b	0.352993	0.250316	0	0.0538213	0.549765	0.46098	0.0140037	0.11553	0.0724896	0.513468	0.0931407	0.0941358	0.462121	0.815657	0.442153	0.0637409	0.00531174	0.512481	0.0518873	0.249002	0.0566427	0.315504	0.418525	0.506133	0.204427	1	0.330253	0.085578	0.166877	0	0.22507	0.71003	0	1.4951
GS-00c	0.300751	0.298823	0.0458992	0.117789	0.460574	0.658908	0	0.153345	0.0121498	0.413093	0.112079	0.175947	1.42287	0.887133	0.466642	0.0771581	0.00949638	0.444869	0.0616015	0.34554	0.06854	0.340096	0.358533	0.501612	0.270247	1	0.351546	0.116278	0.0917983	0	0.201956	0.684185	0	1.31218
GS-00d	0.32904	0.270671	0.0528139	0.085902	0.519033	0.490582	0.00720189	0.147639	0	0.545743	0.0663244	0.167244	0.316883	0.958442	0.472391	0.0887819	0	0.441808	0.0419731	0.28184	0.083839	0.30543	0.424504	0.554545	0.238403	1	0.393703	0.105628	0.184848	0.158442	0.26671	0.810775	0	1.33277
GS-01a	0.308629	0.276268	0	0.191723	0.365817	0.707246	0.0602767	0.150692	0	0.147343	0.246714	0	0	0.956522	0.392915	0.148613	0	0.382525	0.0488558	0.229335	0.148664	0.383447	0.100082	0.473602	0.210687	1	0.210968	0.265217	0.442029	0	0.456763	0.859885	0	0.897059
GS-01b	0.292917	0.229096	0	0.134989	0.472203	0.470295	0.0565863	0.0282931	0.0366146	0.69161	0.202658	0.276644	0.414966	0.897959	0.484127	0.107319	0	0.71821	0.0633369	0.311957	0.106068	0.24748	0.305352	0.66691	0.372306	1	0.292362	0.24898	0.103741	0	0.331973	0.602997	0	1.09844
GS-01c	0.254276	0.224184	0	0.028634	0.361957	0.381433	0	0.0630165	0.0116501	0.264069	0.0276352	0.143038	0.792208	0.883117	0.498797	0.0717085	0	0.449426	0.0222374	0.19945	0.063945	0.300657	0.239157	0.353664	0.181393	1	0.34209	0.149639	0.231061	0	0.173846	0.67152	0	1.01356
GS-02	0.196013	0.160212	0	0.0753784	0.303382	0.286752	0.0177739	0.0622086	0	0.217236	0.0272809	0	0.521368	1.82051	0.304131	0.0943855	0	0.398545	0.0322425	0.195513	0.0526043	0.289736	0.27298	0.37706	0.149832	1	0.316968	0.139031	0.0651709	0	0.195513	0.601813	0	0.943062
GS-03	0.208014	0.214521	0	0.113068	0.431477	0.48661	0	0.373252	0	0.0868946	0.0363745	0.0217236	0.782051	0.666667	0.318613	0.107869	0	0.330868	0.0493927	0.207934	0.0631252	0.296803	0.191824	0.139652	0.241193	1	0.296232	0.15641	0.391026	0	0.251994	0.568209	0	0.598039
GS-04	0.411867	0.241458	0	0.205783	0.567931	0.533185	0	0.166364	0	0.542222	0.0567442	0.0338889	0.813333	1.28	0.451852	0.126207	0	0.868077	0.0513684	0.310024	0.0547085	0.507108	0.299245	0.305	0.399065	1	0.286515	0.216889	0.508333	0	0.257556	0.600469	0	1.22
GS-05	0.378517	0.197917	0	0.144578	0.37931	0.437037	0	0.295455	0	0.666667	0.0697674	0.0277778	1.33333	2.55738	0.407407	0.0948276	0	0.442308	0.0614035	0.229412	0.116592	0.493976	0.377358	0.428571	0.205607	1	0.25	0.311111	0.583333	0	0.3	0.523438	0	0.911765
GS-06	0.301479	0.260464	0	0.158906	0.469012	0.299199	0	0.149877	0	0.0915916	0.057511	0.0457958	1.0991	1.02703	0.519019	0.0639562	0	0.443867	0.0289237	0.200747	0.0628409	0.372436	0.668791	0.294402	0.215711	1	0.462121	0.164865	0.206081	0	0.21982	0.650443	0	0.75159
GS-07	0.215814	0.162384	0	0.085743	0.350575	0.308765	0	0.346591	0	0.112963	0.0472868	0	0.677778	1.01667	0.26358	0.0613506	0	0.293269	0.0445906	0.228451	0.0866218	0.318474	0.364465	0.472024	0.266044	1	0.223359	0.135556	0	0	0.186389	0.452734	0	1.61471
GS-08	0.238309	0.160312	0	0.121366	0.20745	0.395889	0.0254379	0.127189	0.0082299	0.621814	0.0585662	0.0466361	0.373089	0.56422	0.243544	0.106137	0	0.285198	0.0515451	0.286071	0.0928539	0.214076	0.100312	0.269823	0.3635	1	0.173825	0.136799	0.0932722	0	0.170999	0.251398	0	0.82299
GS-09	0.234015	0.235874	0	0.0751643	0.310737	0.415909	0.0315083	0.0472624	0.0203877	0.0770202	0.128964	0.0962753	0.924242	0.909091	0.487795	0.107563	0	0.293269	0.0474282	0.219372	0.0590603	0.313185	0.313894	0.371347	0.27209	1	0.378099	0.107828	0.231061	0	0.184848	0.509055	0	0.468917
GS-10	0.232777	0.163057	0	0.0699943	0.375616	0.272546	0	0.121032	0	0.215168	0.0337763	0.013448	0.322751	0.753968	0.412404	0.100164	0	0.269994	0.0407686	0.187955	0.0607872	0.265395	0.182689	0.363095	0.217178	1	0.286075	0.129101	0.0403439	0	0.182892	0.620288	0	0.355976
GS-11	0.238398	0.173728	0	0.0578043	0.301337	0.208156	0.0155771	0.10904	0	0.990012	0.0956363	0.0666355	0	0.691011	0.342697	0.0502228	0.0354514	0.276793	0.0462941	0.240291	0.0937421	0.117673	0.168115	0.29374	0.112097	1	0.275196	0.182772	0.314139	0.342697	0.232272	0.516722	0	0.645076
GS-12	0.237136	0.19244	0	0.0755938	0.39665	0.216889	0.0158442	0.0871429	0.0102521	1.43302	0.0648505	0.0677778	0.348571	0.702857	0.432487	0.0480788	0	0.248022	0.0238496	0.2928	0.093786	0.12389	0.151267	0.236531	0.159626	1	0.279913	0.209143	0.0871429	0.348571	0.244	0.531027	0	0.840672
GS-13	0.422304	0.284842	0	0.114042	0.534929	0.631034	0.0239028	0.322688	0	0.525862	0.0856055	0.0876437	1.4023	1.77586	0.438218	0.113332	0	0.424735	0.0876437	0.379858	0.0778182	0.402316	0.25797	0.319273	0.471801	1	0.310737	0.128544	0.350575	0	0.283381	0.829876	0	0.835193
GS-14	0.189499	0.171884	0	0.0885006	0.319372	0.359589	0	0.0508091	0	0.283886	0.029709	0.0798429	0.638743	0.691099	0.277972	0.0660769	0	0.368506	0.0313769	0.224687	0.0615829	0.167382	0.349501	0.433433	0.191026	1	0.266143	0.0922629	0.0798429	0	0.195172	0.476562	0	0.751463
GS-15	0.234015	0.305941	0	0.102075	0.394397	0.39537	0.0192551	0.105903	0	0.141204	0.0492571	0.317708	0.988426	1.08333	0.423611	0.12051	0	0.350294	0.0438475	0.270613	0.0721849	0.247532	0.335692	0.363095	0.174195	1	0.333754	0.122377	0.105903	0	0.216512	0.757867	0	0.959355
GS-16	0.226815	0.369845	0	0.0904541	0.598674	0.465755	0	0.106643	0.0276018	0.208547	0.032737	0.299786	1.25128	1.22308	0.538746	0.117308	0	0.36997	0.0477463	0.270498	0.0715419	0.302456	0.407257	0.335165	0.26312	1	0.295047	0.177265	0.15641	0	0.265897	0.755168	0	1.09027
GS-17	0.217357	0.269962	0	0.0822136	0.541905	0.407433	0	0.131587	0.0182453	0.344633	0.0480883	0.166573	0.827119	0.959322	0.482486	0.115868	0	0.433442	0.0402676	0.223809	0.0472904	0.30145	0.292613	0.428329	0.216442	1	0.281972	0.0919021	0.10339	0	0.240094	0.673649	0	1.00957
GS-18	0.31202	0.31912	0	0.112691	0.61	0.469926	0	0.120152	0	0.361481	0.0283721	0.248519	0.677778	1.06667	0.557284	0.108678	0	0.336282	0.0420936	0.239216	0.0820628	0.328273	0.391321	0.566429	0.30785	1	0.332727	0.126519	0.0338889	0	0.286926	0.727552	0	1.31569
GS-19	0.233525	0.278411	0	0.0693339	0.509326	0.409224	0	0.0697541	0	0.426275	0.0802984	0.181167	0.639413	0.968553	0.745982	0.102527	0.0132292	0.464804	0.0444224	0.232897	0.0636546	0.312003	0.332977	0.39735	0.197202	1	0.319706	0.144934	0.0319706	0	0.181167	0.851219	0	1.04939
GS-20	0.146659	0.255904	0	0.0255026	0.427989	0.360626	0.0174935	0.0962145	0.016979	1.94567	0.120828	0.10156	0.256572	0.845426	0.445438	0.064696	0.0199065	0.222033	0.0354475	0.348183	0.0690328	0.0301395	0.0580918	0.144322	0.201421	1	0.311968	0.359201	0.240536	0	0.318577	0.584804	0	0.435795
GS-21	0.247581	0.199143	0	0.111839	0.337238	0.297142	0	0.120553	0.00975064	0.221014	0.0462588	0.110507	1.32609	0.73913	0.485004	0.0628748	0.0114318	0.318771	0.0476926	0.194233	0.0787922	0.231666	0.312756	0.355202	0.272653	1	0.31143	0.117874	0.0828804	0.331522	0.13445	0.569803	0	0.770301
GS-22	0.263732	0.299217	0.161376	0.0699943	0.592638	0.405232	0	0.187049	0	0.430335	0.0225175	0.13448	1.12963	0.849206	0.600676	0.0709496	0	0.502747	0.0603035	0.237507	0.0976938	0.323723	0.374513	0.363095	0.253375	1	0.462121	0.161376	0	0	0.255511	0.869916	0	1.06793
GS-23	0.254198	0.284382	0	0.102789	0.470702	0.404455	0	0.126033	0.0250926	0.47397	0.0198406	0.213287	0.426573	0.986014	0.560865	0.110321	0.0294189	0.475793	0.0456508	0.213789	0.110947	0.328924	0.394379	0.502747	0.22724	1	0.40072	0.142191	0.106643	0	0.286752	0.736506	0	1.06643
GS-25	0.214514	0.375072	0	0.168424	0.350575	0.508333	0	0.0577652	0	0.706019	0.118217	0.458912	2.11806	2.45833	0.470679	0.219109	0	0.53766	0.066886	0.272108	0.0626868	0.160768	0.215802	0.226935	0.27317	1	0.327336	0.225926	0.211806	0	0.480093	0.486491	0	0.411152
GS-26	0.267045	0.246152	0.183183	0.112558	0.625349	0.394862	0.0249795	0.0874283	0	0.366366	0.0255604	0.457958	0.732733	0.936937	0.600434	0.0947499	0.01895	0.560118	0.0645962	0.210768	0.0837878	0.24498	0.435492	0.431789	0.225983	1	0.295591	0.134334	0.137387	0	0.253403	0.875845	0	1.24457
GS-27	0.276739	0.228271	0	0.111669	0.464542	0.410339	0	0.132268	0.0126793	0.239497	0.0300764	0.191598	0.646643	0.982332	0.574794	0.102199	0	0.443531	0.044244	0.188414	0.094725	0.260995	0.394493	0.561964	0.221591	1	0.346183	0.119749	0.0898115	0	0.21914	0.687058	0	1.02068
GS-28	0.262296	0.221088	0	0.061489	0.490246	0.361842	0	0.0718037	0	0.162019	0.0226072	0.101262	1.21514	1.02789	0.472554	0.0942781	0	0.38791	0.0400783	0.192707	0.0828256	0.297197	0.476885	0.60757	0.21123	1	0.342448	0.17282	0.101262	0	0.195772	0.637948	0	1.13651
GS-29	0.343509	0.328396	0	0.134851	0.781556	0.505742	0.0254379	0.203503	0	0.186544	0.0390442	0.170999	2.23853	0.972477	0.694359	0.106137	0	0.656493	0.078545	0.283108	0.105402	0.42141	0.464601	0.699541	0.303352	1	0.47908	0.273598	0.326453	0	0.26738	1.00559	0	1.13573
GS-30	0.332032	0.256163	0.159686	0.0904245	0.597445	0.552395	0	0.0943598	0.00939329	0.230657	0.00371362	0.115329	1.33072	0.997382	0.558901	0.0743365	0	0.595751	0.046505	0.242159	0.0909422	0.36747	0.569446	0.70718	0.307433	1	0.412522	0.29808	0.239529	0	0.212914	0.751023	0	1.15068
GS-31	0.253517	0.283248	0	0.0874928	0.55925	0.385509	0.0110029	0.121032	0.00355976	0.443783	0.0197028	0.0941358	1.33135	0.777778	0.531195	0.0542556	0	0.418956	0.0369465	0.238789	0.0846679	0.317891	0.550352	0.427934	0.213785	1	0.337422	0.142549	0.181548	0	0.231305	0.828311	0	1.16404
GS-32	0.290124	0.170931	0.237817	0.137533	0.307522	0.134763	0.162148	0.2189	0.0104919	0.237817	0.124439	0.118908	0.356725	0.567251	0.508664	0.107633	0	0.233243	0.08261	0.191792	0.0927805	0.225639	0.235573	0.496867	0.110018	1	0.299973	0.245744	0.267544	0	0.267544	0.554596	0	0.304266
GS-33	0.478077	0.230258	0	0.0900116	0.452826	0.189983	0.591655	0.332587	0.0135918	1.72012	0.150458	0.164738	0.15404	1.13131	0.433595	0.162008	0.0770202	0.207362	0.189443	0.356468	0.148169	0.259363	0.130789	0.539141	0.245457	1	0.269571	0.320062	0.81513	0.0770202	0.285831	0.763583	0	0.835896
GS-34	0.259088	0.249628	0	0.0874928	0.4883	0.320062	0	0.132035	0	0.20172	0.0168882	0.15129	1.21032	0.815476	0.477403	0.125205	0.0500821	0.356113	0.0458647	0.215294	0.0455904	0.225294	0.32199	0.363095	0.162884	1	0.346591	0.112963	0.0605159	0	0.213823	0.734701	0	0.576681
GS-35	0.333135	0.300987	0	0.16025	0.490277	0.496018	0	0.2189	0	0.305764	0	0.0764411	2.29323	0.789474	0.645503	0.106754	0	0.69679	0.0579343	0.306484	0.135743	0.422729	0.545184	0.638829	0.368632	1	0.462121	0.254804	0.420426	0	0.264996	0.945959	0	1.18709
GS-36	0.22991	0.269773	0	0.108307	0.531397	0.356725	0	0.0291866	0	0.356725	0	0.107018	1.71228	0.778947	0.356725	0.0941016	0	0.481579	0.042807	0.194898	0.0892613	0.324921	0.363456	0.275188	0.294048	1	0.403748	0.156959	0.107018	0	0.174795	0.757484	0	0.812074
GS-37	0.352368	0.251976	0	0.177399	0.779727	0.615453	0	0.191223	0	0	0	0.175287	0	0.87931	0.64272	0.0725327	0	0.384284	0.0553539	0.284584	0.122623	0.513191	0.476252	0.563424	0.186755	1	0.406348	0.233716	0.0876437	0	0.216188	0.608028	0	1.36105
GS-38	0	0	0	0.73494	0	0	0	0	0	0	0	0	0	0	0	0	0	0	0	0.215294	0	0.73494	1.15094	0	0	1	0	0	0	0	0	0	0	1.79412
GS-39	#DIV/0!	#DIV/0!	#DIV/0!	#DIV/0!	#DIV/0!	#DIV/0!	#DIV/0!	#DIV/0!	#DIV/0!	#DIV/0!	#DIV/0!	#DIV/0!	#DIV/0!	#DIV/0!	#DIV/0!	#DIV/0!	#DIV/0!	#DIV/0!	#DIV/0!	#DIV/0!	#DIV/0!	#DIV/0!	#DIV/0!	#DIV/0!	#DIV/0!	#DIV/0!	#DIV/0!	#DIV/0!	#DIV/0!	#DIV/0!	#DIV/0!	#DIV/0!	#DIV/0!	#DIV/0!
GS-40	0.0390026	0.105903	0	0.183735	0	0	0	0	0	0	0	0	0	0.5	0	0	0	0.293269	0	0.0179412	0.0683857	0	0	0	0	1	0.11553	0	0	0	0	0.238281	0	0.448529
GS-41	0.31202	0.211806	0	0	0	0.903704	0	0	0	0	0	0	0	1	0	0	0	0	0	0.0717647	0	0.36747	0	0	0	1	0.924242	0	0	0	0	0.476562	0	0
GS-42	#DIV/0!	#DIV/0!	#DIV/0!	#DIV/0!	#DIV/0!	#DIV/0!	#DIV/0!	#DIV/0!	#DIV/0!	#DIV/0!	#DIV/0!	#DIV/0!	#DIV/0!	#DIV/0!	#DIV/0!	#DIV/0!	#DIV/0!	#DIV/0!	#DIV/0!	#DIV/0!	#DIV/0!	#DIV/0!	#DIV/0!	#DIV/0!	#DIV/0!	#DIV/0!	#DIV/0!	#DIV/0!	#DIV/0!	#DIV/0!	#DIV/0!	#DIV/0!	#DIV/0!	#DIV/0!
GS-43	0	0.211806	0	0	1.05172	0	0	0	0	0	0	0	0	1	0	0	0	0	0	0.287059	0	0	0	0	0	1	0	0	0	0	0.338889	0.953125	0	3.58824
GS-44	#DIV/0!	#DIV/0!	#DIV/0!	#DIV/0!	#DIV/0!	#DIV/0!	#DIV/0!	#DIV/0!	#DIV/0!	#DIV/0!	#DIV/0!	#DIV/0!	#DIV/0!	#DIV/0!	#DIV/0!	#DIV/0!	#DIV/0!	#DIV/0!	#DIV/0!	#DIV/0!	#DIV/0!	#DIV/0!	#DIV/0!	#DIV/0!	#DIV/0!	#DIV/0!	#DIV/0!	#DIV/0!	#DIV/0!	#DIV/0!	#DIV/0!	#DIV/0!	#DIV/0!	#DIV/0!
GS-45	0.0780051	0	0	0	0	0	0	0	0	0	0	0	0	0	0	0	0	0	0	0.107647	0	0.183735	1.72642	0	0	1	0.462121	0.677778	0	0	0.169444	0	0	0
GS-46	0.0780051	0	0	0.36747	0	0.225926	0	0	0	3.38889	0	0	0	0	0	0	0	0	0	0	0	0	0	0	0.285047	1	0	0.677778	0	0	0.169444	0.714844	0	0.897059
GS-47	0.352719	0.356079	0	0.127816	0.57921	0.491143	0	0.221014	0	0.196457	0.102797	0.196457	2.65217	0.811594	0.491143	0.137181	0.0304848	0.357023	0.0620392	0.229855	0.122896	0.292911	0.533771	0.442029	0.198293	1	0.33487	0.471498	0.0736715	0.884058	0.284863	0.821898	0	1.76812
GS-48	0.15601	0.105903	0	0	0	0	0	0	0	0	0	0	0	0.5	0	0	1.05172	0	0.107018	0.143529	0	0.183735	0.575472	1.08929	0	1	0.231061	0.677778	0	0	0.169444	0.714844	0	0
GS-49	#DIV/0!	#DIV/0!	#DIV/0!	#DIV/0!	#DIV/0!	#DIV/0!	#DIV/0!	#DIV/0!	#DIV/0!	#DIV/0!	#DIV/0!	#DIV/0!	#DIV/0!	#DIV/0!	#DIV/0!	#DIV/0!	#DIV/0!	#DIV/0!	#DIV/0!	#DIV/0!	#DIV/0!	#DIV/0!	#DIV/0!	#DIV/0!	#DIV/0!	#DIV/0!	#DIV/0!	#DIV/0!	#DIV/0!	#DIV/0!	#DIV/0!	#DIV/0!	#DIV/0!	#DIV/0!
GS-50	#DIV/0!	#DIV/0!	#DIV/0!	#DIV/0!	#DIV/0!	#DIV/0!	#DIV/0!	#DIV/0!	#DIV/0!	#DIV/0!	#DIV/0!	#DIV/0!	#DIV/0!	#DIV/0!	#DIV/0!	#DIV/0!	#DIV/0!	#DIV/0!	#DIV/0!	#DIV/0!	#DIV/0!	#DIV/0!	#DIV/0!	#DIV/0!	#DIV/0!	#DIV/0!	#DIV/0!	#DIV/0!	#DIV/0!	#DIV/0!	#DIV/0!	#DIV/0!	#DIV/0!	#DIV/0!
GS-51	0.19897	0.287012	0	0.0852104	0.502999	0.248846	0	0.0803689	0	0.392915	0.0308392	0.25785	0.589372	1.10145	0.523886	0.137181	0	0.416527	0.034897	0.213214	0.0852343	0.33019	0.458709	0.315735	0.243736	1	0.425285	0.127697	0.0736715	0	0.22347	0.759737	0	0.806053
Expected (based on all marine genomes):	6.40984	4.72131	0.0491803	1.36066	0.95082	2.21311	0.360656	0.721311	0.557377	0.147541	0.704918	0.590164	0.0491803	1	0.885246	1.90164	0.47541	0.852459	9.34426	13.9344	3.65574	2.72131	0.868852	0.459016	1.7541	1	2.16393	0.737705	0.196721	0.0163934	2.95082	2.09836	0.01	0.557377

## Sheet: Marine genomes Log2
Sites	ACR_tran	AhpC-TSA	ArsB	ArsC	BacA	Beta-lactamase	C4dic_mal_tran	CCP_MauG	Catalase	CopC	Cu-oxidase_3	CutA1	CutC	DNA_pol_A	EF_TS	FMN_red	FUSC	GSHPx	HlyD	MFS_1	MarR	MatE	Multi_Drug_Res	OstA_C	Oxidored_FMN	RNA_pol_Rpb2_6	Redoxin	Sod_Fe_C	TehB	TetR_C_2	Thioredoxin	Transpeptidase	YodA	peroxidase		Problematic
Site	ACR transporter	Peroxiredoxin	Arsenical pump membrane protein	Arsenate reductase	Bacitracin resistance protein	Beta-lactamase	C4-dicarboxylate transporter	Di-haem cytochrome c peroxidase	Catalase	Copper resistance protein CopC	Multicopper oxidase	Divalent ion tolerance protein	Copper transporter	DNA polymerase A	Elongation factor TS	NADPH-dependent FMN reductase	Fusaric acid resistance protein	Glutathione peroxidase	Efflux pump	Major facilitator family	Multiple antibiotic resistance operon repressor	Multi antimicrobial extrusion protein	Small multidrug resistance protein	Organic solvent tolerance protein	NADH oxidase	RNA polymerase rpoB	Redoxin	Superoxide dismutase	Tellurite resistance protein	MAATS-type multidrug transcriptional repressor	Thioredoxin	Penicillin binding transpeptidase	Cadmium binding protein	Peroxidase
GS-00a	0.745235	-1.74714	1.76371	-1.80895	-0.959533	-0.679014	-0.555059	-0.256978	0.463601	1.99847	0.370738	-1.6417	1.4972	-0.277622	-1.24209	-0.528995	1.60148	-0.838061	-0.585925	0.897512	-0.496348	-0.831549	-0.915081	-0.0655353	0.445273	0	-0.713207	-1.7238	-3.80397	2.92783	-1.43607	-0.313838	#NUM!	0.482362		1
GS-00b	-1.50229	-1.99818	#NUM!	-4.21568	-0.863113	-1.11722	-6.15805	-3.11366	-3.78608	-0.961654	-3.42444	-3.40911	-1.11366	-0.293966	-1.17738	-3.97164	-7.5566	-0.964431	-4.26847	-2.00577	-4.14197	-1.66427	-1.25661	-0.982412	-2.29034	0	-1.59836	-3.54662	-2.58314	#NUM!	-2.15155	-0.494048	#NUM!	0.58024		3
GS-00c	-1.73336	-1.74264	-4.44539	-3.08572	-1.11849	-0.601851	#NUM!	-2.70515	-6.36293	-1.27546	-3.15741	-2.50679	0.508808	-0.172777	-1.09961	-3.69604	-6.71841	-1.16855	-4.02089	-1.53308	-3.86691	-1.55598	-1.47982	-0.995355	-1.88765	0	-1.50821	-3.10435	-3.44539	#NUM!	-2.30788	-0.547543	#NUM!	0.391962		3
GS-00d	-1.60367	-1.88539	-4.24294	-3.54116	-0.946103	-1.02743	-7.11741	-2.75986	#NUM!	-0.873706	-3.91432	-2.57997	-1.65798	-0.0612376	-1.08195	-3.49359	#NUM!	-1.17851	-4.57439	-1.82705	-3.57623	-1.71109	-1.23615	-0.850622	-2.06853	0	-1.34482	-3.24294	-2.43558	-2.65798	-1.90666	-0.302626	#NUM!	0.414431		3
GS-01a	-1.69605	-1.85586	#NUM!	-2.3829	-1.45081	-0.499715	-4.05226	-2.73033	#NUM!	-2.76275	-2.01909	#NUM!	#NUM!	-0.0641303	-1.34771	-2.75037	#NUM!	-1.38637	-4.35533	-2.12447	-2.74987	-1.3829	-3.32075	-1.07825	-2.24683	0	-2.2449	-1.91475	-1.17779	#NUM!	-1.13048	-0.217785	#NUM!	-0.156726		7
GS-01b	-1.77144	-2.12598	#NUM!	-2.88909	-1.08252	-1.08836	-4.1434	-5.1434	-4.77144	-0.531969	-2.30288	-1.8539	-1.26894	-0.155278	-1.04654	-3.22003	#NUM!	-0.477522	-3.98081	-1.68058	-3.23694	-2.01462	-1.71145	-0.584437	-1.42544	0	-1.77417	-2.0059	-3.26894	#NUM!	-1.59086	-0.729776	#NUM!	0.135455		4
GS-01c	-1.97553	-2.15725	#NUM!	-5.12613	-1.46611	-1.3905	#NUM!	-3.98813	-6.42351	-1.92101	-5.17735	-2.80553	-0.336049	-0.179324	-1.00347	-3.80171	#NUM!	-1.15385	-5.49087	-2.3259	-3.96702	-1.73381	-2.06397	-1.49955	-2.46281	0	-1.54755	-2.74044	-2.11366	#NUM!	-2.52412	-0.574498	#NUM!	0.0194315		5
GS-02	-2.35098	-2.64195	#NUM!	-3.7297	-1.72079	-1.80212	-5.8141	-4.00674	#NUM!	-2.20266	-5.19597	#NUM!	-0.939627	0.864345	-1.71723	-3.40529	#NUM!	-1.32718	-4.95489	-2.35466	-4.24867	-1.78719	-1.87313	-1.40713	-2.73858	0	-1.65759	-2.84652	-3.93963	#NUM!	-2.35466	-0.732613	#NUM!	-0.0845757		6
GS-03	-2.26525	-2.22081	#NUM!	-3.14474	-1.21265	-1.03916	#NUM!	-1.42178	#NUM!	-3.52459	-4.78093	-5.52459	-0.354665	-0.584963	-1.65012	-3.21265	#NUM!	-1.59567	-4.33956	-2.2658	-3.98564	-1.75242	-2.38215	-2.84009	-2.05174	0	-1.7552	-2.67659	-1.35466	#NUM!	-1.98854	-0.815506	#NUM!	-0.741688		6
GS-04	-1.27975	-2.05015	#NUM!	-2.2808	-0.816212	-0.907291	#NUM!	-2.58759	#NUM!	-0.883044	-4.13938	-4.88304	-0.298081	0.356144	-1.14608	-2.98614	#NUM!	-0.204105	-4.28297	-1.68955	-4.19209	-0.979634	-1.7406	-1.71312	-1.3253	0	-1.80332	-2.20497	-0.976153	#NUM!	-1.95704	-0.735839	#NUM!	0.286881		6
GS-05	-1.40157	-2.33703	#NUM!	-2.79008	-1.39855	-1.19417	#NUM!	-1.75899	#NUM!	-0.584963	-3.8413	-5.16993	0.415037	1.35466	-1.29546	-3.39855	#NUM!	-1.17688	-4.02554	-2.12399	-3.10046	-1.01749	-1.40599	-1.22239	-2.28204	0	-2	-1.6845	-0.777608	#NUM!	-1.73697	-0.933911	#NUM!	-0.133267		6
GS-06	-1.72987	-1.94085	#NUM!	-2.65376	-1.0923	-1.74082	#NUM!	-2.73815	#NUM!	-3.44864	-4.12002	-4.44864	0.136321	0.0384741	-0.946141	-3.96677	#NUM!	-1.1718	-5.11161	-2.31655	-3.99215	-1.42494	-0.580372	-1.76414	-2.21283	0	-1.11366	-2.60064	-2.27872	#NUM!	-2.18561	-0.620505	#NUM!	-0.411983		6
GS-07	-2.21214	-2.62252	#NUM!	-3.54384	-1.51221	-1.69542	#NUM!	-1.52869	#NUM!	-3.14608	-4.40242	#NUM!	-0.561116	0.0238467	-1.92369	-4.02678	#NUM!	-1.7697	-4.48712	-2.13004	-3.52913	-1.65075	-1.45615	-1.08307	-1.91027	0	-2.16257	-2.88304	#NUM!	#NUM!	-2.42361	-1.14326	#NUM!	0.691271		8
GS-08	-2.06909	-2.64105	#NUM!	-3.04256	-2.26916	-1.33683	-5.29688	-2.97495	-6.92491	-0.685444	-4.09379	-4.42241	-1.42241	-0.82567	-2.03775	-3.236	#NUM!	-1.80997	-4.27802	-1.80555	-3.42889	-2.2238	-3.31744	-1.88991	-1.45997	0	-2.52429	-2.86987	-3.42241	#NUM!	-2.54794	-1.99196	#NUM!	-0.281054		4
GS-09	-2.09532	-2.08391	#NUM!	-3.73381	-1.68624	-1.26566	-4.98813	-4.40316	-5.61616	-3.69862	-2.95496	-3.37669	-0.113657	-0.137504	-1.03565	-3.21675	#NUM!	-1.7697	-4.39811	-2.18855	-4.08167	-1.67492	-1.67165	-1.42916	-1.87784	0	-1.40316	-3.21319	-2.11366	#NUM!	-2.43558	-0.974105	#NUM!	-1.0926		4
GS-10	-2.10298	-2.61655	#NUM!	-3.83662	-1.41267	-1.87543	#NUM!	-3.04654	#NUM!	-2.21647	-4.88784	-6.21647	-1.63151	-0.407424	-1.27787	-3.31956	#NUM!	-1.889	-4.6164	-2.41154	-4.04009	-1.91379	-2.45253	-1.46158	-2.20305	0	-1.80553	-2.95343	-4.63151	#NUM!	-2.45093	-0.688991	#NUM!	-1.49015		6
GS-11	-2.06856	-2.5251	#NUM!	-4.11268	-1.73055	-2.26426	-6.00443	-3.19707	#NUM!	-0.0144814	-3.3863	-3.90757	#NUM!	-0.533219	-1.545	-4.31551	-4.81801	-1.85312	-4.43303	-2.05715	-3.41516	-3.08715	-2.57248	-1.76739	-3.15718	0	-1.86147	-2.45189	-1.67053	-1.545	-2.10611	-0.952539	#NUM!	-0.632459		4
GS-12	-2.07622	-2.37752	#NUM!	-3.72559	-1.33406	-2.20497	-5.97991	-3.52047	-6.60794	0.519055	-3.94674	-3.88304	-1.52047	-0.508697	-1.20927	-4.37845	#NUM!	-2.01146	-5.38989	-1.77201	-3.41448	-3.01287	-2.72483	-2.0799	-2.64723	0	-1.83695	-2.25744	-3.52047	-1.52047	-2.03505	-0.913143	#NUM!	-0.250385		3
GS-13	-1.24365	-1.81177	#NUM!	-3.13236	-0.902582	-0.664209	-5.38668	-1.63179	#NUM!	-0.927244	-3.54615	-3.51221	0.487794	0.82852	-1.19028	-3.14137	#NUM!	-1.23537	-3.51221	-1.39647	-3.68375	-1.3136	-1.95472	-1.64714	-1.08375	0	-1.68624	-2.95967	-1.51221	#NUM!	-1.81918	-0.269032	#NUM!	-0.259819		5
GS-14	-2.39974	-2.54049	#NUM!	-3.49817	-1.64669	-1.47558	#NUM!	-4.29877	#NUM!	-1.81662	-5.07296	-3.64669	-0.646691	-0.533035	-1.84699	-3.91971	#NUM!	-1.44024	-4.99415	-2.15401	-4.02133	-2.57879	-1.51663	-1.20612	-2.38816	0	-1.90973	-3.4381	-3.64669	#NUM!	-2.35718	-1.06926	#NUM!	-0.412226		6
GS-15	-2.09532	-1.70867	#NUM!	-3.2923	-1.34228	-1.33872	-5.69862	-3.23919	#NUM!	-2.82415	-4.34352	-1.65423	-0.0167952	0.115477	-1.23919	-3.05277	#NUM!	-1.51336	-4.51136	-1.8857	-3.79216	-2.01431	-1.57479	-1.46158	-2.52122	0	-1.58314	-3.0306	-3.23919	#NUM!	-2.20748	-0.399984	#NUM!	-0.059864		5
GS-16	-2.14041	-1.43501	#NUM!	-3.46667	-0.740158	-1.10236	#NUM!	-3.22913	-5.17909	-2.26156	-4.93293	-1.73799	0.323407	0.290515	-0.892322	-3.09163	#NUM!	-1.43452	-4.38847	-1.88631	-3.80507	-1.7252	-1.29599	-1.57706	-1.92621	0	-1.76099	-2.49602	-2.67659	#NUM!	-1.91106	-0.40513	#NUM!	0.124687		5
GS-17	-2.20186	-1.88917	#NUM!	-3.60448	-0.883887	-1.29537	#NUM!	-2.92591	-5.77633	-1.53687	-4.37817	-2.58578	-0.273834	-0.0599129	-1.05144	-3.10945	#NUM!	-1.20609	-4.63424	-2.15966	-4.40231	-1.73001	-1.77294	-1.22321	-2.20795	0	-1.82637	-3.44376	-3.27383	#NUM!	-2.05833	-0.56993	#NUM!	0.0137428		5
GS-18	-1.68029	-1.64783	#NUM!	-3.14956	-0.713119	-1.08949	#NUM!	-3.05707	#NUM!	-1.46801	-5.13938	-2.00857	-0.561116	0.0931094	-0.843515	-3.20187	#NUM!	-1.57226	-4.57026	-2.06362	-3.60713	-1.60703	-1.35358	-0.820034	-1.6997	0	-1.58759	-2.98258	-4.88304	#NUM!	-1.80125	-0.458878	#NUM!	0.395816		6
GS-19	-2.09835	-1.84471	#NUM!	-3.85029	-0.97334	-1.28904	#NUM!	-3.84158	#NUM!	-1.23014	-3.63849	-2.46461	-0.64518	-0.0460964	-0.422788	-3.28593	-6.24013	-1.10531	-4.49257	-2.10224	-3.97359	-1.68037	-1.5865	-1.33152	-2.34225	0	-1.64518	-2.78654	-4.96711	#NUM!	-2.46461	-0.232398	#NUM!	0.0695504		5
GS-20	-2.76946	-1.96633	#NUM!	-5.29321	-1.22436	-1.47142	-5.83703	-3.3776	-5.8801	0.960268	-3.04898	-3.2996	-1.96256	-0.24225	-1.1667	-3.95018	-5.65062	-2.17115	-4.81817	-1.52208	-3.85657	-5.0522	-4.10552	-2.79264	-2.31171	0	-1.68053	-1.47714	-2.05567	#NUM!	-1.65029	-0.773975	#NUM!	-1.19828		3
GS-21	-2.01402	-2.32812	#NUM!	-3.16051	-1.56816	-1.75078	#NUM!	-3.05226	-6.68029	-2.17779	-4.43413	-3.17779	0.407175	-0.436099	-1.04393	-3.99137	-6.45081	-1.64941	-4.39009	-2.36414	-3.6658	-2.10988	-1.67689	-1.49329	-1.87486	0	-1.68302	-3.08468	-3.59282	-1.59282	-2.89485	-0.811465	#NUM!	-0.376507		3
GS-22	-1.92286	-1.74073	-2.63151	-3.83662	-0.754776	-1.30318	#NUM!	-2.41851	#NUM!	-1.21647	-5.47281	-2.89454	0.17585	-0.235813	-0.735341	-3.81706	#NUM!	-0.992095	-4.05161	-2.07396	-3.35559	-1.62717	-1.41691	-1.46158	-1.98065	0	-1.11366	-2.63151	#NUM!	#NUM!	-1.96854	-0.201053	#NUM!	0.0948133		6
GS-23	-1.97597	-1.8141	#NUM!	-3.28225	-1.08711	-1.30595	#NUM!	-2.98813	-5.3166	-1.07713	-5.6554	-2.22913	-1.22913	-0.02032	-0.834274	-3.18022	-5.08711	-1.07159	-4.45321	-2.22574	-3.17205	-1.60417	-1.34234	-0.992095	-2.13771	0	-1.31933	-2.8141	-3.22913	#NUM!	-1.80212	-0.441231	#NUM!	0.0927941		4
GS-25	-2.22086	-1.41476	#NUM!	-2.56983	-1.51221	-0.976153	#NUM!	-4.11366	#NUM!	-0.502222	-3.08049	-1.12371	1.08274	1.29768	-1.08718	-2.19028	#NUM!	-0.895233	-3.90215	-1.87775	-3.99569	-2.63695	-2.21222	-2.13965	-1.87213	0	-1.61116	-2.14608	-2.23919	#NUM!	-1.05862	-1.03952	#NUM!	-1.28226		6
GS-26	-1.90485	-2.02238	-2.44864	-3.15126	-0.677265	-1.34058	-5.32311	-3.51576	#NUM!	-1.44864	-5.28994	-1.12671	-0.448641	-0.0939761	-0.735923	-3.39973	-5.72166	-0.836198	-3.95241	-2.24627	-3.57712	-2.02926	-1.19928	-1.2116	-2.14571	0	-1.75833	-2.8961	-2.86368	#NUM!	-1.98049	-0.191253	#NUM!	0.315645		3
GS-27	-1.8534	-2.13118	#NUM!	-3.1627	-1.10612	-1.28511	#NUM!	-2.91847	-6.30138	-2.06192	-5.05522	-2.38385	-0.628958	-0.0257172	-0.798883	-3.29054	#NUM!	-1.17289	-4.49837	-2.40802	-3.40011	-1.93791	-1.34193	-0.831451	-2.17403	0	-1.53039	-3.06192	-3.47696	#NUM!	-2.19007	-0.541496	#NUM!	0.0295331		5
GS-28	-1.93073	-2.17731	#NUM!	-4.02353	-1.02842	-1.46657	#NUM!	-3.7998	#NUM!	-2.62577	-5.46707	-3.30384	0.281122	0.0396837	-1.08145	-3.40693	#NUM!	-1.36621	-4.64104	-2.37552	-3.59378	-1.75051	-1.06829	-0.718878	-2.24311	0	-1.54604	-2.53266	-3.30384	#NUM!	-2.35275	-0.648489	#NUM!	0.184614		6
GS-29	-1.54158	-1.60649	#NUM!	-2.89056	-0.355578	-0.983525	-5.29688	-2.29688	#NUM!	-2.42241	-4.67875	-2.54794	1.16255	-0.0402639	-0.526245	-3.236	#NUM!	-0.607149	-3.67034	-1.82057	-3.24603	-1.2467	-1.10594	-0.515519	-1.72093	0	-1.06166	-1.86987	-1.61505	#NUM!	-1.90304	0.00804306	#NUM!	0.183615		5
GS-30	-1.5906	-1.96487	-2.64669	-3.46714	-0.743121	-0.856228	#NUM!	-3.40568	-6.73415	-2.11618	-8.07296	-3.11618	0.412202	-0.00378164	-0.839337	-3.74978	#NUM!	-0.747218	-4.42647	-2.04597	-3.45891	-1.4443	-0.81237	-0.49985	-1.70166	0	-1.27746	-1.74623	-2.06173	#NUM!	-2.23165	-0.413072	#NUM!	0.202484		4
GS-31	-1.97985	-1.81986	#NUM!	-3.51469	-0.838434	-1.37517	-6.50597	-3.04654	-8.13401	-1.17207	-5.66545	-3.40911	0.412889	-0.36257	-0.912687	-4.20408	#NUM!	-1.25513	-4.75842	-2.06619	-3.56204	-1.6534	-0.861574	-1.22454	-2.22577	0	-1.56737	-2.81048	-2.46158	#NUM!	-2.11213	-0.271756	#NUM!	0.219141		4
GS-32	-1.78526	-2.54852	-2.07208	-2.86215	-1.70124	-2.89151	-2.62462	-2.19166	-6.57458	-2.07208	-3.00649	-3.07208	-1.48712	-0.81794	-0.975216	-3.21581	#NUM!	-2.10009	-3.59754	-2.38238	-3.43003	-2.14791	-2.08575	-1.00907	-3.18419	0	-1.73709	-2.02477	-1.90215	#NUM!	-1.90215	-0.850491	#NUM!	-1.7166		3
GS-33	-1.06469	-2.11867	#NUM!	-3.47375	-1.14297	-2.39606	-0.757171	-1.5882	-6.20112	0.782507	-2.73257	-2.60176	-2.69862	0.177998	-1.20558	-2.62586	-3.69862	-2.26978	-2.40017	-1.48816	-2.75469	-1.94695	-2.93469	-0.891264	-2.02646	0	-1.89126	-1.64358	-0.294897	-3.69862	-1.80677	-0.389143	#NUM!	-0.258605		2
GS-34	-1.94848	-2.00215	#NUM!	-3.51469	-1.03416	-1.64358	#NUM!	-2.92101	#NUM!	-2.30958	-5.88784	-2.72461	0.275386	-0.294285	-1.06672	-2.99763	-4.31956	-1.48959	-4.44647	-2.21562	-4.45513	-2.15012	-1.63491	-1.46158	-2.61808	0	-1.52869	-3.14608	-4.04654	#NUM!	-2.22551	-0.444772	#NUM!	-0.794155		5
GS-35	-1.58582	-1.73223	#NUM!	-2.6416	-1.02833	-1.01154	#NUM!	-2.19166	#NUM!	-1.70951	#NUM!	-3.70951	1.19738	-0.341037	-0.631505	-3.22764	#NUM!	-0.521204	-4.10944	-1.70612	-2.88105	-1.2422	-0.875186	-0.646498	-1.43975	0	-1.11366	-1.97254	-1.25008	#NUM!	-1.91596	-0.080151	#NUM!	0.247424		7
GS-36	-2.12086	-1.89018	#NUM!	-3.2068	-0.912137	-1.48712	#NUM!	-5.09855	#NUM!	-1.48712	#NUM!	-3.22408	0.775919	-0.360402	-1.48712	-3.40964	#NUM!	-1.05416	-4.54601	-2.35921	-3.48582	-1.62184	-1.46015	-1.86151	-1.76588	0	-1.30847	-2.67154	-3.22408	#NUM!	-2.51626	-0.400714	#NUM!	-0.300316		7
GS-37	-1.50485	-1.98864	#NUM!	-2.49493	-0.35896	-0.700279	#NUM!	-2.38668	#NUM!	#NUM!	#NUM!	-2.51221	#NUM!	-0.185556	-0.637737	-3.78522	#NUM!	-1.37976	-4.17517	-1.81307	-3.0277	-0.962433	-1.0702	-0.827708	-2.42078	0	-1.29921	-2.09717	-3.51221	#NUM!	-2.20964	-0.71779	#NUM!	0.444725		9
GS-38	#NUM!	#NUM!	#NUM!	-0.444302	#NUM!	#NUM!	#NUM!	#NUM!	#NUM!	#NUM!	#NUM!	#NUM!	#NUM!	#NUM!	#NUM!	#NUM!	#NUM!	#NUM!	#NUM!	-2.21562	#NUM!	-0.444302	0.202817	#NUM!	#NUM!	0	#NUM!	#NUM!	#NUM!	#NUM!	#NUM!	#NUM!	#NUM!	0.843274		28
GS-39	#DIV/0!	#DIV/0!	#DIV/0!	#DIV/0!	#DIV/0!	#DIV/0!	#DIV/0!	#DIV/0!	#DIV/0!	#DIV/0!	#DIV/0!	#DIV/0!	#DIV/0!	#DIV/0!	#DIV/0!	#DIV/0!	#DIV/0!	#DIV/0!	#DIV/0!	#DIV/0!	#DIV/0!	#DIV/0!	#DIV/0!	#DIV/0!	#DIV/0!	#DIV/0!	#DIV/0!	#DIV/0!	#DIV/0!	#DIV/0!	#DIV/0!	#DIV/0!	#DIV/0!	#DIV/0!		34
GS-40	-4.68029	-3.23919	#NUM!	-2.4443	#NUM!	#NUM!	#NUM!	#NUM!	#NUM!	#NUM!	#NUM!	#NUM!	#NUM!	-1	#NUM!	#NUM!	#NUM!	-1.7697	#NUM!	-5.80058	-3.87016	#NUM!	#NUM!	#NUM!	#NUM!	0	-3.11366	#NUM!	#NUM!	#NUM!	#NUM!	-2.06926	#NUM!	-1.15673		23
GS-41	-1.68029	-2.23919	#NUM!	#NUM!	#NUM!	-0.146078	#NUM!	#NUM!	#NUM!	#NUM!	#NUM!	#NUM!	#NUM!	0	#NUM!	#NUM!	#NUM!	#NUM!	#NUM!	-3.80058	#NUM!	-1.4443	#NUM!	#NUM!	#NUM!	0	-0.113657	#NUM!	#NUM!	#NUM!	#NUM!	-1.06926	#NUM!	#NUM!		25
GS-42	#DIV/0!	#DIV/0!	#DIV/0!	#DIV/0!	#DIV/0!	#DIV/0!	#DIV/0!	#DIV/0!	#DIV/0!	#DIV/0!	#DIV/0!	#DIV/0!	#DIV/0!	#DIV/0!	#DIV/0!	#DIV/0!	#DIV/0!	#DIV/0!	#DIV/0!	#DIV/0!	#DIV/0!	#DIV/0!	#DIV/0!	#DIV/0!	#DIV/0!	#DIV/0!	#DIV/0!	#DIV/0!	#DIV/0!	#DIV/0!	#DIV/0!	#DIV/0!	#DIV/0!	#DIV/0!		34
GS-43	#NUM!	-2.23919	#NUM!	#NUM!	0.0727563	#NUM!	#NUM!	#NUM!	#NUM!	#NUM!	#NUM!	#NUM!	#NUM!	0	#NUM!	#NUM!	#NUM!	#NUM!	#NUM!	-1.80058	#NUM!	#NUM!	#NUM!	#NUM!	#NUM!	0	#NUM!	#NUM!	#NUM!	#NUM!	-1.56112	-0.0692627	#NUM!	1.84327		26
GS-44	#DIV/0!	#DIV/0!	#DIV/0!	#DIV/0!	#DIV/0!	#DIV/0!	#DIV/0!	#DIV/0!	#DIV/0!	#DIV/0!	#DIV/0!	#DIV/0!	#DIV/0!	#DIV/0!	#DIV/0!	#DIV/0!	#DIV/0!	#DIV/0!	#DIV/0!	#DIV/0!	#DIV/0!	#DIV/0!	#DIV/0!	#DIV/0!	#DIV/0!	#DIV/0!	#DIV/0!	#DIV/0!	#DIV/0!	#DIV/0!	#DIV/0!	#DIV/0!	#DIV/0!	#DIV/0!		34
GS-45	-3.68029	#NUM!	#NUM!	#NUM!	#NUM!	#NUM!	#NUM!	#NUM!	#NUM!	#NUM!	#NUM!	#NUM!	#NUM!	#NUM!	#NUM!	#NUM!	#NUM!	#NUM!	#NUM!	-3.21562	#NUM!	-2.4443	0.787779	#NUM!	#NUM!	0	-1.11366	-0.561116	#NUM!	#NUM!	-2.56112	#NUM!	#NUM!	#NUM!		26
GS-46	-3.68029	#NUM!	#NUM!	-1.4443	#NUM!	-2.14608	#NUM!	#NUM!	#NUM!	1.76081	#NUM!	#NUM!	#NUM!	#NUM!	#NUM!	#NUM!	#NUM!	#NUM!	#NUM!	#NUM!	#NUM!	#NUM!	#NUM!	#NUM!	-1.81073	0	#NUM!	-0.561116	#NUM!	#NUM!	-2.56112	-0.4843	#NUM!	-0.156726		24
GS-47	-1.50341	-1.48973	#NUM!	-2.96786	-0.787841	-1.02578	#NUM!	-2.17779	#NUM!	-2.34771	-3.28212	-2.34771	1.40718	-0.30117	-1.02578	-2.86584	-5.03577	-1.48591	-4.01068	-2.1212	-3.02449	-1.77147	-0.905708	-1.17779	-2.33429	0	-1.57833	-1.08468	-3.76275	-0.177787	-1.81166	-0.282969	#NUM!	0.822213		4
GS-48	-2.68029	-3.23919	#NUM!	#NUM!	#NUM!	#NUM!	#NUM!	#NUM!	#NUM!	#NUM!	#NUM!	#NUM!	#NUM!	-1	#NUM!	#NUM!	0.0727563	#NUM!	-3.22408	-2.80058	#NUM!	-2.4443	-0.797183	0.123382	#NUM!	0	-2.11366	-0.561116	#NUM!	#NUM!	-2.56112	-0.4843	#NUM!	#NUM!		20
GS-49	#DIV/0!	#DIV/0!	#DIV/0!	#DIV/0!	#DIV/0!	#DIV/0!	#DIV/0!	#DIV/0!	#DIV/0!	#DIV/0!	#DIV/0!	#DIV/0!	#DIV/0!	#DIV/0!	#DIV/0!	#DIV/0!	#DIV/0!	#DIV/0!	#DIV/0!	#DIV/0!	#DIV/0!	#DIV/0!	#DIV/0!	#DIV/0!	#DIV/0!	#DIV/0!	#DIV/0!	#DIV/0!	#DIV/0!	#DIV/0!	#DIV/0!	#DIV/0!	#DIV/0!	#DIV/0!		34
GS-50	#DIV/0!	#DIV/0!	#DIV/0!	#DIV/0!	#DIV/0!	#DIV/0!	#DIV/0!	#DIV/0!	#DIV/0!	#DIV/0!	#DIV/0!	#DIV/0!	#DIV/0!	#DIV/0!	#DIV/0!	#DIV/0!	#DIV/0!	#DIV/0!	#DIV/0!	#DIV/0!	#DIV/0!	#DIV/0!	#DIV/0!	#DIV/0!	#DIV/0!	#DIV/0!	#DIV/0!	#DIV/0!	#DIV/0!	#DIV/0!	#DIV/0!	#DIV/0!	#DIV/0!	#DIV/0!		34
GS-51	-2.32938	-1.80082	#NUM!	-3.55283	-0.991374	-2.00668	#NUM!	-3.63722	#NUM!	-1.34771	-5.01909	-1.95539	-0.76275	0.139403	-0.932675	-2.86584	#NUM!	-1.26352	-4.84075	-2.22963	-3.55242	-1.59863	-1.12435	-1.66321	-2.03661	0	-1.2335	-2.9692	-3.76275	#NUM!	-2.16185	-0.396427	#NUM!	-0.311054		6
Problematic	7	8	49	9	11	10	38	12	38	12	15	15	15	8	12	12	43	11	11	6	11	8	9	11	11	5	8	9	14	49	8	7	56	8

## Sheet: Marine genomes Log2 (only ok)
Sites	ACR_tran	AhpC-TSA	ArsC	BacA	Beta-lactamase	CCP_MauG	CopC	Cu-oxidase_3	CutA1	CutC	DNA_pol_A	EF_TS	FMN_red	GSHPx	HlyD	MFS_1	MarR	MatE	Multi_Drug_Res	OstA_C	Oxidored_FMN	RNA_pol_Rpb2_6	Redoxin	Sod_Fe_C	TehB	Thioredoxin	Transpeptidase	peroxidase		Problematic
Site	ACR transporter	Peroxiredoxin	Arsenical pump membrane protein	Bacitracin resistance protein	Beta-lactamase	Di-haem cytochrome c peroxidase	Copper resistance protein CopC	Multicopper oxidase	Divalent ion tolerance protein	Copper transporter	DNA polymerase A	Elongation factor TS	NADPH-dependent FMN reductase	Glutathione peroxidase	Efflux pump	Major facilitator family	Multiple antibiotic resistance operon repressor	Multi antimicrobial extrusion protein	Small multidrug resistance protein	Organic solvent tolerance protein	NADH oxidase	RNA polymerase rpoB	Redoxin	Superoxide dismutase	Tellurite resistance protein	Thioredoxin	Penicillin binding transpeptidase	Peroxidase
GS-00a	0.745235	-1.74714	-1.80895	-0.959533	-0.679014	-0.256978	1.99847	0.370738	-1.6417	1.4972	-0.277622	-1.24209	-0.528995	-0.838061	-0.585925	0.897512	-0.496348	-0.831549	-0.915081	-0.0655353	0.445273	0	-0.713207	-1.7238	-3.80397	-1.43607	-0.313838	0.482362		0
GS-00b	-1.50229	-1.99818	-4.21568	-0.863113	-1.11722	-3.11366	-0.961654	-3.42444	-3.40911	-1.11366	-0.293966	-1.17738	-3.97164	-0.964431	-4.26847	-2.00577	-4.14197	-1.66427	-1.25661	-0.982412	-2.29034	0	-1.59836	-3.54662	-2.58314	-2.15155	-0.494048	0.58024		0
GS-00c	-1.73336	-1.74264	-3.08572	-1.11849	-0.601851	-2.70515	-1.27546	-3.15741	-2.50679	0.508808	-0.172777	-1.09961	-3.69604	-1.16855	-4.02089	-1.53308	-3.86691	-1.55598	-1.47982	-0.995355	-1.88765	0	-1.50821	-3.10435	-3.44539	-2.30788	-0.547543	0.391962		0
GS-00d	-1.60367	-1.88539	-3.54116	-0.946103	-1.02743	-2.75986	-0.873706	-3.91432	-2.57997	-1.65798	-0.0612376	-1.08195	-3.49359	-1.17851	-4.57439	-1.82705	-3.57623	-1.71109	-1.23615	-0.850622	-2.06853	0	-1.34482	-3.24294	-2.43558	-1.90666	-0.302626	0.414431		0
GS-01a	-1.69605	-1.85586	-2.3829	-1.45081	-0.499715	-2.73033	-2.76275	-2.01909	-10	-10	-0.0641303	-1.34771	-2.75037	-1.38637	-4.35533	-2.12447	-2.74987	-1.3829	-3.32075	-1.07825	-2.24683	0	-2.2449	-1.91475	-1.17779	-1.13048	-0.217785	-0.156726		0
GS-01b	-1.77144	-2.12598	-2.88909	-1.08252	-1.08836	-5.1434	-0.531969	-2.30288	-1.8539	-1.26894	-0.155278	-1.04654	-3.22003	-0.477522	-3.98081	-1.68058	-3.23694	-2.01462	-1.71145	-0.584437	-1.42544	0	-1.77417	-2.0059	-3.26894	-1.59086	-0.729776	0.135455		0
GS-01c	-1.97553	-2.15725	-5.12613	-1.46611	-1.3905	-3.98813	-1.92101	-5.17735	-2.80553	-0.336049	-0.179324	-1.00347	-3.80171	-1.15385	-5.49087	-2.3259	-3.96702	-1.73381	-2.06397	-1.49955	-2.46281	0	-1.54755	-2.74044	-2.11366	-2.52412	-0.574498	0.0194315		0
GS-02	-2.35098	-2.64195	-3.7297	-1.72079	-1.80212	-4.00674	-2.20266	-5.19597	-10	-0.939627	0.864345	-1.71723	-3.40529	-1.32718	-4.95489	-2.35466	-4.24867	-1.78719	-1.87313	-1.40713	-2.73858	0	-1.65759	-2.84652	-3.93963	-2.35466	-0.732613	-0.0845757		0
GS-03	-2.26525	-2.22081	-3.14474	-1.21265	-1.03916	-1.42178	-3.52459	-4.78093	-5.52459	-0.354665	-0.584963	-1.65012	-3.21265	-1.59567	-4.33956	-2.2658	-3.98564	-1.75242	-2.38215	-2.84009	-2.05174	0	-1.7552	-2.67659	-1.35466	-1.98854	-0.815506	-0.741688		0
GS-04	-1.27975	-2.05015	-2.2808	-0.816212	-0.907291	-2.58759	-0.883044	-4.13938	-4.88304	-0.298081	0.356144	-1.14608	-2.98614	-0.204105	-4.28297	-1.68955	-4.19209	-0.979634	-1.7406	-1.71312	-1.3253	0	-1.80332	-2.20497	-0.976153	-1.95704	-0.735839	0.286881		0
GS-05	-1.40157	-2.33703	-2.79008	-1.39855	-1.19417	-1.75899	-0.584963	-3.8413	-5.16993	0.415037	1.35466	-1.29546	-3.39855	-1.17688	-4.02554	-2.12399	-3.10046	-1.01749	-1.40599	-1.22239	-2.28204	0	-2	-1.6845	-0.777608	-1.73697	-0.933911	-0.133267		0
GS-06	-1.72987	-1.94085	-2.65376	-1.0923	-1.74082	-2.73815	-3.44864	-4.12002	-4.44864	0.136321	0.0384741	-0.946141	-3.96677	-1.1718	-5.11161	-2.31655	-3.99215	-1.42494	-0.580372	-1.76414	-2.21283	0	-1.11366	-2.60064	-2.27872	-2.18561	-0.620505	-0.411983		0
GS-07	-2.21214	-2.62252	-3.54384	-1.51221	-1.69542	-1.52869	-3.14608	-4.40242	-10	-0.561116	0.0238467	-1.92369	-4.02678	-1.7697	-4.48712	-2.13004	-3.52913	-1.65075	-1.45615	-1.08307	-1.91027	0	-2.16257	-2.88304	-10	-2.42361	-1.14326	0.691271		0
GS-08	-2.06909	-2.64105	-3.04256	-2.26916	-1.33683	-2.97495	-0.685444	-4.09379	-4.42241	-1.42241	-0.82567	-2.03775	-3.236	-1.80997	-4.27802	-1.80555	-3.42889	-2.2238	-3.31744	-1.88991	-1.45997	0	-2.52429	-2.86987	-3.42241	-2.54794	-1.99196	-0.281054		0
GS-09	-2.09532	-2.08391	-3.73381	-1.68624	-1.26566	-4.40316	-3.69862	-2.95496	-3.37669	-0.113657	-0.137504	-1.03565	-3.21675	-1.7697	-4.39811	-2.18855	-4.08167	-1.67492	-1.67165	-1.42916	-1.87784	0	-1.40316	-3.21319	-2.11366	-2.43558	-0.974105	-1.0926		0
GS-10	-2.10298	-2.61655	-3.83662	-1.41267	-1.87543	-3.04654	-2.21647	-4.88784	-6.21647	-1.63151	-0.407424	-1.27787	-3.31956	-1.889	-4.6164	-2.41154	-4.04009	-1.91379	-2.45253	-1.46158	-2.20305	0	-1.80553	-2.95343	-4.63151	-2.45093	-0.688991	-1.49015		0
GS-11	-2.06856	-2.5251	-4.11268	-1.73055	-2.26426	-3.19707	-0.0144814	-3.3863	-3.90757	-10	-0.533219	-1.545	-4.31551	-1.85312	-4.43303	-2.05715	-3.41516	-3.08715	-2.57248	-1.76739	-3.15718	0	-1.86147	-2.45189	-1.67053	-2.10611	-0.952539	-0.632459		0
GS-12	-2.07622	-2.37752	-3.72559	-1.33406	-2.20497	-3.52047	0.519055	-3.94674	-3.88304	-1.52047	-0.508697	-1.20927	-4.37845	-2.01146	-5.38989	-1.77201	-3.41448	-3.01287	-2.72483	-2.0799	-2.64723	0	-1.83695	-2.25744	-3.52047	-2.03505	-0.913143	-0.250385		0
GS-13	-1.24365	-1.81177	-3.13236	-0.902582	-0.664209	-1.63179	-0.927244	-3.54615	-3.51221	0.487794	0.82852	-1.19028	-3.14137	-1.23537	-3.51221	-1.39647	-3.68375	-1.3136	-1.95472	-1.64714	-1.08375	0	-1.68624	-2.95967	-1.51221	-1.81918	-0.269032	-0.259819		0
GS-14	-2.39974	-2.54049	-3.49817	-1.64669	-1.47558	-4.29877	-1.81662	-5.07296	-3.64669	-0.646691	-0.533035	-1.84699	-3.91971	-1.44024	-4.99415	-2.15401	-4.02133	-2.57879	-1.51663	-1.20612	-2.38816	0	-1.90973	-3.4381	-3.64669	-2.35718	-1.06926	-0.412226		0
GS-15	-2.09532	-1.70867	-3.2923	-1.34228	-1.33872	-3.23919	-2.82415	-4.34352	-1.65423	-0.0167952	0.115477	-1.23919	-3.05277	-1.51336	-4.51136	-1.8857	-3.79216	-2.01431	-1.57479	-1.46158	-2.52122	0	-1.58314	-3.0306	-3.23919	-2.20748	-0.399984	-0.059864		0
GS-16	-2.14041	-1.43501	-3.46667	-0.740158	-1.10236	-3.22913	-2.26156	-4.93293	-1.73799	0.323407	0.290515	-0.892322	-3.09163	-1.43452	-4.38847	-1.88631	-3.80507	-1.7252	-1.29599	-1.57706	-1.92621	0	-1.76099	-2.49602	-2.67659	-1.91106	-0.40513	0.124687		0
GS-17	-2.20186	-1.88917	-3.60448	-0.883887	-1.29537	-2.92591	-1.53687	-4.37817	-2.58578	-0.273834	-0.0599129	-1.05144	-3.10945	-1.20609	-4.63424	-2.15966	-4.40231	-1.73001	-1.77294	-1.22321	-2.20795	0	-1.82637	-3.44376	-3.27383	-2.05833	-0.56993	0.0137428		0
GS-18	-1.68029	-1.64783	-3.14956	-0.713119	-1.08949	-3.05707	-1.46801	-5.13938	-2.00857	-0.561116	0.0931094	-0.843515	-3.20187	-1.57226	-4.57026	-2.06362	-3.60713	-1.60703	-1.35358	-0.820034	-1.6997	0	-1.58759	-2.98258	-4.88304	-1.80125	-0.458878	0.395816		0
GS-19	-2.09835	-1.84471	-3.85029	-0.97334	-1.28904	-3.84158	-1.23014	-3.63849	-2.46461	-0.64518	-0.0460964	-0.422788	-3.28593	-1.10531	-4.49257	-2.10224	-3.97359	-1.68037	-1.5865	-1.33152	-2.34225	0	-1.64518	-2.78654	-4.96711	-2.46461	-0.232398	0.0695504		0
GS-20	-2.76946	-1.96633	-5.29321	-1.22436	-1.47142	-3.3776	0.960268	-3.04898	-3.2996	-1.96256	-0.24225	-1.1667	-3.95018	-2.17115	-4.81817	-1.52208	-3.85657	-5.0522	-4.10552	-2.79264	-2.31171	0	-1.68053	-1.47714	-2.05567	-1.65029	-0.773975	-1.19828		0
GS-21	-2.01402	-2.32812	-3.16051	-1.56816	-1.75078	-3.05226	-2.17779	-4.43413	-3.17779	0.407175	-0.436099	-1.04393	-3.99137	-1.64941	-4.39009	-2.36414	-3.6658	-2.10988	-1.67689	-1.49329	-1.87486	0	-1.68302	-3.08468	-3.59282	-2.89485	-0.811465	-0.376507		0
GS-22	-1.92286	-1.74073	-3.83662	-0.754776	-1.30318	-2.41851	-1.21647	-5.47281	-2.89454	0.17585	-0.235813	-0.735341	-3.81706	-0.992095	-4.05161	-2.07396	-3.35559	-1.62717	-1.41691	-1.46158	-1.98065	0	-1.11366	-2.63151	-10	-1.96854	-0.201053	0.0948133		0
GS-23	-1.97597	-1.8141	-3.28225	-1.08711	-1.30595	-2.98813	-1.07713	-5.6554	-2.22913	-1.22913	-0.02032	-0.834274	-3.18022	-1.07159	-4.45321	-2.22574	-3.17205	-1.60417	-1.34234	-0.992095	-2.13771	0	-1.31933	-2.8141	-3.22913	-1.80212	-0.441231	0.0927941		0
GS-25	-2.22086	-1.41476	-2.56983	-1.51221	-0.976153	-4.11366	-0.502222	-3.08049	-1.12371	1.08274	1.29768	-1.08718	-2.19028	-0.895233	-3.90215	-1.87775	-3.99569	-2.63695	-2.21222	-2.13965	-1.87213	0	-1.61116	-2.14608	-2.23919	-1.05862	-1.03952	-1.28226		0
GS-26	-1.90485	-2.02238	-3.15126	-0.677265	-1.34058	-3.51576	-1.44864	-5.28994	-1.12671	-0.448641	-0.0939761	-0.735923	-3.39973	-0.836198	-3.95241	-2.24627	-3.57712	-2.02926	-1.19928	-1.2116	-2.14571	0	-1.75833	-2.8961	-2.86368	-1.98049	-0.191253	0.315645		0
GS-27	-1.8534	-2.13118	-3.1627	-1.10612	-1.28511	-2.91847	-2.06192	-5.05522	-2.38385	-0.628958	-0.0257172	-0.798883	-3.29054	-1.17289	-4.49837	-2.40802	-3.40011	-1.93791	-1.34193	-0.831451	-2.17403	0	-1.53039	-3.06192	-3.47696	-2.19007	-0.541496	0.0295331		0
GS-28	-1.93073	-2.17731	-4.02353	-1.02842	-1.46657	-3.7998	-2.62577	-5.46707	-3.30384	0.281122	0.0396837	-1.08145	-3.40693	-1.36621	-4.64104	-2.37552	-3.59378	-1.75051	-1.06829	-0.718878	-2.24311	0	-1.54604	-2.53266	-3.30384	-2.35275	-0.648489	0.184614		0
GS-29	-1.54158	-1.60649	-2.89056	-0.355578	-0.983525	-2.29688	-2.42241	-4.67875	-2.54794	1.16255	-0.0402639	-0.526245	-3.236	-0.607149	-3.67034	-1.82057	-3.24603	-1.2467	-1.10594	-0.515519	-1.72093	0	-1.06166	-1.86987	-1.61505	-1.90304	0.00804306	0.183615		0
GS-30	-1.5906	-1.96487	-3.46714	-0.743121	-0.856228	-3.40568	-2.11618	-8.07296	-3.11618	0.412202	-0.00378164	-0.839337	-3.74978	-0.747218	-4.42647	-2.04597	-3.45891	-1.4443	-0.81237	-0.49985	-1.70166	0	-1.27746	-1.74623	-2.06173	-2.23165	-0.413072	0.202484		0
GS-31	-1.97985	-1.81986	-3.51469	-0.838434	-1.37517	-3.04654	-1.17207	-5.66545	-3.40911	0.412889	-0.36257	-0.912687	-4.20408	-1.25513	-4.75842	-2.06619	-3.56204	-1.6534	-0.861574	-1.22454	-2.22577	0	-1.56737	-2.81048	-2.46158	-2.11213	-0.271756	0.219141		0
GS-32	-1.78526	-2.54852	-2.86215	-1.70124	-2.89151	-2.19166	-2.07208	-3.00649	-3.07208	-1.48712	-0.81794	-0.975216	-3.21581	-2.10009	-3.59754	-2.38238	-3.43003	-2.14791	-2.08575	-1.00907	-3.18419	0	-1.73709	-2.02477	-1.90215	-1.90215	-0.850491	-1.7166		0
GS-33	-1.06469	-2.11867	-3.47375	-1.14297	-2.39606	-1.5882	0.782507	-2.73257	-2.60176	-2.69862	0.177998	-1.20558	-2.62586	-2.26978	-2.40017	-1.48816	-2.75469	-1.94695	-2.93469	-0.891264	-2.02646	0	-1.89126	-1.64358	-0.294897	-1.80677	-0.389143	-0.258605		0
GS-34	-1.94848	-2.00215	-3.51469	-1.03416	-1.64358	-2.92101	-2.30958	-5.88784	-2.72461	0.275386	-0.294285	-1.06672	-2.99763	-1.48959	-4.44647	-2.21562	-4.45513	-2.15012	-1.63491	-1.46158	-2.61808	0	-1.52869	-3.14608	-4.04654	-2.22551	-0.444772	-0.794155		0
GS-35	-1.58582	-1.73223	-2.6416	-1.02833	-1.01154	-2.19166	-1.70951	-10	-3.70951	1.19738	-0.341037	-0.631505	-3.22764	-0.521204	-4.10944	-1.70612	-2.88105	-1.2422	-0.875186	-0.646498	-1.43975	0	-1.11366	-1.97254	-1.25008	-1.91596	-0.080151	0.247424		0
GS-36	-2.12086	-1.89018	-3.2068	-0.912137	-1.48712	-5.09855	-1.48712	-10	-3.22408	0.775919	-0.360402	-1.48712	-3.40964	-1.05416	-4.54601	-2.35921	-3.48582	-1.62184	-1.46015	-1.86151	-1.76588	0	-1.30847	-2.67154	-3.22408	-2.51626	-0.400714	-0.300316		0
GS-47	-1.50341	-1.48973	-2.96786	-0.787841	-1.02578	-2.17779	-2.34771	-3.28212	-2.34771	1.40718	-0.30117	-1.02578	-2.86584	-1.48591	-4.01068	-2.1212	-3.02449	-1.77147	-0.905708	-1.17779	-2.33429	0	-1.57833	-1.08468	-3.76275	-1.81166	-0.282969	0.822213		0
GS-51	-2.32938	-1.80082	-3.55283	-0.991374	-2.00668	-3.63722	-1.34771	-5.01909	-1.95539	-0.76275	0.139403	-0.932675	-2.86584	-1.26352	-4.84075	-2.22963	-3.55242	-1.59863	-1.12435	-1.66321	-2.03661	0	-1.2335	-2.9692	-3.76275	-2.16185	-0.396427	-0.311054		0
Problematic	0	0	0	0	0	0	0	0	0	0	0	0	0	0	0	0	0	0	0	0	0	0	0	0	0	0	0	0

[truncated: 3 more sheets: Ratio of common genomes, Common genomes Log2, Common genomes Log2 (only ok)]
